# Supplementary material for: Variation in life history traits and transcriptome associated with adaptation to diet shifts in the ladybird Cryptolaemus montrouzieri
Source: BMC Genomics. 2016 Apr 11;17:281. doi: 10.1186/s12864-016-2611-8 (PMC4827204; doi:10.1186/s12864-016-2611-8)
Supplement: Additional file 5: Table S5. — Annotation of differentially expressed genes (DEGs) in comparison of fourth instar larvae feeding on mealybugs and aphids (LM vs LA). (XLS 353 kb) [file 12864_2016_2611_MOESM5_ESM.xls]

#ID	LM1	LM2	LA1	LA2	AM1	AM2	AA1	AA2	LMvsLA_FDR	LMvsLA_log2FC	LMvsLA_regulated	AMvsAA_FDR	AMvsAA_log2FC	AMvsAA_regulated		COG_class	COG_class_annotation	GO_annotation	KEGG_annotation	KOG_class	KOG_class_annotation	Pfam_annotation	Swissprot_annotation	nr_annotation
c12903.graph_c0	3.04330254	4.936107781	0.253612121	0	0	0	0	0	2.63E-06	-4.695132175	down	--	--	--		[J]	Translation, ribosomal structure and biogenesis	Molecular Function: RNA binding (GO:0003723);; Molecular Function: structural constituent of ribosome (GO:0003735);; Biological Process: translation (GO:0006412);; Cellular Component: small ribosomal subunit (GO:0015935);;	K02989|1e-133|api:100160215|similar to ribosomal protein S5	[J]	Translation, ribosomal structure and biogenesis	Ribosomal protein S7p/S5e	40S ribosomal protein S5a GN=RpS5a OS=Drosophila melanogaster (Fruit fly) PE=1 SV=1	PREDICTED: 40S ribosomal protein S5 [Acyrthosiphon pisum]
c47185.graph_c0	0.363793494	0.190341172	48.22352867	90.99667206	142.8394037	125.6693205	469.1763467	517.5305553	2.02E-11	8.1520766	up	5.25E-08	1.901730197	up		[R]	General function prediction only	--	--	[I]	Lipid transport and metabolism	Partial alpha/beta-hydrolase lipase region;; alpha/beta hydrolase fold;; Alpha/beta hydrolase family;; Alpha/beta hydrolase family	Lipase 3 (Precursor) GN=Lip3 OS=Drosophila melanogaster (Fruit fly) PE=2 SV=1	Lipase 3 [Zootermopsis nevadensis]
c49501.graph_c1	2.624617709	1.84515941	7.282492668	8.078756773	6.259657857	4.638106129	7.417977734	9.213560292	0.000142375	1.981397718	up	0.509442213	0.635038777	up		--	--	--	--	--	--	--	--	PREDICTED: uncharacterized protein LOC660630 isoform X2 [Tribolium castaneum]
c49501.graph_c0	2.991659999	4.125611954	10.25726463	11.45890567	9.821609205	9.183966469	8.305724079	8.4732367	0.009303919	1.821081878	up	0.980358184	-0.15589331	down		--	--	--	--	--	--	--	--	PREDICTED: uncharacterized protein LOC660630 isoform X2 [Tribolium castaneum]
c17690.graph_c0	113.7725583	153.1995976	47.0931093	36.64824085	29.8491546	24.5257817	39.0447431	42.13123592	0.009703618	-1.449890408	down	0.270401922	0.602968976	up		[C]	Energy production and conversion	Cellular Component: plasma membrane (GO:0005886);; Biological Process: determination of adult lifespan (GO:0008340);; Biological Process: larval locomotory behavior (GO:0008345);; Biological Process: regulation of excitatory postsynaptic membrane potential involved in skeletal muscle contraction (GO:0014853);; Molecular Function: L-aspartate transmembrane transporter activity (GO:0015183);; Molec…	--	[E]	Amino acid transport and metabolism	Sodium:dicarboxylate symporter family	Excitatory amino acid transporter GN=glt-1 OS=Caenorhabditis elegans PE=1 SV=2	PREDICTED: excitatory amino acid transporter 3-like [Tribolium castaneum]
c42495.graph_c0	43.5077146	57.85082777	16.2971873	19.80896847	390.5211403	217.427813	265.9573518	332.8415206	0.00584268	-1.280748834	down	0.992241192	0.005914186	up		--	--	--	--	[H]	Coenzyme transport and metabolism	Flavin containing amine oxidoreductase;; NAD(P)-binding Rossmann-like domain;; Pyridine nucleotide-disulphide oxidoreductase	Protein anon-37Cs GN=anon-37Cs OS=Drosophila melanogaster (Fruit fly) PE=2 SV=3	PREDICTED: spermine oxidase [Tribolium castaneum]
c43415.graph_c0	0.078956714	0	1.894987861	2.396588093	0.993201256	0	0.64232736	1.062232978	9.01E-07	5.93231136	up	--	--	--		--	--	--	--	--	--	--	--	--
c45819.graph_c0	0.830320229	0.886244592	3.155261362	6.160700848	1.713993534	1.496488445	1.951388816	1.842168409	0.009583605	2.630273771	up	0.964487446	0.265704767	up		--	--	--	--	--	--	--	--	--
c13568.graph_c0	1.660117295	2.996647649	0.207517588	0	0	0	0	0.048978406	0.000520222	-4.205832616	down	--	--	--		[J]	Translation, ribosomal structure and biogenesis	Molecular Function: RNA binding (GO:0003723);; Molecular Function: structural constituent of ribosome (GO:0003735);; Biological Process: translation (GO:0006412);; Cellular Component: large ribosomal subunit (GO:0015934);;	K02938|1e-177|ame:410188|RpL8	[J]	Translation, ribosomal structure and biogenesis	Ribosomal Proteins L2, C-terminal domain;; Ribosomal Proteins L2, RNA binding domain	60S ribosomal protein L8 GN=RpL8 OS=Spodoptera frugiperda (Fall armyworm) PE=2 SV=1	putative ribosomal protein L8e [Maconellicoccus hirsutus]
c20382.graph_c0	0	0	2.60676203	3.14245095	0	0	0	0	3.23E-10	Inf	up	--	--	--		--	--	--	--	--	--	Haemolymph juvenile hormone binding protein (JHBP)	Protein takeout (Precursor) GN=to OS=Drosophila melanogaster (Fruit fly) PE=2 SV=1	ACYPI006788 [Acyrthosiphon pisum]
c24944.graph_c0	4.024509211	7.937986421	0.607481654	0	0	0.05263704	0	0	0.001796116	-4.015943407	down	--	--	--		--	--	Molecular Function: Ras guanyl-nucleotide exchange factor activity (GO:0005088);; Cellular Component: cytoplasm (GO:0005737);; Molecular Function: Ras GTPase binding (GO:0017016);; Biological Process: positive regulation of multicellular organism growth (GO:0040018);; Biological Process: positive regulation of cell size (GO:0045793);;	--	[DZ]	--	Translationally controlled tumour protein	Translationally-controlled tumor protein homolog GN=Tctp OS=Drosophila melanogaster (Fruit fly) PE=1 SV=1	putative translationally controlled tumor protein [Maconellicoccus hirsutus]
c20835.graph_c0	0	0	3.260961218	3.155857834	0	0	0	0	1.58E-09	Inf	up	--	--	--		[J]	Translation, ribosomal structure and biogenesis	Molecular Function: structural constituent of ribosome (GO:0003735);; Cellular Component: ribosome (GO:0005840);; Biological Process: translation (GO:0006412);; Molecular Function: 5S rRNA binding (GO:0008097);;	K02932|0.0|api:100162441|similar to 60S ribosomal protein L5	[J]	Translation, ribosomal structure and biogenesis	Ribosomal L18p/L5e family;; Ribosomal L18 C-terminal region	60S ribosomal protein L5 GN=RpL5 OS=Toxoptera citricida (Brown citrus aphid) PE=2 SV=1	PREDICTED: 60S ribosomal protein L5 [Acyrthosiphon pisum]
c46950.graph_c0	1.713347589	1.579267755	0.401001899	0	0.811297798	0.530666064	0.29656164	0.309746194	0.001719636	-2.766747214	down	--	--	--		--	--	--	--	--	--	--	--	--
c52498.graph_c0	3.630846669	6.057338878	0.207479878	0	0	0	0	0	2.11E-06	-5.264267292	down	--	--	--		--	--	--	--	--	--	Insect pheromone-binding family, A10/OS-D	Ejaculatory bulb-specific protein 3 (Precursor) GN=PebIII OS=Drosophila melanogaster (Fruit fly) PE=1 SV=2	hypothetical protein [Maconellicoccus hirsutus]
c49335.graph_c0	44.12688667	43.57218701	116.5851787	94.0003957	27.52136768	27.75330995	24.82743717	27.89731314	0.003567232	1.480106252	up	0.997232906	-0.045495478	down		[GEPR]	--	--	--	[R]	General function prediction only	Sugar (and other) transporter;; Major Facilitator Superfamily	Facilitated trehalose transporter Tret1 {ECO:0000303|PubMed:20035867} OS=Bombyx mori (Silk moth) PE=1 SV=1	PREDICTED: facilitated trehalose transporter Tret1 [Tribolium castaneum]
c14895.graph_c0	34.61219076	23.16489315	58.93592453	94.67941435	14.16832602	9.516988986	19.92195868	25.00366812	0.006257796	1.598687271	up	0.024956397	0.949580905	up		[GEPR]	--	Biological Process: transport (GO:0006810);; Cellular Component: membrane (GO:0016020);; Molecular Function: transmembrane transporter activity (GO:0022857);;	--	[R]	General function prediction only	Sugar (and other) transporter;; Major Facilitator Superfamily	Facilitated trehalose transporter Tret1 {ECO:0000303|PubMed:20035867} OS=Apis mellifera ligustica (Common honeybee) PE=1 SV=1	PREDICTED: facilitated trehalose transporter Tret1 [Tribolium castaneum]
c14572.graph_c0	0	0	13.14734295	12.57802371	0	0	0	0	3.86E-19	Inf	up	--	--	--		--	--	--	--	--	--	--	--	PREDICTED: cuticle protein 16.5, isoform B-like [Acyrthosiphon pisum]
c34178.graph_c0	0	0	3.46101798	3.123151295	0	0	0	0	1.46E-08	Inf	up	--	--	--		[Z]	Cytoskeleton	Molecular Function: GTPase activity (GO:0003924);; Molecular Function: structural constituent of cytoskeleton (GO:0005200);; Molecular Function: GTP binding (GO:0005525);; Cellular Component: cytoplasm (GO:0005737);; Cellular Component: microtubule (GO:0005874);; Biological Process: GTP catabolic process (GO:0006184);; Biological Process: microtubule-based process (GO:0007017);; Biological Proces…	K07374|1e-161|api:100169457|similar to tubulin alpha chain	[Z]	Cytoskeleton	Tubulin/FtsZ family, GTPase domain	Tubulin alpha-1 chain GN=alphaTub84B OS=Drosophila melanogaster (Fruit fly) PE=2 SV=1	similar to Drosophila melanogaster alphaTub84B, partial [Drosophila yakuba]
c45851.graph_c0	11.46330994	9.948405725	2.121277918	2.124542407	10.61527024	4.634098361	8.734894009	9.330576568	2.09E-06	-2.127064105	down	0.921303952	0.275203441	up		[IQ]	--	Molecular Function: catalytic activity (GO:0003824);;	--	[I]	Lipid transport and metabolism	AMP-binding enzyme;; AMP-binding enzyme C-terminal domain	Probable 4-coumarate--CoA ligase 1 GN=4cl1 OS=Dictyostelium discoideum (Slime mold) PE=3 SV=1	PREDICTED: probable 4-coumarate--CoA ligase 1 [Tribolium castaneum]
c12937.graph_c0	0	0	4.452725928	3.562159634	0	0	0	0	6.70E-09	Inf	up	--	--	--		[J]	Translation, ribosomal structure and biogenesis	Molecular Function: structural constituent of ribosome (GO:0003735);; Biological Process: translation (GO:0006412);; Cellular Component: large ribosomal subunit (GO:0015934);;	K02880|1e-135|api:100167382|similar to 60S ribosomal protein L17	[J]	Translation, ribosomal structure and biogenesis	Ribosomal protein L22p/L17e	60S ribosomal protein L17 GN=RpL17 OS=Maconellicoccus hirsutus (Pink hibiscus mealybug) PE=2 SV=1	60S ribosomal protein L17 [Acyrthosiphon pisum]
c54631.graph_c0	0	0	1.153974668	1.459429902	0	0	0	0	1.08E-07	Inf	up	--	--	--		--	--	--	--	[T]	Signal transduction mechanisms	Immunoglobulin domain;; Immunoglobulin I-set domain;; Immunoglobulin domain;; Immunoglobulin V-set domain;; Immunoglobulin domain	Neural/ectodermal development factor IMP-L2 (Precursor) GN=ImpL2 OS=Drosophila melanogaster (Fruit fly) PE=1 SV=4	PREDICTED: contactin-2-like isoform X2 [Acyrthosiphon pisum]
c13876.graph_c0	5.667866982	8.813732375	0.659063593	0.133362666	0	0	0	0	8.52E-08	-3.932777063	down	--	--	--		--	--	Molecular Function: transporter activity (GO:0005215);; Cellular Component: mitochondrial inner membrane (GO:0005743);; Cellular Component: integral component of membrane (GO:0016021);; Biological Process: transmembrane transport (GO:0055085);;	K05863|0.0|api:100159411|similar to putative ADP/ATP translocase	[C]	Energy production and conversion	Mitochondrial carrier protein	ADP,ATP carrier protein 1 GN=AGAP006782 OS=Anopheles gambiae (African malaria mosquito) PE=2 SV=2	putative ADP/ATP translocase [Maconellicoccus hirsutus]
c15265.graph_c0	1.086842589	1.716953823	0.140239731	0	0	0	0	0	3.33E-05	-4.041394705	down	--	--	--		--	--	--	--	--	--	Major royal jelly protein	Protein yellow (Precursor) GN=y OS=Drosophila subobscura (Fruit fly) PE=3 SV=1	hypothetical protein [Maconellicoccus hirsutus]
c47306.graph_c0	7.668397045	6.851600383	0.393256676	1.293112818	0.380517663	0.477048384	0.355463346	0.974574709	0.000271569	-2.932767712	down	--	--	--		--	--	--	--	--	--	Eukaryotic cytochrome b561	--	PREDICTED: cytochrome b561 domain-containing protein 2-like [Tribolium castaneum]
c48631.graph_c0	2.997330924	1.746801896	4.718637	5.584822063	1.062477853	0.802291754	1.810680975	2.059285251	0.006912585	1.314151032	up	0.211543281	1.078734988	up		[GEPR]	--	--	--	[R]	General function prediction only	Sugar (and other) transporter;; Major Facilitator Superfamily;; Cyclin, N-terminal domain	Facilitated trehalose transporter Tret1-2 homolog {ECO:0000250|UniProtKB:Q8MKK4} OS=Drosophila sechellia (Fruit fly) PE=3 SV=1	PREDICTED: facilitated trehalose transporter Tret1 [Tribolium castaneum]
c16713.graph_c0	79.40052575	71.35824965	23.4210646	27.86018626	127.3660398	78.44866377	51.20239041	53.90726481	0.003137582	-1.35340603	down	0.366496198	-0.941712249	down		--	--	Molecular Function: calcium ion binding (GO:0005509);; Cellular Component: extracellular region (GO:0005576);; Biological Process: multicellular organismal development (GO:0007275);;	--	[R]	General function prediction only	Degradation arginine-rich protein for mis-folding	Mesencephalic astrocyte-derived neurotrophic factor homolog (Precursor) OS=Drosophila grimshawi (Fruit fly) PE=3 SV=1	PREDICTED: mesencephalic astrocyte-derived neurotrophic factor homolog [Tribolium castaneum]
c14326.graph_c0	22.82217928	21.45457671	136.9350065	119.8047741	12.08174928	12.75358987	17.07886792	31.5290475	3.29E-09	2.748589822	up	0.481486546	0.988556885	up		[G]	Carbohydrate transport and metabolism	Cellular Component: plasma membrane (GO:0005886);;	K00884|1e-133|tca:660901|similar to CG6218-PA	[G]	Carbohydrate transport and metabolism	BadF/BadG/BcrA/BcrD ATPase family	N-acetyl-D-glucosamine kinase GN=nagk OS=Dictyostelium discoideum (Slime mold) PE=3 SV=2	PREDICTED: N-acetyl-D-glucosamine kinase [Tribolium castaneum]
c43435.graph_c0	31.01692438	28.16145634	2.267688157	10.61624468	20.19434946	11.24325468	15.49476165	52.08878681	3.88E-05	-2.033440991	down	0.804675292	1.12759474	up		--	--	--	--	--	--	Ecdysteroid kinase;; Protein of unknown function (DUF1679);; Phosphotransferase enzyme family	--	PREDICTED: uncharacterized protein LOC103313592 [Tribolium castaneum]
c19339.graph_c0	0.698828296	1.546637943	0.069883815	0	0	0	0	0	0.008926229	-4.720561413	down	--	--	--		--	--	--	K12382|5e-53|nvi:100119722|NV14752	[IG]	--	Saposin-like type B, region 2;; Saposin-like type B, region 1;; Saposin A-type domain	Sphingomyelin phosphodiesterase A (Precursor) GN=sgmA OS=Dictyostelium discoideum (Slime mold) PE=3 SV=1	PREDICTED: hypothetical protein LOC100743211 [Bombus impatiens]
c46569.graph_c0	120.0426012	144.9798109	56.58924488	25.23546688	36.90198749	41.9781851	20.84820246	16.976961	0.001919367	-1.458256143	down	0.014382877	-1.037224161	down		--	--	--	--	[O]	Posttranslational modification, protein turnover, chaperones	Gamma interferon inducible lysosomal thiol reductase (GILT)	GILT-like protein C02D5.2 GN=C02D5.2 OS=Caenorhabditis elegans PE=3 SV=1	PREDICTED: gamma-interferon-inducible lysosomal thiol reductase-like isoform X1 [Tribolium castaneum]
c44947.graph_c1	0.535334286	0.288096065	2.294322148	1.624910293	0.444000144	0.530128826	0.829531935	1.137164848	0.009641085	2.461077664	up	--	--	--		--	--	--	--	--	--	--	--	Histone-lysine N-methyltransferase SETMAR [Acromyrmex echinatior]
c45929.graph_c1	39.86845142	67.3072864	270.6007046	248.629955	68.60327294	28.05565532	71.25516252	67.11167533	1.24E-05	2.497709896	up	0.732290815	0.549420426	up		--	--	--	--	[I]	Lipid transport and metabolism	Calcineurin-like phosphoesterase;; Calcineurin-like phosphoesterase	Sphingomyelin phosphodiesterase 1 (Precursor) GN=asm-1 OS=Caenorhabditis elegans PE=1 SV=2	PREDICTED: sphingomyelin phosphodiesterase-like [Tribolium castaneum]
c35542.graph_c0	5.170098126	5.134692103	0.376012438	0.76086772	3.638320295	6.190334293	6.882495881	6.323198482	0.000561534	-2.992348566	down	0.921303952	0.444743846	up		--	--	--	--	--	--	--	--	conserved hypothetical protein [Culex quinquefasciatus]
c47683.graph_c0	14.27352416	16.45829617	3.474749387	1.206336064	2.768862049	1.511303076	1.385653203	2.508578197	4.25E-08	-2.472011801	down	1	-0.110153847	down		--	--	--	--	[R]	General function prediction only	Reverse transcriptase (RNA-dependent DNA polymerase)	RNA-directed DNA polymerase from mobile element jockey GN=pol OS=Drosophila melanogaster (Fruit fly) PE=1 SV=1	hypothetical protein TcasGA2_TC002592 [Tribolium castaneum]
c52322.graph_c0	12.50859069	20.32436372	0	0	0	0	0	0	2.54E-11	#NAME?	down	--	--	--		--	--	--	--	--	--	Kazal-type serine protease inhibitor domain	--	kazal-type proteinase inhibitor precursor [Acyrthosiphon pisum]
c52877.graph_c0	0	0	2.192373931	1.411552177	0	0	0	0	3.70E-06	Inf	up	--	--	--		--	--	Molecular Function: transferase activity (GO:0016740);; Molecular Function: isomerase activity (GO:0016853);;	K00799|1e-137|api:100168850|similar to glutathione S-transferase-like protein	[O]	Posttranslational modification, protein turnover, chaperones	Glutathione S-transferase, N-terminal domain;; Glutathione S-transferase, C-terminal domain;; Glutathione S-transferase, N-terminal domain;; Glutathione S-transferase, N-terminal domain	Glutathione S-transferase OS=Blattella germanica (German cockroach) PE=1 SV=3	uncharacterized protein LOC100168850 [Acyrthosiphon pisum]
c49530.graph_c0	0.510332303	0.694231345	0.056704389	0.057371159	0.402361869	0.288248049	0.085424834	0.160600781	0.00104255	-3.185806892	down	--	--	--		--	--	--	--	[BD]	--	--	--	hypothetical protein M514_25343 [Trichuris suis]
c28508.graph_c0	125.1145042	164.8277775	709.2862763	507.5214873	25.34379309	49.26976398	181.6253134	331.1290928	0.000477128	2.294285608	up	0.017120447	2.794814685	up		--	--	--	--	--	--	Lipase;; Putative serine esterase (DUF676)	Phospholipase A1 (Precursor) OS=Vespula vulgaris (Yellow jacket) PE=1 SV=1	PREDICTED: inactive pancreatic lipase-related protein 1 [Tribolium castaneum]
c46140.graph_c0	5.14052699	5.794455492	0.825692144	0.997091777	2.371062508	2.067867742	2.455700233	2.904344761	2.16E-05	-2.378962758	down	0.928939798	0.295843534	up		[ER]	--	Biological Process: transport (GO:0006810);; Cellular Component: membrane (GO:0016020);;	K14388|0.0|ame:726464|similar to CG5687-PA	[P]	Inorganic ion transport and metabolism	Sodium:solute symporter family;; Sodium:solute symporter family	Putative sodium-dependent multivitamin transporter GN=CG32669 OS=Drosophila melanogaster (Fruit fly) PE=2 SV=1	PREDICTED: LOW QUALITY PROTEIN: sodium-coupled monocarboxylate transporter 1-like [Nasonia vitripennis]
c39373.graph_c0	1.714627068	2.8605111	0	0	0	0	0	0	8.57E-08	#NAME?	down	--	--	--		[J]	Translation, ribosomal structure and biogenesis	Cellular Component: intracellular (GO:0005622);;	K02893|4e-85|api:100166785|similar to ribosomal protein L23A	[J]	Translation, ribosomal structure and biogenesis	Ribosomal protein L23	60S ribosomal protein L23a 2 GN=rpl-25.2 OS=Caenorhabditis elegans PE=3 SV=1	ribosomal protein L23A [Riptortus pedestris]
c27879.graph_c0	5.819097226	6.211029508	0.193972643	1.570028086	0.375378328	1.210127887	1.577980795	0.274689126	0.008266625	-2.609586018	down	--	--	--		--	--	Molecular Function: transferase activity (GO:0016740);;	--	[GC]	--	--	--	hypothetical protein TcasGA2_TC003857 [Tribolium castaneum]
c53088.graph_c0	0	0	2.231747008	1.67736361	0	0	0	0	4.58E-08	Inf	up	--	--	--		[J]	Translation, ribosomal structure and biogenesis	Molecular Function: structural constituent of ribosome (GO:0003735);; Biological Process: translation (GO:0006412);; Cellular Component: cytosolic small ribosomal subunit (GO:0022627);;	K02984|0.0|api:100169515|Rps3a	[J]	Translation, ribosomal structure and biogenesis	Ribosomal S3Ae family	40S ribosomal protein S3a {ECO:0000255|HAMAP-Rule:MF_03122} GN=Parcxpwex01 OS=Periplaneta americana (American cockroach) PE=2 SV=1	ribosomal protein S3A [Acyrthosiphon pisum]
c52044.graph_c0	81.8901188	166.4678146	8.956858041	4.808503218	4.42179228	5.068364956	1.156581848	2.84743147	0.001606386	-3.932624343	down	0.500168455	-1.227306747	down		--	--	--	--	--	--	Drosophila Retinin like protein	--	PREDICTED: pupal cuticle protein G1A-like [Tribolium castaneum]
c51874.graph_c0	407.5933573	653.0249208	4029.33911	2724.318349	489.1285043	490.2785941	604.658701	947.3109778	0.000307544	2.900807922	up	0.449437085	0.685167886	up		--	--	--	--	--	--	--	--	--
c52860.graph_c0	0	0	2.237808312	2.991875568	0	0	0	0	2.67E-08	Inf	up	--	--	--		[J]	Translation, ribosomal structure and biogenesis	Cellular Component: ribosome (GO:0005840);;	K02937|0.0|api:100169597|Rpl7	[J]	Translation, ribosomal structure and biogenesis	Ribosomal L30 N-terminal domain;; Ribosomal protein L30p/L7e	60S ribosomal protein L7 GN=RpL7 OS=Drosophila melanogaster (Fruit fly) PE=1 SV=2	ribosomal protein L7 [Acyrthosiphon pisum]
c53023.graph_c0	0	0	1.744780383	2.505582484	0	0	0	0	8.17E-09	Inf	up	--	--	--		--	--	Molecular Function: nucleic acid binding (GO:0003676);; Molecular Function: zinc ion binding (GO:0008270);;	K09250|1e-148|api:100158923|similar to zinc finger protein	[J]	Translation, ribosomal structure and biogenesis	Zinc knuckle;; Zinc knuckle;; Zinc knuckle;; Zinc knuckle	CCHC-type zinc finger protein CG3800 GN=CG3800 OS=Drosophila melanogaster (Fruit fly) PE=1 SV=1	zinc finger protein-like [Acyrthosiphon pisum]
c37558.graph_c0	3.220539518	6.3693959	0.064411699	0.130338194	1121.354453	7.813598257	37.37821013	175.9991293	0.000176919	-5.422476226	down	0.928572565	-2.367553704	down		--	--	--	--	--	--	--	--	--
c17168.graph_c0	0	0	4.649858849	3.416388652	0	0	0	0	2.41E-12	Inf	up	--	--	--		--	--	--	--	--	--	--	Uncharacterized transmembrane protein DDB_G0289901 (Precursor) GN=DDB_G0289901 OS=Dictyostelium discoideum (Slime mold) PE=3 SV=1	ACYPI003546 [Acyrthosiphon pisum]
c50506.graph_c0	8.815755075	13.94255891	47.14069849	32.4623966	9.274881377	4.800689779	13.13994423	13.90574016	0.006373328	2.035701899	up	0.021663061	0.971500719	up		[RTKL]	--	Molecular Function: transferase activity (GO:0016740);;	--	[T]	Signal transduction mechanisms	Protein tyrosine kinase;; Protein kinase domain	Fibroblast growth factor receptor (Precursor) GN=FGFR OS=Strongylocentrotus purpuratus (Purple sea urchin) PE=2 SV=1	PREDICTED: fibroblast growth factor receptor 4 isoform X4 [Tribolium castaneum]
c52266.graph_c0	17.49842425	8.239849188	0	0	0	0	0	0	0.000972179	#NAME?	down	--	--	--		--	--	--	--	--	--	--	--	--
c48332.graph_c0	0.428808559	0.363459707	1.801021344	1.822199033	0.663877988	0.564769776	4.65124843	7.499589828	0.005723596	2.399702868	up	8.18E-05	3.328432527	up		--	--	--	--	--	--	--	--	--
c48652.graph_c0	38.7003751	40.03285209	8.388019688	14.14849617	12.33818131	9.383530512	11.46025233	16.42275198	0.001150834	-1.610822164	down	0.691729805	0.384433316	up		--	--	--	K06826|0.0|tca:661043|similar to CG12908-PA, isoform A	[MW]	--	G2F domain;; EGF domain;; Low-density lipoprotein receptor repeat class B;; Nidogen-like;; EGF-like domain;; Complement Clr-like EGF-like;; Calcium-binding EGF domain	Low-density lipoprotein receptor-related protein (Precursor) GN=lrp-1 OS=Caenorhabditis elegans PE=1 SV=1	PREDICTED: nidogen-1 [Tribolium castaneum]
c30196.graph_c0	2.491394875	4.312211686	0.269343784	0	0	0	0	0	4.77E-05	-4.377264915	down	--	--	--		--	--	Biological Process: inter-male aggressive behavior (GO:0002121);; Molecular Function: actin binding (GO:0003779);; Cellular Component: extracellular region (GO:0005576);; Cellular Component: cytosol (GO:0005829);; Cellular Component: actin filament (GO:0005884);; Biological Process: phagocytosis (GO:0006909);; Biological Process: spermatid development (GO:0007286);; Biological Process: photorecep…	K05768|1e-154|api:100167359|similar to Gelsolin CG1106-PG	[Z]	Cytoskeleton	Gelsolin repeat	Gelsolin (Precursor) GN=Gel OS=Drosophila melanogaster (Fruit fly) PE=1 SV=2	PREDICTED: gelsolin-like [Diaphorina citri]
c49388.graph_c1	0.642644546	1.237972439	0.116846111	0.029555018	18.08976648	14.19451521	0.55448817	1.716735352	0.007144442	-3.42489506	down	1.69E-17	-3.808809278	down		--	--	--	--	[I]	Lipid transport and metabolism	CRAL/TRIO, N-terminal domain;; CRAL/TRIO domain	--	PREDICTED: alpha-tocopherol transfer protein-like [Tribolium castaneum]
c17598.graph_c0	125.4340605	155.9614589	664.63739	883.1395448	77.13950104	54.40784652	305.3936474	294.8909987	1.60E-07	2.663961918	up	1.09E-11	2.216963013	up		[R]	General function prediction only	--	--	[I]	Lipid transport and metabolism	alpha/beta hydrolase fold	Lipase 3 (Precursor) GN=Lip3 OS=Drosophila melanogaster (Fruit fly) PE=2 SV=1	PREDICTED: lipase 3 [Tribolium castaneum]
c48113.graph_c0	0.04126891	0.077732621	2.187283083	1.670190726	0.638921974	0.17164401	1.081797176	0.61364812	1.58E-07	5.24751066	up	--	--	--		--	--	--	--	--	--	--	--	hypothetical protein CAPTEDRAFT_71093, partial [Capitella teleta]
c51284.graph_c0	0.247601069	0.502247186	3.466463851	2.813488183	11.3341543	20.89991307	15.33951798	14.71333174	3.79E-08	3.294236911	up	0.976703077	-0.08338079	down		--	--	--	--	[R]	General function prediction only	Leucine rich repeat;; Leucine Rich repeats (2 copies);; Leucine Rich Repeat;; Leucine rich repeat;; Leucine Rich repeat	Leucine-rich repeat protein soc-2 GN=soc-2 OS=Caenorhabditis elegans PE=1 SV=3	PREDICTED: leucine-rich repeat protein soc-2 isoform X1 [Tribolium castaneum]
c27113.graph_c0	22.89181591	22.0210774	0.163515276	3.308760105	10.83796195	2.720306578	3.325520062	4.920602147	9.48E-11	-3.54317612	down	0.962845542	-0.684210091	down		--	--	--	--	--	--	--	--	hypothetical protein YQE_11287, partial [Dendroctonus ponderosae]
c34555.graph_c0	7.832725248	12.59650173	29.91135502	24.33095535	3.767389729	3.397464763	8.819038343	6.97320375	0.000271569	1.633157156	up	0.139065721	1.165727851	up		[S]	Function unknown	--	--	[R]	General function prediction only	Leucine rich repeat;; Leucine Rich repeats (2 copies);; Leucine Rich Repeat;; Leucine Rich repeat;; Leucine rich repeat	Peroxidasin homolog (Precursor) GN=pxn-1 OS=Caenorhabditis elegans PE=1 SV=1	PREDICTED: toll-like receptor 4 isoform X2 [Tribolium castaneum]
c43744.graph_c0	0.332773439	0.261166654	4.547967797	5.443173967	1.824656687	0.807367197	2.005313331	2.238460179	2.52E-08	4.272075056	up	0.702527438	0.719556722	up		--	--	--	--	--	--	--	--	--
c18822.graph_c0	6.3827761	13.02422916	0.797858263	0.672700039	337.1122276	334.2339593	209.3829761	53.38614286	0.007662836	-3.495096213	down	0.091207278	-1.323836698	down		--	--	--	--	--	--	--	Gamete and mating-type specific protein A (Precursor) GN=gmsA OS=Dictyostelium discoideum (Slime mold) PE=2 SV=1	ADFb like protein precursor [Tribolium castaneum]
c19233.graph_c0	1068.827134	571.7011156	3.481570701	15.55775021	74.019802	53.42927937	18.79446203	76.28319908	7.03E-06	-6.270864183	down	0.977601305	-0.402403851	down		--	--	--	--	--	--	--	--	--
c28389.graph_c0	4.330068144	8.944518769	21.31571889	16.77383886	8.402869571	7.097645859	12.32582101	18.34516936	0.001766471	1.750132681	up	0.099824497	1.007536777	up		[P]	Inorganic ion transport and metabolism	Biological Process: cation transport (GO:0006812);; Molecular Function: cation transmembrane transporter activity (GO:0008324);;	--	[P]	Inorganic ion transport and metabolism	Divalent cation transporter	--	hypothetical protein TcasGA2_TC001866 [Tribolium castaneum]
c31691.graph_c0	0	0	3.587833027	3.630021317	0	0	0	0	9.24E-07	Inf	up	--	--	--		[J]	Translation, ribosomal structure and biogenesis	Molecular Function: structural constituent of ribosome (GO:0003735);; Cellular Component: ribosome (GO:0005840);; Biological Process: translation (GO:0006412);;	--	[J]	Translation, ribosomal structure and biogenesis	ribosomal L5P family C-terminus;; Ribosomal protein L5	60S ribosomal protein L11 GN=RpL11 OS=Drosophila melanogaster (Fruit fly) PE=1 SV=2	ribosomal protein L11e-like [Acyrthosiphon pisum]
c48614.graph_c0	5.520012908	10.55975369	1.035017014	0.698124987	14.02084674	9.685667026	12.94175137	14.65711427	0.009443944	-2.980808174	down	0.94789038	0.2456125	up		--	--	--	--	--	--	--	Glycine, alanine and asparagine-rich protein (Precursor) OS=Haliotis asinina (Donkey&apos;s ear abalone) PE=1 SV=1	Repetitive proline-rich cell wall protein 2 [Toxocara canis]
c46986.graph_c0	9.974626914	7.42119885	1.994953513	2.195022608	7.359382061	9.818370264	6.333850875	5.526601103	0.000151408	-1.852136486	down	0.576471056	-0.513186142	down		--	--	--	K10606|7e-91|tca:100141549|similar to Fanconi anemia complementation group L	[O]	Posttranslational modification, protein turnover, chaperones	WD-repeat region;; FANCL C-terminal domain	--	hypothetical protein TcasGA2_TC015661 [Tribolium castaneum]
c52943.graph_c0	0	0	2.12105103	2.038692262	0	0	0	0	8.01E-07	Inf	up	--	--	--		[J]	Translation, ribosomal structure and biogenesis	Cellular Component: ribosome (GO:0005840);;	K02947|1e-122|api:100161322|Rps10b	[J]	Translation, ribosomal structure and biogenesis	Plectin/S10 domain	40S ribosomal protein S10 GN=RpS10 OS=Spodoptera frugiperda (Fall armyworm) PE=2 SV=1	ribosomal protein S10b [Acyrthosiphon pisum]
c17722.graph_c0	149.7735119	343.4272479	11.16383122	4.4198231	0.067094374	0	0.062676698	0	0.002479604	-4.733308647	down	--	--	--		--	--	Molecular Function: structural constituent of cuticle (GO:0042302);;	--	--	--	Insect cuticle protein	Larval cuticle protein A3A OS=Tenebrio molitor (Yellow mealworm beetle) PE=1 SV=1	PREDICTED: larval cuticle protein A3A-like [Tribolium castaneum]
c37904.graph_c1	57.99086204	105.4191519	403.4371342	294.3425799	17.8965428	23.63854473	107.9716165	72.84696098	0.000336401	2.32403239	up	0.00245273	2.144714542	up		--	--	Molecular Function: zinc ion binding (GO:0008270);; Molecular Function: N-acetylmuramoyl-L-alanine amidase activity (GO:0008745);; Biological Process: peptidoglycan catabolic process (GO:0009253);;	K01446|3e-35|aga:AgaP_AGAP001212|PGRPLB	--	--	N-acetylmuramoyl-L-alanine amidase	Peptidoglycan-recognition protein LB (Precursor) GN=PGRP-LB OS=Drosophila melanogaster (Fruit fly) PE=1 SV=1	peptidoglycan recognition protein 1 [Sitophilus zeamais]
c37904.graph_c0	51.89646546	93.99915844	376.4011168	275.5751719	14.62273486	21.76322484	89.16019104	66.60804882	0.000200267	2.389474369	up	2.75E-05	2.118880861	up		--	--	Molecular Function: zinc ion binding (GO:0008270);; Molecular Function: N-acetylmuramoyl-L-alanine amidase activity (GO:0008745);; Biological Process: peptidoglycan catabolic process (GO:0009253);;	K01446|4e-44|tca:658050|PGRP	--	--	N-acetylmuramoyl-L-alanine amidase	Peptidoglycan-recognition protein LB (Precursor) GN=PGRP-LB OS=Drosophila melanogaster (Fruit fly) PE=1 SV=1	PREDICTED: peptidoglycan-recognition protein LB isoform X2 [Tribolium castaneum]
c42371.graph_c0	29.27652691	33.17440124	5.909820504	15.26298158	0	0.026951254	0.035143857	0	0.002818915	-1.377123604	down	--	--	--		--	--	--	--	--	--	--	Uncharacterized protein F26C11.3 (Precursor) GN=F26C11.3 OS=Caenorhabditis elegans PE=3 SV=4	PREDICTED: mucin-22-like [Tribolium castaneum]
c43829.graph_c0	0.68508655	0.645202079	3.719093711	3.564782012	0.378801974	0.881952416	4.246327471	3.118437379	0.002642954	2.662999953	up	0.012842924	2.563396805	up		--	--	--	--	--	--	--	--	--
c16564.graph_c0	0	0	2.654285283	1.484090036	0	0	0	0	0.00013996	Inf	up	--	--	--		--	--	--	--	--	--	Thaumatin family	--	PREDICTED: pathogenesis-related protein 5-like [Acyrthosiphon pisum]
c36019.graph_c0	17.56790436	10.17248638	55.64649129	53.53680909	1.179360332	2.039370429	3.685023451	5.23761362	1.85E-07	2.178440606	up	0.080379588	1.487279481	up		--	--	--	--	[R]	General function prediction only	Sulfotransferase domain	--	PREDICTED: estrogen sulfotransferase [Tribolium castaneum]
c51180.graph_c0	39.50783443	37.17156711	16.48745133	9.215555783	366.5926603	396.7056401	115.8539362	141.5046028	0.002389231	-1.350280304	down	2.27E-05	-1.546939294	down		[I]	Lipid transport and metabolism	Biological Process: lipid metabolic process (GO:0006629);; Molecular Function: oxidoreductase activity (GO:0016491);;	K00507|1e-118|nvi:100118611|NV14292	[I]	Lipid transport and metabolism	Fatty acid desaturase;; Transposase IS4	Acyl-CoA Delta(11) desaturase GN=D11DS OS=Trichoplusia ni (Cabbage looper) PE=1 SV=2	PREDICTED: stearoyl-CoA desaturase 5 [Musca domestica]
c27691.graph_c0	53.94102787	49.99241023	10.33549502	13.78258343	0	0.025315886	0	0	3.90E-05	-1.90822745	down	--	--	--		[Q]	Secondary metabolites biosynthesis, transport and catabolism	--	--	[I]	Lipid transport and metabolism	Male sterility protein;; Male sterility protein;; Male sterility protein;; 3-beta hydroxysteroid dehydrogenase/isomerase family	Putative fatty acyl-CoA reductase CG5065 {ECO:0000250|UniProtKB:Q922J9, ECO:0000312|EMBL:AAF57974.1} GN=CG5065 OS=Drosophila melanogaster (Fruit fly) PE=3 SV=1	PREDICTED: putative fatty acyl-CoA reductase CG5065 [Tribolium castaneum]
c49659.graph_c0	15.58647248	16.5818976	4.079479949	6.385865067	4.431437377	5.055410534	8.192351355	8.147814158	0.001617978	-1.423377476	down	0.231530939	0.806473838	up		--	--	Biological Process: cell adhesion (GO:0007155);; Molecular Function: carbohydrate binding (GO:0030246);;	--	[TV]	--	Sushi domain (SCR repeat);; Lectin C-type domain;; Hormone receptor domain;; F5/8 type C domain	Protein lev-9 (Precursor) GN=lev-9 OS=Caenorhabditis elegans PE=1 SV=3	PREDICTED: sushi, von Willebrand factor type A, EGF and pentraxin domain-containing protein 1 [Tribolium castaneum]
c43232.graph_c1	16.70213266	24.31716805	48.78772492	53.25731788	82.83029986	73.30127482	104.691087	162.3435305	0.00626465	1.528193411	up	0.314262216	0.796586405	up		[C]	Energy production and conversion	--	--	[C]	Energy production and conversion	DHH family;; Transposase IS4	--	PREDICTED: LOW QUALITY PROTEIN: uncharacterized protein LOC100569236, partial [Acyrthosiphon pisum]
c34798.graph_c0	2.343400893	1.823151137	0.305665296	0.103086509	0.690115269	0.353136949	0.184193201	0.360716387	0.002913947	-3.112844397	down	--	--	--		--	--	--	--	[R]	General function prediction only	--	Endonuclease GN=pol OS=Drosophila melanogaster (Fruit fly) PE=3 SV=1	hypothetical protein TcasGA2_TC001846 [Tribolium castaneum]
c51318.graph_c0	5.537654383	4.097706166	18.29429476	15.20773317	9.951212505	6.991854671	14.21215022	11.48309032	0.000366128	2.00826227	up	0.668361915	0.628642694	up		--	--	--	--	--	--	--	--	--
c51318.graph_c2	0	2.149475962	12.74330144	7.408748207	4.692951344	5.537385016	4.899714046	7.810990975	0.007200816	3.490453273	up	0.931524289	0.332554855	up		--	--	--	--	--	--	--	--	--
c41834.graph_c0	13.72584349	18.16025243	5.112532014	5.060199911	10.75417071	9.322059194	10.95023471	9.482792435	0.005878475	-1.433348757	down	0.998863127	0.050865794	up		--	--	--	--	--	--	--	--	--
c17216.graph_c0	88.7901042	74.76539234	7.425302942	19.20280545	136.3763429	30.16103338	23.83596379	15.7972818	3.96E-08	-2.440536526	down	0.77754142	-2.033084646	down		[P]	Inorganic ion transport and metabolism	Molecular Function: N,N-dimethylaniline monooxygenase activity (GO:0004499);; Molecular Function: flavin adenine dinucleotide binding (GO:0050660);; Molecular Function: NADP binding (GO:0050661);; Biological Process: oxidation-reduction process (GO:0055114);;	--	[Q]	Secondary metabolites biosynthesis, transport and catabolism	Flavin-binding monooxygenase-like;; Pyridine nucleotide-disulphide oxidoreductase;; Pyridine nucleotide-disulphide oxidoreductase;; NAD(P)-binding Rossmann-like domain;; FAD dependent oxidoreductase;; HI0933-like protein;; FAD-NAD(P)-binding;; L-lysine 6-monooxygenase (NADPH-requiring);; Pyridine nucleotide-disulphide oxidoreductase;; Thi4 family;; FAD binding domain;; Glucose inhibited division …	Senecionine N-oxygenase (Precursor) GN=sno1 OS=Tyria jacobaeae (Cinnabar moth) PE=1 SV=1	PREDICTED: senecionine N-oxygenase [Tribolium castaneum]
c7386.graph_c0	0.71185186	1.432237755	0.129429436	0	0	0	0	0	0.008549996	-3.766228536	down	--	--	--		[HE]	--	Molecular Function: oxidoreductase activity, acting on the CH-OH group of donors, NAD or NADP as acceptor (GO:0016616);; Biological Process: single-organism metabolic process (GO:0044710);; Molecular Function: cofactor binding (GO:0048037);;	K00058|1e-161|nvi:100116297|NV17542	[E]	Amino acid transport and metabolism	D-isomer specific 2-hydroxyacid dehydrogenase, NAD binding domain;; D-isomer specific 2-hydroxyacid dehydrogenase, catalytic domain;; Acetohydroxy acid isomeroreductase, catalytic domain	D-3-phosphoglycerate dehydrogenase GN=serA OS=Dictyostelium discoideum (Slime mold) PE=1 SV=1	D-3-phosphoglycerate dehydrogenase [Zootermopsis nevadensis]
c37549.graph_c0	186.727288	300.4082157	9.774144303	13.36817474	121.2135998	203.8361438	99.25509823	132.8950593	2.55E-08	-4.187847734	down	0.835780458	-0.468749961	down		--	--	Molecular Function: stearoyl-CoA 9-desaturase activity (GO:0004768);; Cellular Component: endoplasmic reticulum (GO:0005783);; Cellular Component: lipid particle (GO:0005811);; Biological Process: fatty acid biosynthetic process (GO:0006633);; Biological Process: cuticle hydrocarbon biosynthetic process (GO:0006723);; Biological Process: regulation of autophagy (GO:0010506);; Cellular Component: …	K00507|0.0|tca:657939|Z9desB, GLEAN_16415, TcasZ9desB	[I]	Lipid transport and metabolism	Fatty acid desaturase	Acyl-CoA Delta(11) desaturase OS=Spodoptera littoralis (Egyptian cotton leafworm) PE=1 SV=1	Z9 acyl-CoA desaturase B [Tribolium castaneum]
c13694.graph_c0	0	0	17.78980213	10.67526141	0	0	0	0	6.81E-08	Inf	up	--	--	--		[J]	Translation, ribosomal structure and biogenesis	--	--	--	--	--	Cuticle protein 16.5, isoform B OS=Locusta migratoria (Migratory locust) PE=1 SV=1	PREDICTED: cuticle protein 16.5, isoform A-like [Acyrthosiphon pisum]
c50539.graph_c1	17.23397072	20.68900075	7.453161671	5.22512212	21.55946639	21.08600168	19.78629017	17.74335267	0.002207667	-1.356654362	down	0.941795006	-0.160272732	down		[J]	Translation, ribosomal structure and biogenesis	Molecular Function: aminoacyl-tRNA editing activity (GO:0002161);; Molecular Function: isoleucine-tRNA ligase activity (GO:0004822);; Molecular Function: ATP binding (GO:0005524);; Cellular Component: cytoplasm (GO:0005737);; Biological Process: isoleucyl-tRNA aminoacylation (GO:0006428);; Biological Process: regulation of translational fidelity (GO:0006450);;	K01870|0.0|tca:662393|similar to Isoleucyl-tRNA synthetase, cytoplasmic (Isoleucine--tRNA ligase) (IleRS) (IRS)	[J]	Translation, ribosomal structure and biogenesis	tRNA synthetases class I (I, L, M and V);; Anticodon-binding domain of tRNA;; tRNA synthetases class I (M)	Isoleucine--tRNA ligase, cytoplasmic GN=irs-1 OS=Caenorhabditis elegans PE=3 SV=1	PREDICTED: isoleucine--tRNA ligase, cytoplasmic [Tribolium castaneum]
c39110.graph_c0	38.55897218	35.41923919	11.40281404	4.857640601	8.32346886	6.482866501	6.735691443	7.471892911	4.32E-06	-1.95200072	down	1	-0.03431542	down		[H]	Coenzyme transport and metabolism	--	K10718|1e-24|nvi:100120870|NV13418	--	--	Methyltransferase domain;; Methyltransferase domain;; Methyltransferase domain;; Methyltransferase domain;; ubiE/COQ5 methyltransferase family;; Methyltransferase domain;; Methyltransferase domain;; Methyltransferase small domain	--	PREDICTED: uncharacterized protein LOC101893410 [Musca domestica]
c45058.graph_c0	4.507044836	8.048303141	0.11706775	0.592221581	4.531020025	2.840230549	0.68781137	0.7874661	0.00013996	-3.969698017	down	0.009213341	-2.293773518	down		--	--	--	--	--	--	--	--	hypothetical protein TcasGA2_TC010304 [Tribolium castaneum]
c661.graph_c0	0.877850349	1.017530494	0.101291853	0	0	0	0	0	0.000150957	-3.951127709	down	--	--	--		[R]	General function prediction only	--	--	--	--	von Willebrand factor type A domain;; von Willebrand factor type A domain;; von Willebrand factor type A domain	von Willebrand factor A domain-containing protein DDB_G0292016 GN=DDB_G0292016 OS=Dictyostelium discoideum (Slime mold) PE=3 SV=1	PREDICTED: inter-alpha-trypsin inhibitor heavy chain H3 isoform X2 [Acyrthosiphon pisum]
c17173.graph_c0	28.90729029	38.48961431	166.0254374	174.140973	32.79390574	31.60581402	63.23822637	74.52808318	2.12E-07	2.548612837	up	0.002781827	1.119943848	up		--	--	Biological Process: reproduction (GO:0000003);; Biological Process: single-organism developmental process (GO:0044767);; Biological Process: organ development (GO:0048513);;	--	[K]	Transcription	--	Transcriptional regulator ATRX homolog GN=xnp-1 OS=Caenorhabditis elegans PE=1 SV=1	Ribosome-binding protein 1 [Zootermopsis nevadensis]
c46279.graph_c0	29.19419143	26.70099848	94.96920121	86.55756366	9.400307691	9.757844604	30.10754018	43.3085286	1.55E-05	1.910517317	up	0.000187839	1.9592587	up		[G]	Carbohydrate transport and metabolism	--	--	[PT]	--	SMP-30/Gluconolaconase/LRE-like region	--	Regucalcin [Camponotus floridanus]
c47039.graph_c0	0.257156545	0.415174914	2.755287546	3.67974575	4.514483854	2.572025776	6.475286643	1.976925243	2.24E-06	3.467379543	up	0.989531011	0.288373452	up		[GEPR]	--	--	--	[R]	General function prediction only	Major Facilitator Superfamily;; BT1 family	--	PREDICTED: solute carrier family 46 member 3-like [Acyrthosiphon pisum]
c51598.graph_c0	3.112142528	4.338263083	17.33764339	15.98200169	35.81767253	37.74692283	34.57075126	32.5377529	2.47E-07	2.379007861	up	0.964487446	-0.109406383	down		[R]	General function prediction only	--	--	--	--	Ankyrin repeats (3 copies);; Ankyrin repeat;; Ankyrin repeats (many copies);; Ankyrin repeat;; Ankyrin repeats (many copies)	Transient receptor potential cation channel subfamily A member 1 homolog GN=trpa-1 OS=Caenorhabditis elegans PE=2 SV=5	PREDICTED: uncharacterized protein LOC100142143 [Tribolium castaneum]
c52679.graph_c0	0	0	2.817860297	5.523802233	0	0	0	0	2.04E-06	Inf	up	--	--	--		--	--	Molecular Function: structural constituent of cuticle (GO:0042302);;	--	--	--	Insect cuticle protein	Endocuticle structural glycoprotein SgAbd-4 OS=Schistocerca gregaria (Desert locust) PE=1 SV=1	RR1 cuticle protein 7 precursor [Acyrthosiphon pisum]
c45000.graph_c0	0	0	3.705867841	3.260386146	0.779526373	0	1.019480334	0.684517145	4.75E-07	Inf	up	--	--	--		--	--	--	--	--	--	--	--	--
c38750.graph_c0	10.26966334	16.95547063	39.74796116	30.27375324	14.10827347	12.87547362	20.85774822	22.75758975	0.005257108	1.589728104	up	0.354026678	0.716518379	up		[S]	Function unknown	--	--	[C]	Energy production and conversion	Leucine Rich repeats (2 copies);; Leucine rich repeat;; Leucine Rich Repeat	--	PREDICTED: leucine-rich repeat-containing protein ODA7 isoform X2 [Tribolium castaneum]
c47439.graph_c0	33.69581387	39.16453075	98.78765704	131.7135172	16.54094319	26.54803683	19.9091048	36.4286888	1.23E-05	1.864736166	up	0.926543389	0.402556441	up		--	--	Molecular Function: binding (GO:0005488);; Molecular Function: oxidoreductase activity (GO:0016491);;	K07424|1e-39|tca:664295|CYP9Z4, GLEAN_06444	[Q]	Secondary metabolites biosynthesis, transport and catabolism	Cytochrome P450	Cytochrome P450 9e2 GN=CYP9E2 OS=Blattella germanica (German cockroach) PE=2 SV=1	cytochrome P450 9Z4 [Tribolium castaneum]
c47439.graph_c1	40.92599601	39.66871385	120.4894245	131.4773746	22.93185748	27.40326708	23.76217596	35.39470243	1.43E-05	1.850866873	up	0.911328187	0.252551131	up		--	--	--	K07424|1e-42|tca:664295|CYP9Z4, GLEAN_06444	[Q]	Secondary metabolites biosynthesis, transport and catabolism	Cytochrome P450	Cytochrome P450 9e2 GN=CYP9E2 OS=Blattella germanica (German cockroach) PE=2 SV=1	PREDICTED: cytochrome P450 9Z4 isoform X1 [Tribolium castaneum]
c49106.graph_c0	44.89482098	53.64916661	389.4468866	298.8778416	85.70007563	74.50471249	217.0986876	198.0567881	2.47E-07	3.025427676	up	0.000189214	1.398893377	up		[G]	Carbohydrate transport and metabolism	Molecular Function: catalytic activity (GO:0003824);;	K12316|0.0|tca:658192|similar to glucosidase, alpha	[G]	Carbohydrate transport and metabolism	Glycosyl hydrolases family 31;; Trefoil (P-type) domain;; Galactose mutarotase-like	Lysosomal acid alpha-glucosidase (Precursor) OS=Tetrahymena pyriformis PE=1 SV=1	PREDICTED: lysosomal alpha-glucosidase-like [Tribolium castaneum]
c41418.graph_c0	36.20920815	41.91486493	10.60808454	12.29177931	7.053225515	10.92732487	10.17785509	12.50464002	0.000466879	-1.562881754	down	0.897498809	0.353184403	up		--	--	--	--	[S]	Function unknown	NRDE protein;; NRDE protein	Transport and Golgi organization protein 2 GN=Tango2 OS=Drosophila melanogaster (Fruit fly) PE=2 SV=2	PREDICTED: transport and Golgi organization protein 2 [Tribolium castaneum]
c40242.graph_c0	32.91848189	14.35994312	70.94536168	115.49611	143.6071667	159.0343682	140.048828	94.39602741	0.001028399	2.160312788	up	0.684464045	-0.34406802	down		--	--	Molecular Function: catalytic activity (GO:0003824);;	--	--	--	Lipase;; Alpha/beta hydrolase family;; Alpha/beta hydrolase family	Phospholipase A1 OS=Vespa crabro (European hornet) PE=1 SV=1	PREDICTED: phospholipase A1 2 [Tribolium castaneum]
c35965.graph_c0	0	0.093616172	2.186902222	2.514337923	0.673291982	0.482339693	0.539109092	1.266922879	2.42E-06	5.89045884	up	--	--	--		--	--	--	--	--	--	--	--	--
c24343.graph_c0	0	0	2.519693753	2.204819115	0	0	0	0	1.66E-08	Inf	up	--	--	--		[J]	Translation, ribosomal structure and biogenesis	Molecular Function: RNA binding (GO:0003723);; Molecular Function: structural constituent of ribosome (GO:0003735);; Biological Process: translation (GO:0006412);; Cellular Component: small ribosomal subunit (GO:0015935);;	K02981|0.0|api:100167532|similar to putative ribosomal protein S2	[J]	Translation, ribosomal structure and biogenesis	Ribosomal protein S5, N-terminal domain;; Ribosomal protein S5, C-terminal domain	40S ribosomal protein S2 GN=RpS2 OS=Drosophila melanogaster (Fruit fly) PE=1 SV=2	40S ribosomal protein S2-like [Acyrthosiphon pisum]
c53235.graph_c0	0.965698782	2.000850689	0	0	0	0	0	0	0.000466879	#NAME?	down	--	--	--		[R]	General function prediction only	Cellular Component: integral component of membrane (GO:0016021);;	--	[V]	Defense mechanisms	Inhibitor of apoptosis-promoting Bax1	Probable Bax inhibitor 1 GN=CG7188 OS=Drosophila melanogaster (Fruit fly) PE=2 SV=1	Bax inhibitor 1-like protein [Maconellicoccus hirsutus]
c45776.graph_c0	0	0	3.583022609	3.497207711	8.320693175	0.701277882	15.77428507	28.20547514	2.06E-13	Inf	up	0.05659106	2.322475076	up		--	--	--	--	--	--	Ecdysteroid kinase;; Protein of unknown function (DUF1679);; Phosphotransferase enzyme family;; Choline/ethanolamine kinase	--	PREDICTED: uncharacterized protein LOC663958 [Tribolium castaneum]
c41525.graph_c0	0	0	28.12084627	16.95878252	0	0	0	0	1.15E-08	Inf	up	--	--	--		--	--	--	--	--	--	--	Salivary glue protein Sgs-3 (Precursor) GN=Sgs3 OS=Drosophila melanogaster (Fruit fly) PE=2 SV=1	PREDICTED: uncharacterized protein LOC100164067 [Acyrthosiphon pisum]
c34402.graph_c0	0	0	2.839805423	1.942443633	0	0	0	0	2.96E-09	Inf	up	--	--	--		--	--	--	--	--	--	Insect cuticle protein	Cuticle protein 19.8 OS=Locusta migratoria (Migratory locust) PE=1 SV=1	PREDICTED: antigen LPMC-61 [Acyrthosiphon pisum]
c27927.graph_c0	21.45893318	19.48032128	6.521325209	8.24750948	16.28788314	14.14061294	17.3890796	20.38914576	0.006299163	-1.270367821	down	0.739186341	0.336030572	up		[E]	Amino acid transport and metabolism	--	--	[R]	General function prediction only	FAD dependent oxidoreductase;; Reverse transcriptase (RNA-dependent DNA polymerase)	Probable RNA-directed DNA polymerase from transposon BS OS=Drosophila melanogaster (Fruit fly) PE=2 SV=1	hypothetical protein YQE_02073, partial [Dendroctonus ponderosae]
c47895.graph_c0	27.99488946	22.72212881	62.48127834	69.84934356	33.17855076	34.76696002	41.95744023	84.53526928	0.000230755	1.586166766	up	0.628885609	0.916035759	up		[R]	General function prediction only	Biological Process: metabolic process (GO:0008152);; Molecular Function: oxidoreductase activity (GO:0016491);;	--	[Q]	Secondary metabolites biosynthesis, transport and catabolism	short chain dehydrogenase;; Enoyl-(Acyl carrier protein) reductase;; KR domain;; NADH(P)-binding	Dehydrogenase/reductase SDR family protein 7-like GN=AGAP005532 OS=Anopheles gambiae (African malaria mosquito) PE=3 SV=3	hypothetical protein TcasGA2_TC015554 [Tribolium castaneum]
c45148.graph_c0	17.44982752	22.16953543	43.71157043	38.19480366	8.108048626	7.095982248	10.77565555	13.91548292	0.006912585	1.265915733	up	0.365431219	0.722873571	up		--	--	--	--	--	--	Thyroglobulin type-1 repeat	--	hypothetical protein YQE_13065, partial [Dendroctonus ponderosae]
c19661.graph_c0	1.563431598	1.271628117	0.213198224	0	0	0	0	0	0.001158248	-3.464456683	down	--	--	--		[R]	General function prediction only	--	--	[I]	Lipid transport and metabolism	alpha/beta hydrolase fold	Lipase 1 (Precursor) GN=Lip1 OS=Drosophila melanogaster (Fruit fly) PE=2 SV=2	PREDICTED: gastric triacylglycerol lipase-like [Acyrthosiphon pisum]
c50433.graph_c1	28.10996424	30.75283976	86.38033159	74.27988406	1.293174195	1.636670311	3.865689894	6.561020301	0.00026294	1.664661372	up	0.053107658	1.849770788	up		[Q]	Secondary metabolites biosynthesis, transport and catabolism	--	--	[Q]	Secondary metabolites biosynthesis, transport and catabolism	--	Cytochrome P450 6k1 GN=CYP6K1 OS=Blattella germanica (German cockroach) PE=2 SV=1	hypothetical protein HELRODRAFT_165255 [Helobdella robusta]
c50149.graph_c1	3.926293869	4.750244648	1.08820166	1.413442747	5.76277157	6.513685709	6.818891035	8.215342165	0.00180412	-1.589559589	down	0.845770413	0.31352718	up		--	--	Molecular Function: binding (GO:0005488);; Biological Process: positive regulation of cell size (GO:0045793);; Biological Process: lateral inhibition (GO:0046331);;	--	--	--	SH3 domain;; Variant SH3 domain;; Variant SH3 domain;; Phorbol esters/diacylglycerol binding domain (C1 domain)	Muscle M-line assembly protein unc-89 GN=unc-89 OS=Caenorhabditis elegans PE=1 SV=3	PREDICTED: uncharacterized protein LOC657682 isoform X1 [Tribolium castaneum]
c43422.graph_c0	8.450862143	8.326908754	35.0495901	33.21293557	5.412092891	6.941657408	9.846562051	15.7896611	1.29E-07	2.235722812	up	0.248899281	1.07176001	up		--	--	Molecular Function: sequence-specific DNA binding transcription factor activity (GO:0003700);; Biological Process: regulation of transcription, DNA-templated (GO:0006355);; Molecular Function: sequence-specific DNA binding (GO:0043565);;	K10052|1e-176|tca:655869|similar to ccaat/enhancer binding protein	[K]	Transcription	Basic region leucine zipper;; bZIP transcription factor	CCAAT/enhancer-binding protein GN=slbo OS=Drosophila virilis (Fruit fly) PE=3 SV=1	hypothetical protein YQE_11799, partial [Dendroctonus ponderosae]
c49904.graph_c0	5.993314968	5.800849715	1.776295368	1.409301236	0.544066238	1.009842191	0.46203949	0.407177607	0.000275107	-1.671944916	down	0.632552354	-0.820038169	down		--	--	--	K08131|0.0|tca:100141619|similar to Collagen alpha-1(IX) chain	[W]	Extracellular structures	Collagen triple helix repeat (20 copies)	Collagen alpha-2(IV) chain (Precursor) OS=Ascaris suum (Pig roundworm) PE=2 SV=1	PREDICTED: collagen alpha-3(IX) chain-like [Tribolium castaneum]
c42821.graph_c0	0	0	1.65306729	4.65912171	0	0	0	0	0.002235443	Inf	up	--	--	--		[O]	Posttranslational modification, protein turnover, chaperones	Molecular Function: ATP binding (GO:0005524);; Biological Process: response to stress (GO:0006950);;	K03283|0.0|api:100168413|similar to heat shock protein Hsp70	[O]	Posttranslational modification, protein turnover, chaperones	Hsp70 protein;; MreB/Mbl protein;; NAD-specific glutamate dehydrogenase;; NAD-specific glutamate dehydrogenase	Major heat shock 70 kDa protein Bc GN=Hsp70Bc OS=Drosophila melanogaster (Fruit fly) PE=2 SV=2	PREDICTED: heat shock protein 70 A1-like [Acyrthosiphon pisum]
c40816.graph_c0	28.86132207	31.68702198	5.993567617	9.187157158	42.23865182	69.91568349	28.34339798	22.78545926	2.53E-05	-1.798010641	down	0.28678486	-1.113699619	down		--	--	Biological Process: lipid metabolic process (GO:0006629);; Biological Process: imaginal disc-derived wing morphogenesis (GO:0007476);; Molecular Function: lipase activity (GO:0016298);;	--	--	--	Lipase	Phospholipase A1 OS=Polistes annularis (Paper wasp) PE=2 SV=1	PREDICTED: inactive pancreatic lipase-related protein 1 isoform X2 [Tribolium castaneum]
c34703.graph_c0	1.585207455	3.421274108	0.066051242	0.066827919	0	0	0	0	0.00402615	-5.013507551	down	--	--	--		[J]	Translation, ribosomal structure and biogenesis	Molecular Function: structural constituent of ribosome (GO:0003735);; Cellular Component: ribosome (GO:0005840);; Biological Process: translation (GO:0006412);; Molecular Function: rRNA binding (GO:0019843);;	K02987|1e-162|api:100158660|similar to ribosomal protein S4e	[J]	Translation, ribosomal structure and biogenesis	Ribosomal family S4e;; RS4NT (NUC023) domain;; S4 domain;; KOW motif	40S ribosomal protein S4 GN=RpS4 OS=Carabus granulatus (Ground beetle) PE=2 SV=1	ribosomal protein S4 [Chrysomela tremula]
c51419.graph_c0	9.713926348	13.62222501	28.42657715	26.18822869	21.24438822	18.63885491	25.70844711	17.8314535	0.002486231	1.444871279	up	0.964632006	0.152996482	up		--	--	--	--	[R]	General function prediction only	--	Interaptin GN=abpD OS=Dictyostelium discoideum (Slime mold) PE=1 SV=1	hypothetical protein TcasGA2_TC015023 [Tribolium castaneum]
c43144.graph_c0	15.17312592	15.73887851	5.406838012	4.627149831	2.605506133	2.148023936	4.114538797	4.327727021	0.00177557	-1.407965136	down	0.325421649	0.853586009	up		--	--	--	K09442|0.0|tca:656847|similar to Ets at 98B CG5583-PA	[K]	Transcription	Ets-domain;; Sterile alpha motif (SAM)/Pointed domain	DNA-binding protein D-ETS-4 GN=Ets98B OS=Drosophila melanogaster (Fruit fly) PE=2 SV=3	PREDICTED: DNA-binding protein D-ETS-4 isoform X1 [Tribolium castaneum]
c52853.graph_c0	1.992498066	3.127497527	0.088556718	0	0	0	0	0	9.74E-08	-5.573483528	down	--	--	--		[G]	Carbohydrate transport and metabolism	Molecular Function: chitinase activity (GO:0004568);; Biological Process: carbohydrate metabolic process (GO:0005975);; Biological Process: chitin catabolic process (GO:0006032);;	--	[G]	Carbohydrate transport and metabolism	Glycosyl hydrolases family 18	Chitinase-like protein EN03 (Precursor) OS=Bombyx mori (Silk moth) PE=1 SV=1	putative imaginal disc growth factor [Maconellicoccus hirsutus]
c22991.graph_c0	0	0	2.341915293	1.737599011	0	0	0	0	1.45E-07	Inf	up	--	--	--		[J]	Translation, ribosomal structure and biogenesis	Molecular Function: translation elongation factor activity (GO:0003746);; Molecular Function: translation release factor activity (GO:0003747);; Molecular Function: guanyl-nucleotide exchange factor activity (GO:0005085);; Cellular Component: lipid particle (GO:0005811);; Cellular Component: cytosol (GO:0005829);; Cellular Component: eukaryotic translation elongation factor 1 complex (GO:0005853)…	K03232|1e-147|api:100169246|similar to putative elongation factor 1 beta	[K]	Transcription	EF-1 guanine nucleotide exchange domain;; Eukaryotic elongation factor 1 beta central acidic region;; Glutathione S-transferase, C-terminal domain	Elongation factor 1-beta&apos; OS=Bombyx mori (Silk moth) PE=1 SV=2	elongation factor 1-beta [Acyrthosiphon pisum]
c48155.graph_c0	2.582185073	2.847049799	1.112664542	0.276126878	1.990733715	1.397036937	2.030443352	1.72431798	0.009966041	-1.717541649	down	0.971954235	0.175982358	up		--	--	--	--	--	--	--	--	--
c39200.graph_c0	7.929869149	7.761077698	25.81131059	24.62029559	8.876723613	5.874173209	12.71947743	7.376456069	5.52E-05	1.895249311	up	0.88082471	0.476128257	up		--	--	--	--	--	--	--	Buccalin gene-predicted acidic peptide B (Precursor) OS=Aplysia californica (California sea hare) PE=1 SV=2	hypothetical protein YQE_06564, partial [Dendroctonus ponderosae]
c46923.graph_c0	10.39035597	23.40573534	90.07442353	143.1997681	59.372452	60.10215854	205.0044562	106.2804843	1.17E-06	2.995597234	up	0.428329794	1.407949617	up		[G]	Carbohydrate transport and metabolism	Molecular Function: hydrolase activity, hydrolyzing O-glycosyl compounds (GO:0004553);; Biological Process: metabolic process (GO:0008152);;	--	[G]	Carbohydrate transport and metabolism	Glycosyl hydrolase family 1	Myrosinase 1 {ECO:0000303|PubMed:11804799} OS=Brevicoryne brassicae (Cabbage aphid) PE=1 SV=1	PREDICTED: myrosinase 1 [Tribolium castaneum]
c52746.graph_c0	1.865851564	3.660885707	0.155489823	0	0	0	0	0	0.00104868	-4.868027823	down	--	--	--		[O]	Posttranslational modification, protein turnover, chaperones	Biological Process: protein peptidyl-prolyl isomerization (GO:0000413);; Molecular Function: peptidyl-prolyl cis-trans isomerase activity (GO:0003755);; Biological Process: protein folding (GO:0006457);;	K09565|1e-80|nvi:100114083|NV10155	[O]	Posttranslational modification, protein turnover, chaperones	Cyclophilin type peptidyl-prolyl cis-trans isomerase/CLD	Peptidyl-prolyl cis-trans isomerase GN=CYPA OS=Blattella germanica (German cockroach) PE=2 SV=1	putative peptidyl-prolyl cis-trans isomerase [Maconellicoccus hirsutus]
c14574.graph_c0	0	0.172448736	2.258376214	1.790892497	0	0	0	0	3.88E-06	4.80555133	up	--	--	--		[L]	Replication, recombination and repair	Molecular Function: motor activity (GO:0003774);; Cellular Component: myosin complex (GO:0016459);;	K10352|0.0|dsi:Dsim_GD24081|GD24081 gene product from transcript GD24081-RA	[Z]	Cytoskeleton	Myosin tail	Myosin heavy chain, muscle GN=Mhc OS=Drosophila melanogaster (Fruit fly) PE=1 SV=4	GD24081 [Drosophila simulans]
c45613.graph_c0	24.99250133	29.21417151	69.09788977	52.20967562	17.63954299	34.34354363	60.8626875	96.49785269	0.008154485	1.383410065	up	0.087533831	1.612666052	up		[E]	Amino acid transport and metabolism	Molecular Function: pyrroline-5-carboxylate reductase activity (GO:0004735);; Biological Process: oxidation-reduction process (GO:0055114);; Biological Process: L-proline biosynthetic process (GO:0055129);;	K00286|7e-45|tca:664343|similar to CG5840-PA, isoform A	[E]	Amino acid transport and metabolism	Pyrroline-5-carboxylate reductase dimerisation	Putative pyrroline-5-carboxylate reductase GN=F55G1.9 OS=Caenorhabditis elegans PE=3 SV=1	PREDICTED: pyrroline-5-carboxylate reductase [Tribolium castaneum]
c49191.graph_c1	0.199703643	0.188077267	2.546257356	4.243149745	0.676330345	0.103824931	1.128212352	1.696853493	2.10E-07	4.32260011	up	0.05850844	1.892228555	up		--	--	--	--	[R]	General function prediction only	--	--	reverse transcriptase, partial [Scolitantides orion]
c47041.graph_c0	50.29540888	86.16272971	295.4670297	308.8840389	119.0179778	135.4861956	199.8120545	311.4253712	1.05E-05	2.364360281	up	0.187583433	1.026128159	up		--	--	Molecular Function: hydrolase activity, acting on glycosyl bonds (GO:0016798);; Biological Process: organic substance metabolic process (GO:0071704);;	K01183|0.0|tca:661428|Cht8, TcCht8	[G]	Carbohydrate transport and metabolism	Glycosyl hydrolases family 18;; Chitin binding Peritrophin-A domain	Endochitinase (Precursor) OS=Manduca sexta (Tobacco hawkmoth) PE=2 SV=1	chitinase 8 precursor [Tribolium castaneum]
c50377.graph_c0	23.52767511	25.95586069	7.849857472	8.356725057	32.57331868	28.86628789	28.71321717	29.01248824	0.001719636	-1.400948701	down	0.993245546	-0.065503011	down		--	--	--	--	--	--	--	--	--
c35181.graph_c0	27.14583388	29.32668246	62.62730581	55.69214397	12.65737435	10.67250537	17.52669368	17.29497378	0.00584268	1.281861819	up	0.527754454	0.602866016	up		[ER]	--	Molecular Function: transporter activity (GO:0005215);; Cellular Component: integral component of membrane (GO:0016021);; Biological Process: transmembrane transport (GO:0055085);;	--	[P]	Inorganic ion transport and metabolism	Sodium:solute symporter family	Putative sodium-dependent multivitamin transporter GN=CG32669 OS=Drosophila melanogaster (Fruit fly) PE=2 SV=1	hypothetical protein YQE_11381, partial [Dendroctonus ponderosae]
c48118.graph_c0	0.260282698	0.147077712	2.082290942	1.369404399	1.460757531	0.613449218	1.552794841	1.695548586	0.000687725	3.296184628	up	0.757996554	0.678072856	up		--	--	--	--	--	--	--	--	--
c38005.graph_c0	39.65879731	48.24366672	83.6929068	135.0308463	7.618495876	6.940184281	11.33427986	2.064798823	0.006334314	1.513169419	up	0.992241192	-0.088495719	down		--	--	--	--	--	--	--	--	--
c42191.graph_c0	40.65581804	78.05274266	944.5563457	992.5510218	92.01415031	91.01724517	1030.279153	871.3347714	2.06E-13	4.24749524	up	1.08E-22	3.401335395	up		--	--	--	--	--	--	--	--	PREDICTED: uncharacterized protein LOC660232 [Tribolium castaneum]
c49531.graph_c0	7.286105769	11.11267042	0.451358049	1.794042791	4.866497133	6.838531626	2.535310353	2.168641429	1.65E-05	-2.85633264	down	0.050492006	-1.294383855	down		--	--	Molecular Function: gonadotropin-releasing hormone receptor activity (GO:0004968);; Molecular Function: vasopressin receptor activity (GO:0005000);; Biological Process: G-protein coupled receptor signaling pathway (GO:0007186);; Cellular Component: integral component of membrane (GO:0016021);; Biological Process: cellular response to gonadotropin-releasing hormone (GO:0097211);;	K04280|1e-177|tca:655141|Akhr	[R]	General function prediction only	7 transmembrane receptor (rhodopsin family)	Gonadotropin-releasing hormone receptor {ECO:0000250|UniProtKB:P30969} OS=Octopus vulgaris (Common octopus) PE=2 SV=1	adipokinetic hormone receptor [Tribolium castaneum]
c13180.graph_c0	3.419237801	5.123007438	0.621688366	0	0	0	0	0	0.000486681	-3.501212089	down	--	--	--		[J]	Translation, ribosomal structure and biogenesis	Molecular Function: structural constituent of ribosome (GO:0003735);; Biological Process: translation (GO:0006412);; Cellular Component: large ribosomal subunit (GO:0015934);;	K02898|3e-86|phu:Phum_PHUM226830|60S ribosomal protein L26, putative	[J]	Translation, ribosomal structure and biogenesis	KOW motif	60S ribosomal protein L26 GN=RPL26 OS=Littorina littorea (Common periwinkle) PE=2 SV=1	putative ribosomal protein L26e [Maconellicoccus hirsutus]
c13907.graph_c0	0	0	7.442200948	7.928636754	0	0	0.044549534	0	3.24E-20	Inf	up	--	--	--		[J]	Translation, ribosomal structure and biogenesis	Molecular Function: translation elongation factor activity (GO:0003746);; Molecular Function: GTPase activity (GO:0003924);; Molecular Function: GTP binding (GO:0005525);; Cellular Component: cytoplasm (GO:0005737);; Biological Process: GTP catabolic process (GO:0006184);; Biological Process: translational elongation (GO:0006414);;	--	[J]	Translation, ribosomal structure and biogenesis	Elongation factor Tu C-terminal domain;; Elongation factor Tu domain 2	Elongation factor 1-alpha 2 GN=Ef1alpha100E OS=Drosophila melanogaster (Fruit fly) PE=2 SV=2	PREDICTED: elongation factor 1-alpha [Acyrthosiphon pisum]
c28107.graph_c0	88.06723294	87.39660576	1.051563878	5.585626792	288.7155976	82.55096359	107.4070587	200.5690583	1.96E-21	-4.559176284	down	1	-0.238433402	down		--	--	--	--	--	--	--	--	PREDICTED: inter-alpha-trypsin inhibitor heavy chain H4-like isoform X2 [Tribolium castaneum]
c36555.graph_c0	10.57538659	10.48193899	0.19804374	0.480893949	4.599081208	4.283156964	1.25307735	1.065726341	1.66E-15	-4.772191763	down	0.008586506	-1.91270416	down		--	--	--	--	[T]	Signal transduction mechanisms	Transforming growth factor beta like domain;; TGF-beta propeptide	Protein 60A (Precursor) GN=gbb OS=Drosophila melanogaster (Fruit fly) PE=1 SV=1	PREDICTED: inhibin beta chain [Tribolium castaneum]
c52399.graph_c0	0	0	3.680473572	3.457768967	0	0	0	0	1.10E-07	Inf	up	--	--	--		[C]	Energy production and conversion	Cellular Component: mitochondrion (GO:0005739);; Molecular Function: electron carrier activity (GO:0009055);; Cellular Component: integral component of membrane (GO:0016021);; Molecular Function: oxidoreductase activity (GO:0016491);; Biological Process: respiratory electron transport chain (GO:0022904);; Molecular Function: metal ion binding (GO:0046872);; Cellular Component: respiratory chain (…	K00412|4e-98|api:7055885|CYTB	[C]	Energy production and conversion	--	Cytochrome b GN=MT-CYB OS=Ostrinia nubilalis (European corn borer) PE=3 SV=1	cytochrome b [Aphis gossypii]
c40951.graph_c0	8.582800312	4.876233355	0	0.23597406	0.767299558	1.131706032	0.421634394	0.099085374	2.65E-05	-5.698918209	down	--	--	--		--	--	Molecular Function: binding (GO:0005488);; Molecular Function: oxidoreductase activity (GO:0016491);;	--	[QI]	--	Cytochrome P450	Cytochrome P450 4C1 GN=CYP4C1 OS=Blaberus discoidalis (Tropical cockroach) PE=2 SV=1	cytochrome P450 4ED1 [Propylea japonica]
c52159.graph_c0	2.715855542	2.203594364	19.30373774	20.41848502	6.913440999	12.5410993	7.213591108	12.48483689	1.09E-12	3.217700485	up	1	0.032889152	up		--	--	Biological Process: metabolic process (GO:0008152);; Molecular Function: hydrolase activity, acting on glycosyl bonds (GO:0016798);;	K01197|1e-145|tca:661685|similar to hyaluronidase 1	--	--	Hyaluronidase	Hyaluronidase (Precursor) OS=Apis mellifera (Honeybee) PE=1 SV=1	PREDICTED: hyaluronidase [Tribolium castaneum]
c51067.graph_c0	7.205781309	7.177252809	2.060941822	2.910245417	8.034108202	6.197499798	6.808216619	7.663810912	0.006154296	-1.334009362	down	0.985634867	0.049425406	up		--	--	--	--	--	--	--	--	--
c40585.graph_c0	34.74963244	40.10157555	103.760929	84.536606	56.01818127	41.00327921	87.40592064	163.0776836	0.000576045	1.549619711	up	0.26602233	1.391630717	up		--	--	--	--	--	--	--	--	conserved hypothetical protein [Culex quinquefasciatus]
c22756.graph_c0	36.05410346	35.29744027	5.604175965	5.407873901	0.846307407	1.526943086	1.522606659	0.940417074	3.23E-09	-2.485372257	down	1	0.073654209	up		[O]	Posttranslational modification, protein turnover, chaperones	Molecular Function: ATP binding (GO:0005524);; Biological Process: response to stress (GO:0006950);;	K03283|0.0|tca:100142517|hsp68b, GLEAN_09126, hsp-68b	[O]	Posttranslational modification, protein turnover, chaperones	Hsp70 protein	Heat shock protein 70 A2 GN=HSP70A2 OS=Anopheles albimanus (New world malaria mosquito) PE=3 SV=1	heat shock protein 68a [Tribolium castaneum]
c46309.graph_c0	5.615999062	10.61909234	0.609496865	0.220237058	0	0	0	0	0.000307544	-4.040234843	down	--	--	--		[O]	Posttranslational modification, protein turnover, chaperones	Molecular Function: ATP binding (GO:0005524);; Cellular Component: nucleus (GO:0005634);; Biological Process: response to stress (GO:0006950);;	K03283|0.0|nvi:100114493|HSC70, NV11212	[O]	Posttranslational modification, protein turnover, chaperones	Hsp70 protein	Heat shock 70 kDa protein cognate 4 OS=Manduca sexta (Tobacco hawkmoth) PE=2 SV=1	heat shock protein 70-4 [Phenacoccus solenopsis]
c52347.graph_c0	8.940538746	16.25433254	0.155489823	0.235977274	0	0	0	0.05504818	1.17E-06	-5.801480037	down	--	--	--		--	--	--	--	--	--	Haemolymph juvenile hormone binding protein (JHBP)	Protein takeout (Precursor) GN=to OS=Drosophila melanogaster (Fruit fly) PE=2 SV=1	unknown [Dendroctonus ponderosae]
c45083.graph_c0	14.84192932	39.23399234	0.159250414	0.096673796	2.126465662	6.733776266	15.54615692	10.14831803	0.000413189	-7.48216693	down	0.28678486	1.551299224	up		[I]	Lipid transport and metabolism	--	--	[R]	General function prediction only	Carboxylesterase family	Venom carboxylesterase-6 (Precursor) OS=Apis mellifera (Honeybee) PE=2 SV=1	juvenile hormone esterase [Psacothea hilaris]
c19860.graph_c0	11.76187619	16.31187938	42.87934315	65.27617317	27.56417455	21.50119887	57.5097034	88.09671293	9.23E-06	2.14786856	up	0.013922248	1.592909804	up		--	--	--	--	--	--	--	--	--
c52987.graph_c0	0	0	3.035860325	2.687613361	0	0	0	0	3.64E-07	Inf	up	--	--	--		[J]	Translation, ribosomal structure and biogenesis	Molecular Function: structural constituent of ribosome (GO:0003735);; Cellular Component: ribosome (GO:0005840);; Biological Process: translation (GO:0006412);;	K02949|1e-108|api:100169319|similar to putative ribosomal protein S11	[J]	Translation, ribosomal structure and biogenesis	Ribosomal protein S17	40S ribosomal protein S11 OS=Drosophila pseudoobscura pseudoobscura (Fruit fly) PE=3 SV=2	40S ribosomal protein S11 [Acyrthosiphon pisum]
c50520.graph_c0	3.135993844	3.847652662	0.557517878	1.251538232	8.993773817	7.898322191	11.68507345	11.65149817	0.000210089	-1.760204822	down	0.479648743	0.490852543	up		--	--	Molecular Function: DNA binding (GO:0003677);; Molecular Function: sequence-specific DNA binding transcription factor activity (GO:0003700);; Cellular Component: nucleus (GO:0005634);; Biological Process: DNA replication (GO:0006260);; Biological Process: regulation of transcription, DNA-templated (GO:0006355);;	K09172|0.0|tca:660261|similar to CG2380-PA, isoform A	[K]	Transcription	CTF/NF-I family transcription modulation region;; Nuclear factor I protein pre-N-terminus;; MH1 domain	--	PREDICTED: nuclear factor 1 C-type isoform X1 [Tribolium castaneum]
c14363.graph_c0	34.5623886	38.40994918	14.56604034	12.80873087	3.793252043	2.941824561	2.405674839	4.354653303	0.009992671	-1.198862744	down	0.99156325	0.028271352	up		--	--	Cellular Component: extracellular region (GO:0005576);; Biological Process: chitin metabolic process (GO:0006030);; Molecular Function: chitin binding (GO:0008061);;	--	--	--	Chitin binding Peritrophin-A domain	Peritrophin-1 (Precursor) GN=Aper1 OS=Anopheles gambiae (African malaria mosquito) PE=2 SV=2	cuticular protein analogous to peritrophins 3-D2 precursor [Tribolium castaneum]
c13600.graph_c1	5.34898302	6.124110939	0	0.636700762	0.405943765	0.654331689	0.094803831	0	1.32E-05	-4.024762373	down	--	--	--		--	--	--	--	--	--	--	Cuticle protein 70, isoforms A and B OS=Locusta migratoria (Migratory locust) PE=1 SV=1	PREDICTED: larval cuticle protein F1-like [Tribolium castaneum]
c22908.graph_c0	0	0	2.017037314	2.580954944	0	0	0	0	6.67E-09	Inf	up	--	--	--		[LKJ]	--	Molecular Function: nucleic acid binding (GO:0003676);; Molecular Function: ATP binding (GO:0005524);; Molecular Function: ATP-dependent helicase activity (GO:0008026);; Biological Process: blue light signaling pathway (GO:0009785);; Molecular Function: blue light photoreceptor activity (GO:0009882);; Molecular Function: FAD binding (GO:0071949);;	K12823|0.0|api:100165750|similar to DEAD box polypeptide 5	[A]	RNA processing and modification	Helicase conserved C-terminal domain;; DEAD/DEAH box helicase	ATP-dependent RNA helicase p62 GN=Rm62 OS=Drosophila melanogaster (Fruit fly) PE=1 SV=3	PREDICTED: ATP-dependent RNA helicase p62-like [Acyrthosiphon pisum]
c52687.graph_c0	0	0	3.176634261	3.883568088	0	0	0	0	1.22E-07	Inf	up	--	--	--		[J]	Translation, ribosomal structure and biogenesis	Molecular Function: structural constituent of ribosome (GO:0003735);; Biological Process: translation (GO:0006412);; Cellular Component: small ribosomal subunit (GO:0015935);;	K02969|5e-81|api:100168431|similar to ribosomal protein S20	[J]	Translation, ribosomal structure and biogenesis	Ribosomal protein S10p/S20e	40S ribosomal protein S20 GN=RpS20 OS=Drosophila melanogaster (Fruit fly) PE=1 SV=1	ribosomal protein S20-like [Acyrthosiphon pisum]
c36502.graph_c0	5.747761656	7.917723667	0.857886971	0.694379692	1.5771841	1.248813669	0.542808742	0.850411445	0.000171603	-2.916147788	down	--	--	--		--	--	Molecular Function: ligase activity (GO:0016874);;	--	--	--	--	--	hypothetical protein TcasGA2_TC015613 [Tribolium castaneum]
c52881.graph_c0	0	0	3.037232622	2.538521072	0	0	0	0	5.48E-07	Inf	up	--	--	--		--	--	Biological Process: mitotic spindle elongation (GO:0000022);; Molecular Function: structural constituent of ribosome (GO:0003735);; Biological Process: translation (GO:0006412);; Biological Process: neurogenesis (GO:0022008);; Cellular Component: cytosolic large ribosomal subunit (GO:0022625);; Biological Process: centrosome duplication (GO:0051298);;	K02903|1e-90|api:100165389|similar to ribosomal protein L28-like protein	[J]	Translation, ribosomal structure and biogenesis	Ribosomal L28e protein family	60S ribosomal protein L28 GN=RpL28 OS=Drosophila melanogaster (Fruit fly) PE=1 SV=1	ribosomal protein L28 [Acyrthosiphon pisum]
c43971.graph_c0	42.67505765	29.637404	5.770608032	4.344902654	14.80323689	10.74443002	14.37441542	17.10395772	6.50E-05	-2.625213394	down	0.853874956	0.32673356	up		--	--	--	--	[O]	Posttranslational modification, protein turnover, chaperones	Ring finger domain;; RING-H2 zinc finger;; Zinc finger, C3HC4 type (RING finger);; Zinc finger, C3HC4 type (RING finger);; Zinc finger, C3HC4 type (RING finger);; Anaphase-promoting complex subunit 11 RING-H2 finger;; zinc-RING finger domain	Zinc finger protein-like 1 homolog GN=Y45G12B.2 OS=Caenorhabditis elegans PE=3 SV=1	PREDICTED: RING finger protein 165-like [Tribolium castaneum]
c13929.graph_c0	3.685201664	5.619157403	0.526464804	0	0	0	0	0	0.000211614	-3.864065601	down	--	--	--		--	--	--	K02928|2e-09|api:100191001|Rpl41	[J]	Translation, ribosomal structure and biogenesis	--	60S ribosomal protein L41 GN=RpL41 OS=Spodoptera frugiperda (Fall armyworm) PE=3 SV=1	ribosomal protein L41 [Drosophila melanogaster]
c44562.graph_c0	2.676631769	2.864549115	17.07390704	31.53346104	8.240789652	5.327314155	15.15810991	14.87481473	0.000229395	3.324676937	up	0.00342302	1.17396922	up		[GEPR]	--	Cellular Component: integral component of membrane (GO:0016021);; Biological Process: transmembrane transport (GO:0055085);;	--	[G]	Carbohydrate transport and metabolism	Major Facilitator Superfamily;; Sugar (and other) transporter;; PIG-X / PBN1	Putative inorganic phosphate cotransporter GN=Picot OS=Drosophila melanogaster (Fruit fly) PE=1 SV=1	PREDICTED: putative inorganic phosphate cotransporter [Tribolium castaneum]
c52734.graph_c0	2.617653507	3.380926031	0.074791155	0	0	0	0	0	5.84E-07	-6.04898043	down	--	--	--		--	--	--	--	--	--	PBP/GOBP family	--	uncharacterized LOC103519184 precursor [Diaphorina citri]
c47998.graph_c0	23.77312873	20.23996509	52.74647044	51.90540023	26.69283609	21.26500184	30.83622809	35.1592414	0.001872448	1.457047555	up	0.452688511	0.485479739	up		--	--	--	--	[S]	Function unknown	Ion channel regulatory protein UNC-93;; Major Facilitator Superfamily	UNC93-like protein GN=CG4928 OS=Drosophila melanogaster (Fruit fly) PE=2 SV=1	AGAP000311-PA-like protein [Anopheles sinensis]
c40862.graph_c0	46.2191797	42.87657911	9.062287958	8.052831385	26.07597733	13.76305335	21.70028986	30.88877762	5.61E-07	-2.167903512	down	0.801479226	0.428212795	up		--	--	--	--	[BD]	--	Destabilase;; DDE superfamily endonuclease;; DDE superfamily endonuclease	--	PREDICTED: jerky protein homolog-like [Microplitis demolitor]
c51525.graph_c0	6.25532834	6.146551581	0.849724213	1.024342318	3.393755752	4.937699257	5.654249334	4.634039112	1.63E-07	-2.52286353	down	0.920871675	0.325047186	up		--	--	--	--	--	--	--	Muscle M-line assembly protein unc-89 GN=unc-89 OS=Caenorhabditis elegans PE=1 SV=3	PREDICTED: mucin-2-like isoform X1 [Tribolium castaneum]
c13930.graph_c0	0	0	6.36067089	7.55843108	0	0	0	0	8.09E-21	Inf	up	--	--	--		--	--	--	--	[WV]	--	Insect cuticle protein	Probable serine/threonine-protein kinase roco5 GN=roco5 OS=Dictyostelium discoideum (Slime mold) PE=3 SV=1	PREDICTED: calphotin-like [Acyrthosiphon pisum]
c35925.graph_c0	7.881215795	7.964791127	14.58045481	21.31511851	9.85516704	10.4851541	17.94675839	18.09358222	0.002355756	1.377554441	up	0.123443573	0.847937111	up		[G]	Carbohydrate transport and metabolism	Biological Process: metabolic process (GO:0008152);;	--	[R]	General function prediction only	ATP-NAD kinase	--	PREDICTED: NAD kinase 2, mitochondrial, partial [Tribolium castaneum]
c54483.graph_c0	0	0	1.014243678	1.632542984	0	0	0	0	7.29E-08	Inf	up	--	--	--		[G]	Carbohydrate transport and metabolism	Molecular Function: hydrolase activity, hydrolyzing O-glycosyl compounds (GO:0004553);; Biological Process: carbohydrate metabolic process (GO:0005975);;	--	[G]	Carbohydrate transport and metabolism	Glycosyl hydrolases family 18	Chitinase-like protein EN03 (Precursor) OS=Bombyx mori (Silk moth) PE=1 SV=1	imaginal disk growth factor precursor [Acyrthosiphon pisum]
c41021.graph_c0	1016.813861	1532.230715	4.299239326	30.91879773	117.8283775	12.80664288	20.7957127	104.7343858	1.11E-17	-6.00986256	down	0.994747902	-0.025103818	down		--	--	--	--	--	--	Coleoptericin	Coleoptericin OS=Zophobas atratus (Giant mealworm beetle) PE=1 SV=1	PREDICTED: coleoptericin-like [Tribolium castaneum]
c39588.graph_c0	5.341024262	5.688780628	14.43368575	17.04803053	7.01382551	8.33031588	9.828024264	13.46150341	0.000656171	1.718603965	up	0.621133208	0.622037298	up		--	--	--	--	--	--	--	--	--
c45499.graph_c0	0.131004246	0.205629035	0.873373953	0.92782589	1.352131517	0.756760623	0.513135798	1.020364097	0.007572964	2.635192884	up	0.961859367	-0.434142355	down		--	--	--	--	--	--	--	--	--
c35986.graph_c0	2.946718649	2.23367031	0.2156166	0	2.712215935	0	0	1.628478038	2.70E-05	-4.319064061	down	1	-0.703026688	down		--	--	--	--	--	--	--	--	--
c31694.graph_c0	3.282164476	4.917631941	0.223787097	0	0	0	0	0	5.91E-07	-4.916249588	down	--	--	--		[J]	Translation, ribosomal structure and biogenesis	Molecular Function: structural constituent of ribosome (GO:0003735);; Cellular Component: ribosome (GO:0005840);; Biological Process: translation (GO:0006412);;	K02877|1e-130|api:100165965|Rpl15	[J]	Translation, ribosomal structure and biogenesis	Ribosomal L15	60S ribosomal protein L15 GN=RpL15 OS=Anopheles gambiae (African malaria mosquito) PE=2 SV=3	putative ribosomal protein L15 [Maconellicoccus hirsutus]
c29114.graph_c0	1.484798734	1.337558391	0	0.065316488	0.062466129	0.08950023	0.175059568	0.274263564	3.74E-05	-5.290724111	down	--	--	--		--	--	--	K10361|5e-48|tca:658144|Myo15	--	--	--	--	hypothetical protein TcasGA2_TC006465 [Tribolium castaneum]
c52625.graph_c0	0	0	1.966036698	2.386985705	0	0	0.050774107	0	6.67E-09	Inf	up	--	--	--		[J]	Translation, ribosomal structure and biogenesis	Molecular Function: structural constituent of ribosome (GO:0003735);; Cellular Component: ribosome (GO:0005840);; Biological Process: translational elongation (GO:0006414);; Biological Process: ribosome biogenesis (GO:0042254);;	K02941|0.0|api:100145837|Rplp0	[J]	Translation, ribosomal structure and biogenesis	Ribosomal protein L10;; 60s Acidic ribosomal protein	60S acidic ribosomal protein P0 GN=RpLP0 OS=Drosophila melanogaster (Fruit fly) PE=1 SV=1	ribosomal protein LP0 [Acyrthosiphon pisum]
c37689.graph_c0	0	0	2.203322596	2.972307771	0	0	0	0	2.05E-07	Inf	up	--	--	--		--	--	--	--	--	--	--	Period circadian protein (Fragment) GN=per OS=Drosophila serrata (Fruit fly) PE=3 SV=1	PREDICTED: proline-rich protein 4-like [Acyrthosiphon pisum]
c39168.graph_c1	33.55507322	38.9439286	85.57288033	71.81269959	22.20897806	24.68689241	38.44900759	54.18730981	0.004315988	1.336138786	up	0.046991119	1.002667287	up		[S]	Function unknown	--	--	[R]	General function prediction only	Leucine rich repeat;; Leucine Rich repeats (2 copies);; Leucine Rich Repeat;; Leucine Rich repeat;; Leucine rich repeat	Leucine-rich repeat-containing protein egg-6 (Precursor) OS=Caenorhabditis elegans PE=2 SV=2	PREDICTED: leucine-rich repeat-containing protein 70-like [Tribolium castaneum]
c45467.graph_c0	24.40187859	27.31846719	65.62694748	64.71601925	30.20322952	27.51217381	70.2762417	98.34803022	0.00108114	1.54562803	up	0.000523018	1.569325403	up		[EH]	--	Biological Process: branched-chain amino acid biosynthetic process (GO:0009082);; Molecular Function: L-leucine transaminase activity (GO:0052654);; Molecular Function: L-valine transaminase activity (GO:0052655);; Molecular Function: L-isoleucine transaminase activity (GO:0052656);;	K00826|0.0|tca:662431|similar to CG1673-PA	[E]	Amino acid transport and metabolism	Aminotransferase class IV	Branched-chain-amino-acid aminotransferase GN=v1g246094 OS=Nematostella vectensis (Starlet sea anemone) PE=3 SV=1	PREDICTED: branched-chain-amino-acid aminotransferase, cytosolic [Tribolium castaneum]
c27219.graph_c0	0	0	1.433793034	1.357062102	0	0	0	0	5.10E-08	Inf	up	--	--	--		[E]	Amino acid transport and metabolism	Molecular Function: glutamate-ammonia ligase activity (GO:0004356);; Biological Process: glutamine biosynthetic process (GO:0006542);;	K01915|0.0|api:100160139|Gs2	[E]	Amino acid transport and metabolism	Glutamine synthetase, catalytic domain;; Glutamine synthetase, beta-Grasp domain	Glutamine synthetase 2 cytoplasmic GN=Gs2 OS=Drosophila melanogaster (Fruit fly) PE=2 SV=3	glutamine synthetase 2 [Acyrthosiphon pisum]
c50355.graph_c0	1.456980437	1.007222165	2.991502015	4.155801703	4.604357999	3.964666252	5.800307967	7.78124724	0.000647114	1.729247073	up	0.295944007	0.687748933	up		--	--	--	--	[U]	Intracellular trafficking, secretion, and vesicular transport	--	Putative leucine-rich repeat-containing protein DDB_G0290503 GN=DDB_G0290503 OS=Dictyostelium discoideum (Slime mold) PE=3 SV=1	PREDICTED: uncharacterized protein LOC103312903 [Tribolium castaneum]
c17160.graph_c0	578.7358194	351.4629476	48.58989694	64.35840182	111.6871333	55.83338984	49.02300584	152.96501	0.00234921	-2.849539709	down	0.959547153	0.294581707	up		--	--	--	--	--	--	Cell Wall Hydrolase	--	hypothetical protein DAPPUDRAFT_305598 [Daphnia pulex]
c49139.graph_c0	2.382767522	2.506125712	0.626137521	0.33434727	4.628056368	5.594142001	4.637756744	4.162506432	0.000922857	-2.11780645	down	0.936113757	-0.19407839	down		--	--	Molecular Function: triglyceride lipase activity (GO:0004806);; Cellular Component: extracellular region (GO:0005576);; Biological Process: lipid metabolic process (GO:0006629);; Molecular Function: retinyl-palmitate esterase activity (GO:0050253);;	--	--	--	Lipase;; Alpha/beta hydrolase family	Probable phospholipase A1 magnifin (Precursor) OS=Vespa magnifica (Hornet) PE=1 SV=1	PREDICTED: uncharacterized protein LOC100142416 [Tribolium castaneum]
c46109.graph_c0	9.368001033	8.482091431	31.02988657	26.04035544	72.58093379	40.80863391	36.96130489	33.18934703	7.77E-06	1.890381013	up	0.746544807	-0.663373224	down		--	--	--	--	--	--	Leucine rich repeat	--	hypothetical protein YQE_11102, partial [Dendroctonus ponderosae]
c49267.graph_c0	0.454073722	0.71273065	1.892000519	3.369076489	2.160239863	1.57380447	3.351938515	2.545340225	0.003855842	2.372167633	up	0.70613679	0.687110147	up		--	--	--	--	--	--	--	--	PREDICTED: uncharacterized protein LOC105183747 [Harpegnathos saltator]
c16170.graph_c0	0	0	2.79740725	1.344393047	0	0	0	0	0.001786216	Inf	up	--	--	--		--	--	Molecular Function: structural constituent of cuticle (GO:0042302);;	--	--	--	Insect cuticle protein	Endocuticle structural glycoprotein SgAbd-2 OS=Schistocerca gregaria (Desert locust) PE=1 SV=1	cuticular protein-like precursor [Acyrthosiphon pisum]
c24837.graph_c0	8.490255072	19.19032352	57.10894201	43.67443941	8.878333114	4.17139819	11.82130011	9.914044146	0.000476477	2.09596942	up	0.394545656	0.767344553	up		[S]	Function unknown	--	--	[O]	Posttranslational modification, protein turnover, chaperones	NHL repeat;; Zinc finger, C3HC4 type (RING finger)	RING finger protein nhl-1 GN=nhl-1 OS=Caenorhabditis elegans PE=1 SV=2	PREDICTED: RING finger protein nhl-1 [Tribolium castaneum]
c47313.graph_c0	8.055485807	6.540095113	16.00008708	18.15554678	6.074450807	9.011435799	12.35331986	17.62296023	0.003786319	1.428682723	up	0.163032976	1.008326629	up		--	--	Molecular Function: hydrolase activity (GO:0016787);;	--	[E]	Amino acid transport and metabolism	--	Trypsin epsilon (Precursor) GN=epsilonTry OS=Drosophila melanogaster (Fruit fly) PE=2 SV=1	PREDICTED: trypsin alpha-3-like [Tribolium castaneum]
c38921.graph_c0	0	0	3.539950509	3.323111532	0	0.480648215	0	1.938017562	1.83E-14	Inf	up	--	--	--		[O]	Posttranslational modification, protein turnover, chaperones	Molecular Function: ATP binding (GO:0005524);; Cellular Component: nucleus (GO:0005634);; Biological Process: response to stress (GO:0006950);;	K03283|0.0|api:100159065|similar to heat shock cognate 70 protein	[O]	Posttranslational modification, protein turnover, chaperones	Hsp70 protein;; Hydantoinase/oxoprolinase	Heat shock 70 kDa protein cognate 4 OS=Manduca sexta (Tobacco hawkmoth) PE=2 SV=1	PREDICTED: heat shock 70 kDa protein cognate 4-like [Acyrthosiphon pisum]
c16800.graph_c0	183.300955	344.1562815	24.90884337	4.954188057	0	0	0.096218022	0	0.000253789	-3.88024285	down	--	--	--		--	--	--	--	[W]	Extracellular structures	--	Uncharacterized protein DDB_G0271670 (Precursor) GN=DDB_G0271670 OS=Dictyostelium discoideum (Slime mold) PE=3 SV=1	PREDICTED: larval/pupal cuticle protein H1C [Tribolium castaneum]
c34598.graph_c0	0	0.877220819	8.150284906	12.48698436	1.464592548	3.066949494	1.789132039	7.172408092	4.43E-09	4.787458138	up	0.901808572	0.994003472	up		--	--	--	--	--	--	--	--	--
c46669.graph_c0	18.48312144	20.16627383	4.32589793	3.083629824	5.822020511	5.942762219	7.553726191	8.827014376	2.12E-07	-2.16109598	down	0.614206076	0.499851053	up		[GEPR]	--	--	--	[G]	Carbohydrate transport and metabolism	Major Facilitator Superfamily;; Major Facilitator Superfamily	--	hypothetical protein YQE_02544, partial [Dendroctonus ponderosae]
c52658.graph_c0	0	0	3.939567736	3.985891972	0	0	0	0	5.41E-07	Inf	up	--	--	--		[J]	Translation, ribosomal structure and biogenesis	Molecular Function: structural constituent of ribosome (GO:0003735);; Biological Process: translation (GO:0006412);; Cellular Component: cytosolic small ribosomal subunit (GO:0022627);; Molecular Function: metal ion binding (GO:0046872);; Biological Process: neuron development (GO:0048666);;	K02980|4e-39|api:100158980|similar to Ribosomal protein S29 CG8495-PA	[J]	Translation, ribosomal structure and biogenesis	Ribosomal protein S14p/S29e	40S ribosomal protein S29 GN=RpS29 OS=Plutella xylostella (Diamondback moth) PE=3 SV=1	PREDICTED: 40S ribosomal protein S29 [Acyrthosiphon pisum]
c43442.graph_c0	19.77850476	19.84791001	44.63189943	35.18850915	29.88980564	11.81039524	24.97559662	45.29201571	0.009703618	1.227610996	up	0.721557486	0.781734225	up		--	--	--	--	--	--	Ecdysteroid kinase;; Protein of unknown function (DUF1679);; Choline/ethanolamine kinase;; Phosphotransferase enzyme family	--	PREDICTED: uncharacterized protein LOC103313592 [Tribolium castaneum]
c34423.graph_c0	0	0	1.346902039	2.07997138	0	0	0	0	2.29E-07	Inf	up	--	--	--		[K]	Transcription	--	--	[K]	Transcription	Insect cuticle protein	DNA-directed RNA polymerase II subunit RPB1 GN=ama-1 OS=Caenorhabditis elegans PE=1 SV=3	PREDICTED: DNA-directed RNA polymerase II subunit RPB1-like [Acyrthosiphon pisum]
c44843.graph_c0	171.1284742	404.0213106	1714.993725	1107.521582	179.8274095	181.6045656	326.0841612	354.1336219	0.006299163	2.532464166	up	0.03952761	0.935074041	up		--	--	--	K12349|0.0|tca:657392|similar to CG1471-PA, isoform A	[T]	Signal transduction mechanisms	Neutral/alkaline non-lysosomal ceramidase	Neutral ceramidase (Precursor) GN=CDase OS=Drosophila pseudoobscura pseudoobscura (Fruit fly) PE=3 SV=1	PREDICTED: neutral ceramidase-like [Tribolium castaneum]
c30552.graph_c0	3.389012234	5.674151491	0.125520742	0.126996704	0	0	0	0	9.38E-06	-4.947455855	down	--	--	--		[J]	Translation, ribosomal structure and biogenesis	Molecular Function: structural constituent of ribosome (GO:0003735);; Cellular Component: ribosome (GO:0005840);; Biological Process: translation (GO:0006412);;	K02934|4e-71|api:100164050|similar to ribosomal protein L6e	[J]	Translation, ribosomal structure and biogenesis	Ribosomal protein L6e	60S ribosomal protein L6 GN=rpl-6 OS=Caenorhabditis elegans PE=1 SV=1	60S ribosomal protein L6 [Acyrthosiphon pisum]
c14333.graph_c0	1.709181151	2.861645845	0	0	0	0	0	0	4.46E-07	#NAME?	down	--	--	--		[Q]	Secondary metabolites biosynthesis, transport and catabolism	Molecular Function: oxidoreductase activity (GO:0016491);;	--	[Q]	Secondary metabolites biosynthesis, transport and catabolism	Cytochrome P450	Probable cytochrome P450 305a1 GN=Cyp305a1 OS=Drosophila melanogaster (Fruit fly) PE=2 SV=1	cytochrome P450 CYP305A13v2, partial [Laodelphax striatella]
c46695.graph_c0	25.23289364	24.63992266	112.5552614	121.4295763	22.05703314	20.03343867	39.89510273	45.42379521	8.54E-06	2.436971763	up	0.008573484	1.042976189	up		[Q]	Secondary metabolites biosynthesis, transport and catabolism	Molecular Function: binding (GO:0005488);; Molecular Function: oxidoreductase activity (GO:0016491);;	K07424|1e-175|tca:664295|CYP9Z4, GLEAN_06444	[Q]	Secondary metabolites biosynthesis, transport and catabolism	Cytochrome P450	Cytochrome P450 9e2 GN=CYP9E2 OS=Blattella germanica (German cockroach) PE=2 SV=1	cytochrome P450 9Z4 [Tribolium castaneum]
c22516.graph_c0	3.531393777	5.205604017	0.153541025	0	0	0	0	0	7.35E-06	-5.551574226	down	--	--	--		[J]	Translation, ribosomal structure and biogenesis	Molecular Function: RNA binding (GO:0003723);; Molecular Function: structural constituent of ribosome (GO:0003735);; Biological Process: translation (GO:0006412);; Cellular Component: small ribosomal subunit (GO:0015935);;	--	[J]	Translation, ribosomal structure and biogenesis	Ribosomal protein S3, C-terminal domain;; KH domain	40S ribosomal protein S3 GN=RpS3 OS=Manduca sexta (Tobacco hawkmoth) PE=2 SV=1	putative ribosomal protein S3 [Maconellicoccus hirsutus]
c46229.graph_c0	10.27624221	9.370130182	17.9377095	21.8072992	11.40635808	9.615912925	10.2305965	14.27777757	0.008606911	1.218400865	up	0.855416126	0.244670223	up		--	--	--	--	--	--	--	--	PREDICTED: uncharacterized protein LOC656672 [Tribolium castaneum]
c22846.graph_c0	0	0	1.290527833	1.722013806	0	0	0.01690585	0	4.88E-13	Inf	up	--	--	--		--	--	Molecular Function: motor activity (GO:0003774);; Cellular Component: myosin complex (GO:0016459);;	--	[Z]	Cytoskeleton	Myosin tail	Paramyosin, long form GN=Prm OS=Drosophila melanogaster (Fruit fly) PE=1 SV=1	PREDICTED: paramyosin, long form [Acyrthosiphon pisum]
c39243.graph_c0	2.684114619	5.657570016	0.255633568	0	0	0	0	0	0.004571706	-4.743575661	down	--	--	--		[J]	Translation, ribosomal structure and biogenesis	Biological Process: mitotic spindle elongation (GO:0000022);; Cellular Component: nuclear chromosome (GO:0000228);; Molecular Function: structural constituent of ribosome (GO:0003735);; Cellular Component: nucleolus (GO:0005730);; Biological Process: translation (GO:0006412);; Molecular Function: rRNA binding (GO:0019843);; Cellular Component: cytosolic small ribosomal subunit (GO:0022627);;	K02997|1e-121|tca:661823|similar to S9e ribosomal protein	[J]	Translation, ribosomal structure and biogenesis	Ribosomal protein S4/S9 N-terminal domain;; S4 domain	40S ribosomal protein S9 GN=RpS9 OS=Drosophila melanogaster (Fruit fly) PE=1 SV=2	putative ribosomal protein S9 [Maconellicoccus hirsutus]
c55100.graph_c0	0.887170098	1.312961095	0.126740373	0	0	0	0	0	0.000233412	-3.838707831	down	--	--	--		--	--	--	--	--	--	Haemolymph juvenile hormone binding protein (JHBP)	Protein takeout (Precursor) GN=to OS=Drosophila melanogaster (Fruit fly) PE=2 SV=1	protein takeout precursor, putative [Pediculus humanus corporis]
c42316.graph_c0	43.74101549	55.37229695	10.49721273	13.28073411	40.02565643	60.14246427	34.60887385	30.76492016	4.67E-05	-1.853162462	down	0.528946927	-0.595669032	down		--	--	Cellular Component: membrane (GO:0016020);;	--	[T]	Signal transduction mechanisms	CD36 family	Protein croquemort GN=crq OS=Drosophila melanogaster (Fruit fly) PE=1 SV=2	PREDICTED: scavenger receptor class B member 1 isoform X1 [Tribolium castaneum]
c40911.graph_c0	2.315809751	3.190704071	17.24016013	11.06451482	4.689131404	1.783671076	4.302857288	5.010374349	0.004237286	2.590929548	up	0.757996554	0.556292945	up		--	--	--	--	--	--	--	--	--
c28170.graph_c0	165.5653783	193.2143236	71.61989255	41.89212273	41.81710546	42.25797657	48.64906426	70.6713134	0.004450507	-1.431232483	down	0.477074432	0.526427046	up		--	--	Molecular Function: carbohydrate binding (GO:0030246);;	--	[TV]	--	Lectin C-type domain	--	PREDICTED: uncharacterized protein LOC657853 [Tribolium castaneum]
c53951.graph_c0	0	0	1.375261531	1.639902981	0	0	0	0	4.54E-08	Inf	up	--	--	--		[R]	General function prediction only	Molecular Function: nucleotide binding (GO:0000166);; Molecular Function: RNA binding (GO:0003723);;	K13126|0.0|api:100159585|similar to poly A binding protein	[AJ]	--	RNA recognition motif. (a.k.a. RRM, RBD, or RNP domain);; RNA recognition motif (a.k.a. RRM, RBD, or RNP domain);; RNA recognition motif. (a.k.a. RRM, RBD, or RNP domain)	Polyadenylate-binding protein GN=pAbp OS=Drosophila melanogaster (Fruit fly) PE=1 SV=3	PREDICTED: polyadenylate-binding protein 4-like [Acyrthosiphon pisum]
c28502.graph_c0	19.08029674	26.33793405	121.3028027	82.58606653	53.78779382	45.52819722	68.02235226	71.50171167	0.001728691	2.393780725	up	0.425084727	0.51511676	up		[E]	Amino acid transport and metabolism	--	--	[E]	Amino acid transport and metabolism	Transmembrane amino acid transporter protein	Putative amino acid permease F59B2.2 GN=F59B2.2 OS=Caenorhabditis elegans PE=3 SV=2	PREDICTED: proton-coupled amino acid transporter 4 [Tribolium castaneum]
c46636.graph_c0	23.90333283	25.04863354	5.642740577	8.577982347	2.277266291	2.358666457	1.999172787	0.582245304	0.00030171	-1.586086854	down	0.611618289	-0.816154342	down		--	--	Molecular Function: structural constituent of cuticle (GO:0042302);;	--	--	--	Insect cuticle protein	Fibroin heavy chain (Precursor) GN=FIBH OS=Bombyx mori (Silk moth) PE=1 SV=4	cuticular protein precursor [Tribolium castaneum]
c30198.graph_c0	0	0	3.966949151	3.546898222	0	0	0	0	4.25E-09	Inf	up	--	--	--		[J]	Translation, ribosomal structure and biogenesis	Molecular Function: structural constituent of ribosome (GO:0003735);; Cellular Component: ribosome (GO:0005840);; Biological Process: translation (GO:0006412);; Molecular Function: rRNA binding (GO:0019843);;	K02987|0.0|api:100158660|similar to ribosomal protein S4e	[J]	Translation, ribosomal structure and biogenesis	Ribosomal family S4e;; RS4NT (NUC023) domain;; S4 domain;; KOW motif	40S ribosomal protein S4 GN=RpS4 OS=Carabus granulatus (Ground beetle) PE=2 SV=1	PREDICTED: 40S ribosomal protein S4 [Acyrthosiphon pisum]
c43296.graph_c0	2.693401378	1.288429986	18.42654544	12.41439333	0.537785046	0.177814093	2.705100555	2.603371177	0.000141445	3.163289826	up	0.000233417	2.924514262	up		--	--	--	--	--	--	--	--	hypothetical protein TcasGA2_TC010751 [Tribolium castaneum]
c52963.graph_c0	2.236297746	3.195469093	0.154229605	0	0	0	0	0	8.28E-06	-4.859925723	down	--	--	--		--	--	--	--	--	--	PBP/GOBP family	--	--
c48013.graph_c1	18.75238985	27.09501973	67.46679689	94.43319373	23.0804423	16.55577083	24.32142436	37.56342492	1.18E-05	2.025547318	up	0.481315105	0.667149262	up		[E]	Amino acid transport and metabolism	Biological Process: metabolic process (GO:0008152);; Molecular Function: transaminase activity (GO:0008483);; Molecular Function: pyridoxal phosphate binding (GO:0030170);;	K14286|0.0|tca:656564|similar to alanine-glyoxylate aminotransferase 2-like 1	[R]	General function prediction only	Aminotransferase class-III;; Aminotransferase class-III	Alanine--glyoxylate aminotransferase 2-like GN=CG8745 OS=Drosophila melanogaster (Fruit fly) PE=2 SV=2	PREDICTED: alanine--glyoxylate aminotransferase 2-like [Tribolium castaneum]
c49565.graph_c0	0.373941594	0	1.461792297	1.44458618	3.782803404	0	1.352037106	5.175194327	0.000220222	3.134209958	up	0.923589539	0.824171729	up		[L]	Replication, recombination and repair	--	--	--	--	--	Uncharacterized protein PFB0765w GN=PFB0765w OS=Plasmodium falciparum (isolate 3D7) PE=4 SV=1	PREDICTED: LOW QUALITY PROTEIN: putative leucine-rich repeat-containing protein DDB_G0290503 [Tribolium castaneum]
c43120.graph_c0	12.44251759	17.81565634	3.544720693	4.940451786	10.84966568	11.83439936	9.41601526	10.14196528	0.000534002	-1.628971862	down	0.951445608	-0.191835387	down		--	--	Molecular Function: serine-type endopeptidase activity (GO:0004252);; Biological Process: proteolysis (GO:0006508);;	--	[E]	Amino acid transport and metabolism	Trypsin	Venom serine protease Bi-VSP (Precursor) OS=Bombus ignitus (Bumblebee) PE=1 SV=1	PREDICTED: venom protease-like [Tribolium castaneum]
c39764.graph_c0	2.320913304	1.613324162	8.178571725	11.29390351	9.30387179	5.286194213	5.644336742	5.086629346	6.56E-06	2.500528472	up	0.896519494	-0.413933889	down		--	--	Molecular Function: hydrolase activity (GO:0016787);;	--	[D]	Cell cycle control, cell division, chromosome partitioning	Caspase domain	Caspase subunit p12 (Precursor) GN=Ice OS=Drosophila melanogaster (Fruit fly) PE=1 SV=2	caspase-like protein [Tribolium castaneum]
c48585.graph_c0	8.132467385	8.36281112	1.912255782	3.513668369	3.168923213	1.097002213	3.119213512	2.132152608	0.004960205	-1.412885195	down	0.950462856	0.334646589	up		--	--	--	--	--	--	--	Location of vulva defective 1 (Precursor) GN=lov-1 OS=Caenorhabditis elegans PE=1 SV=4	PREDICTED: titin [Tribolium castaneum]
c16435.graph_c0	0	0	2.420403096	2.68208905	0	0	0	0	4.09E-07	Inf	up	--	--	--		[J]	Translation, ribosomal structure and biogenesis	Molecular Function: structural constituent of ribosome (GO:0003735);; Cellular Component: ribosome (GO:0005840);; Biological Process: translation (GO:0006412);;	K02889|1e-112|api:100165759|similar to putative ribosomal protein L21	[J]	Translation, ribosomal structure and biogenesis	Ribosomal protein L21e	60S ribosomal protein L21 (Fragment) GN=RPL21 OS=Pyura stolonifera (Sea squirt) PE=2 SV=2	60S ribosomal protein L21-like [Acyrthosiphon pisum]
c32131.graph_c0	4.409285867	7.816631348	0.086457805	0	0	0	0	0	7.70E-07	-6.861830622	down	--	--	--		--	--	--	--	--	--	--	--	PREDICTED: cingulin-like [Solenopsis invicta]
c41057.graph_c1	8.628344378	11.88430152	1.617837383	1.09124071	832.2868185	978.659308	970.128034	174.6548945	0.000221586	-2.693051248	down	0.860397952	-0.632894261	down		--	--	--	--	--	--	--	Acanthoscurrin-1 (Precursor) OS=Acanthoscurria gomesiana (Tarantula spider) PE=1 SV=1	PREDICTED: uncharacterized protein LOC103313692 [Tribolium castaneum]
c41308.graph_c0	19.99550819	23.63554383	56.69419938	49.39043581	9.184598222	7.594320395	25.36992413	8.245008542	0.00247309	1.498789988	up	0.873712692	1.032805296	up		--	--	Molecular Function: hydrolase activity (GO:0016787);;	K01312|2e-55|tca:655678|P76, GLEAN_07017	[E]	Amino acid transport and metabolism	Trypsin;; Reverse transcriptase (RNA-dependent DNA polymerase)	Trypsin-7 (Precursor) GN=TRYP7 OS=Anopheles gambiae (African malaria mosquito) PE=2 SV=2	trypsinogen RdoT3 precursor [Rhyzopertha dominica]
c35626.graph_c0	1.054074194	1.208514021	0.045829959	0	0	0	0	0	4.75E-07	-5.350957856	down	--	--	--		[P]	Inorganic ion transport and metabolism	Molecular Function: ATP binding (GO:0005524);; Biological Process: cation transport (GO:0006812);; Cellular Component: integral component of membrane (GO:0016021);; Molecular Function: cation-transporting ATPase activity (GO:0019829);; Molecular Function: metal ion binding (GO:0046872);;	K05853|0.0|nvi:100113791|NV11069	[P]	Inorganic ion transport and metabolism	Cation transporting ATPase, C-terminus;; haloacid dehalogenase-like hydrolase;; haloacid dehalogenase-like hydrolase;; Putative hydrolase of sodium-potassium ATPase alpha subunit;; haloacid dehalogenase-like hydrolase	Calcium-transporting ATPase sarcoplasmic/endoplasmic reticulum type GN=Ca-P60A OS=Drosophila pseudoobscura pseudoobscura (Fruit fly) PE=3 SV=2	PREDICTED: calcium-transporting ATPase sarcoplasmic/endoplasmic reticulum type [Solenopsis invicta]
c41298.graph_c0	1.447776711	0.681744915	10.56891902	6.152249682	0.560359087	0.100358922	1.570390565	1.230155308	0.008359893	3.187160606	up	--	--	--		--	--	--	--	--	--	--	--	--
c17793.graph_c0	177.2464061	340.6874006	1168.477134	1318.227995	128.2862615	96.83342307	440.0117215	421.9362791	3.87E-06	2.480233484	up	3.53E-09	1.963190141	up		[R]	General function prediction only	--	--	--	--	--	Uncharacterized histidine-rich protein DDB_G0274557 (Precursor) GN=DDB_G0274557 OS=Dictyostelium discoideum (Slime mold) PE=3 SV=1	hypothetical protein EAI_03683 [Harpegnathos saltator]
c53300.graph_c0	0	0	1.77941521	1.080203303	0	0.215855751	0	0.409479013	1.23E-05	Inf	up	--	--	--		--	--	--	--	--	--	--	--	--
c30868.graph_c0	0	0	1.812555132	1.871294329	0	0	0	0	4.96E-10	Inf	up	--	--	--		[O]	Posttranslational modification, protein turnover, chaperones	Molecular Function: ATP binding (GO:0005524);; Biological Process: protein folding (GO:0006457);; Biological Process: response to heat (GO:0009408);; Molecular Function: heat shock protein binding (GO:0031072);; Molecular Function: metal ion binding (GO:0046872);; Molecular Function: unfolded protein binding (GO:0051082);;	K09502|0.0|api:100144789|DnaJ-like	[O]	Posttranslational modification, protein turnover, chaperones	DnaJ C terminal domain;; DnaJ central domain;; DnaJ domain	DnaJ homolog subfamily A member 1 homolog (Precursor) GN=dnaja1 OS=Dictyostelium discoideum (Slime mold) PE=3 SV=1	DnaJ-like [Acyrthosiphon pisum]
c42444.graph_c0	16.75414449	19.82656558	3.148290497	6.730699226	4.794620638	18.78712954	11.08596985	12.59973188	0.00013453	-1.699366591	down	0.999745375	0.017388486	up		--	--	--	--	[T]	Signal transduction mechanisms	CD36 family	Protein croquemort GN=crq OS=Drosophila melanogaster (Fruit fly) PE=1 SV=2	scavenger receptor class B, member 1-like [Tribolium castaneum]
c41885.graph_c0	135.7733701	173.0620154	24.79827435	41.75260823	53.75971873	59.5736617	23.6128263	35.82109583	1.60E-05	-2.016766114	down	0.04290865	-0.910995358	down		--	--	Biological Process: spermatogenesis (GO:0007283);; Cellular Component: integral component of membrane (GO:0016021);;	--	[I]	Lipid transport and metabolism	GNS1/SUR4 family	Putative fatty acid elongation protein 3 GN=elo-3 OS=Caenorhabditis elegans PE=1 SV=2	PREDICTED: elongation of very long chain fatty acids protein 6 [Tribolium castaneum]
c43755.graph_c0	11.65992331	10.34757891	96.41995616	146.3305958	167.4275539	79.63415278	147.0802534	245.4589954	2.10E-11	3.657869757	up	0.687438375	0.695739718	up		[S]	Function unknown	--	--	[S]	Function unknown	Cysteine-rich secretory protein family	CRISP/Allergen/PR-1 (Precursor) OS=Trittame loki (Brush-footed trapdoor spider) PE=1 SV=1	hypothetical protein YQE_09558, partial [Dendroctonus ponderosae]
c39628.graph_c0	3.814191515	8.279436206	0.418636679	0.09412429	0	0.032243564	0	0	0.003859354	-4.297387959	down	--	--	--		[LKJ]	--	Molecular Function: nucleic acid binding (GO:0003676);; Molecular Function: ATP binding (GO:0005524);; Molecular Function: ATP-dependent helicase activity (GO:0008026);;	K12823|0.0|api:100165750|similar to DEAD box polypeptide 5	[A]	RNA processing and modification	DEAD/DEAH box helicase;; Helicase conserved C-terminal domain;; Type III restriction enzyme, res subunit	ATP-dependent RNA helicase p62 GN=Rm62 OS=Drosophila melanogaster (Fruit fly) PE=1 SV=3	PREDICTED: ATP-dependent RNA helicase p62-like [Acyrthosiphon pisum]
c47621.graph_c0	225.6030432	202.9424883	40.571142	7.980569363	30.10519784	32.40122427	20.92720133	16.70346919	3.79E-09	-2.891717543	down	0.16064121	-0.708359734	down		--	--	Molecular Function: peptidase activity (GO:0008233);;	--	[O]	Posttranslational modification, protein turnover, chaperones	Papain family cysteine protease;; Peptidase family C1 propeptide	Cathepsin B-like cysteine proteinase (Precursor) GN=CATB OS=Schistosoma japonicum (Blood fluke) PE=2 SV=1	cathepsin B-like proteinase [Triatoma infestans]
c41623.graph_c0	801.1100593	1457.231463	134.4353546	174.5450874	0	0	0.160099672	0.125413044	0.003928232	-2.65817553	down	--	--	--		--	--	--	--	--	--	--	Vitelline membrane protein Vm26Ab (Precursor) GN=Vm26Ab OS=Drosophila melanogaster (Fruit fly) PE=1 SV=2	PREDICTED: larval/pupal cuticle protein H1C [Tribolium castaneum]
c50308.graph_c0	7.707569307	3.29366271	0	0	0.065709236	0.070610167	0	0	0.00022448	#NAME?	down	--	--	--		--	--	--	--	--	--	Viral RNA dependent RNA polymerase;; RNA dependent RNA polymerase;; Viral RNA-directed RNA-polymerase;; Viral coat protein (S domain)	Uncharacterized protein DDB_G0271670 (Precursor) GN=DDB_G0271670 OS=Dictyostelium discoideum (Slime mold) PE=3 SV=1	hypothetical protein TGVEG_223725 [Toxoplasma gondii VEG]
c28013.graph_c0	13.48148635	16.14726827	33.6337294	29.22900767	8.954203227	13.31783373	16.00744708	23.98105344	0.005184356	1.302513401	up	0.384874024	0.861791826	up		--	--	--	--	--	--	--	--	hypothetical protein D910_08010 [Dendroctonus ponderosae]
c30018.graph_c0	5.520411099	6.959982378	0	0	0	0.24688467	0	0	5.46E-16	#NAME?	down	--	--	--		--	--	--	--	--	--	Lipase	Phospholipase A1 2 OS=Dolichovespula maculata (Bald-faced hornet) PE=1 SV=1	cochineal major allergen [Protortonia cacti]
c43064.graph_c0	2.913607527	2.169052983	5.216818466	7.552263032	8.914247263	11.42569423	7.374183268	7.210824544	0.003302445	1.521923562	up	0.661389491	-0.458824798	down		--	--	--	--	--	--	--	--	hypothetical protein SINV_07384 [Solenopsis invicta]
c48767.graph_c0	2.29419565	3.035824463	6.287346354	6.772630253	5.423323502	4.04626031	6.234359178	6.333316469	0.001222303	1.505109663	up	0.668339031	0.43444563	up		[RTKL]	--	Molecular Function: kinase activity (GO:0016301);;	--	[T]	Signal transduction mechanisms	Protein tyrosine kinase;; Receptor family ligand binding region;; Protein kinase domain;; Periplasmic binding protein	Insulin-like peptide receptor beta chain (Precursor) OS=Branchiostoma lanceolatum (Common lancelet) PE=2 SV=1	PREDICTED: uncharacterized protein LOC660712 [Tribolium castaneum]
c49982.graph_c0	3.77656589	4.495114237	12.69534513	12.6081455	62.42035225	66.35968538	54.97458984	40.18957315	1.77E-05	1.826034365	up	0.593022069	-0.412124247	down		[R]	General function prediction only	--	--	[R]	General function prediction only	Breast carcinoma amplified sequence 3	Breast carcinoma-amplified sequence 3 homolog GN=rudhira OS=Drosophila melanogaster (Fruit fly) PE=1 SV=1	PREDICTED: breast carcinoma-amplified sequence 3 homolog isoform X1 [Tribolium castaneum]
c52776.graph_c0	0	0	2.956740497	2.769914771	0	0	0	0	1.43E-07	Inf	up	--	--	--		[J]	Translation, ribosomal structure and biogenesis	Molecular Function: structural constituent of ribosome (GO:0003735);; Biological Process: translation (GO:0006412);; Cellular Component: cytosolic small ribosomal subunit (GO:0022627);;	K02955|1e-103|api:100158967|similar to putative ribosomal protein S14e	[J]	Translation, ribosomal structure and biogenesis	Ribosomal protein S11	40S ribosomal protein S14 GN=RpS14b OS=Drosophila melanogaster (Fruit fly) PE=1 SV=1	40S ribosomal protein S14 [Acyrthosiphon pisum]
c51875.graph_c0	165.8839933	120.1788979	428.6010838	382.1134156	179.2944205	255.5795054	333.6465703	367.545845	0.004403363	1.71071493	up	0.242065333	0.708592619	up		--	--	--	--	--	--	--	--	--
c35428.graph_c0	3.046842596	5.352648513	12.12894828	9.663119609	0.340175292	0.893560077	2.224440585	4.522205413	0.005155941	1.601895746	up	0.143435068	2.462192229	up		--	--	--	--	--	--	MAPEG family	--	microsomal glutathione S-transferase-like protein [Tribolium castaneum]
c28383.graph_c0	0.449506169	0.423336752	13.03586272	14.78094134	0	1.869568181	0	6.843073884	2.00E-08	5.198758811	up	--	--	--		[Z]	Cytoskeleton	Molecular Function: ATP binding (GO:0005524);; Cellular Component: cytoplasm (GO:0005737);; Cellular Component: cytoskeleton (GO:0005856);;	K05692|1e-111|phu:Phum_PHUM268330|Actin, muscle	[Z]	Cytoskeleton	Actin	Actin-1 (Precursor) GN=ACT-1 OS=Aedes aegypti (Yellowfever mosquito) PE=2 SV=2	muscle actin [Nilaparvata lugens]
c49969.graph_c0	19.23536966	19.81319726	5.430192494	8.030912123	6.158715597	5.054822838	4.666938789	4.748359185	0.008482854	-1.338634758	down	0.921303952	-0.226995689	down		--	--	Biological Process: regulation of transcription involved in G1/S transition of mitotic cell cycle (GO:0000083);; Biological Process: negative regulation of transcription from RNA polymerase II promoter (GO:0000122);; Molecular Function: RNA polymerase II regulatory region DNA binding (GO:0001012);; Molecular Function: RNA polymerase II core promoter proximal region sequence-specific DNA binding t…	--	[T]	Signal transduction mechanisms	--	Processed neurogenic locus Notch protein (Precursor) GN=N OS=Drosophila melanogaster (Fruit fly) PE=1 SV=3	PREDICTED: LOW QUALITY PROTEIN: uncharacterized protein LOC658528 [Tribolium castaneum]
c19218.graph_c0	4.574425813	5.25735605	0.077533734	0	0	0	0	0	7.61E-09	-6.711861818	down	--	--	--		[C]	Energy production and conversion	Molecular Function: cytochrome-c oxidase activity (GO:0004129);; Molecular Function: iron ion binding (GO:0005506);; Cellular Component: mitochondrial inner membrane (GO:0005743);; Biological Process: oxidative phosphorylation (GO:0006119);; Molecular Function: electron carrier activity (GO:0009055);; Biological Process: aerobic respiration (GO:0009060);; Cellular Component: integral component of…	K02256|1e-75|dya:COX1|cytochrome c oxidase subunit I	[C]	Energy production and conversion	--	Cytochrome c oxidase subunit 1 GN=COI OS=Apis mellifera ligustica (Common honeybee) PE=3 SV=1	cytochrome c oxidase subunit 1 [Crisicoccus seruratus]
c34788.graph_c0	239.7747445	354.8015097	807.7541529	1012.026468	610.4769842	804.5565888	1144.939191	1221.190338	0.000926482	1.823077653	up	0.168447897	0.761987181	up		--	--	Cellular Component: extracellular space (GO:0005615);; Molecular Function: ion channel inhibitor activity (GO:0008200);; Biological Process: antifungal humoral response (GO:0019732);; Biological Process: killing of cells of other organism (GO:0031640);; Biological Process: innate immune response (GO:0045087);; Biological Process: defense response to Gram-positive bacterium (GO:0050830);;	--	--	--	Gamma-thionin family	Defensin (Precursor) OS=Galleria mellonella (Greater wax moth) PE=1 SV=2	RecName: Full=Defensin; AltName: Full=Galiomicin; Flags: Precursor [Galleria mellonella]
c36955.graph_c0	4.441087503	4.72808373	49.43193183	61.73502845	1.027611664	3.413155506	9.512240922	5.332160505	4.17E-17	3.803509765	up	0.369245463	1.756687123	up		--	--	--	--	[R]	General function prediction only	Sulfotransferase domain	--	sulfotransferase [Papilio xuthus]
c37547.graph_c0	62.04418233	67.80621612	223.2958476	364.1599756	85.65448839	66.60585651	181.3228125	206.6905063	8.14E-05	2.373488893	up	7.86E-05	1.374681556	up		--	--	--	--	--	--	--	--	--
c17529.graph_c0	0	0	17.46087941	5.780483524	0	0	0	0	0.003111151	Inf	up	--	--	--		--	--	Molecular Function: structural constituent of cuticle (GO:0042302);;	--	--	--	Insect cuticle protein	Adult-specific rigid cuticular protein 12.4 OS=Araneus diadematus (European garden spider) PE=1 SV=1	RR1 cuticle protein 11 precursor [Acyrthosiphon pisum]
c41976.graph_c0	57.64851564	80.1677388	15.83987656	21.09118256	58.29847438	65.41876917	62.1843831	78.99387376	0.000528066	-1.693561378	down	0.908348477	0.211446175	up		[V]	Defense mechanisms	Molecular Function: ATP binding (GO:0005524);; Biological Process: ATP catabolic process (GO:0006200);; Biological Process: transport (GO:0006810);; Molecular Function: ferric-transporting ATPase activity (GO:0015408);; Cellular Component: membrane (GO:0016020);;	--	[IR]	--	ABC-2 family transporter protein;; ABC-2 type transporter;; ABC transporter;; AAA domain;; ABC-2 family transporter protein;; ABC-2 family transporter protein;; AAA ATPase domain	ABC transporter G family member 20 GN=abcG20 OS=Dictyostelium discoideum (Slime mold) PE=3 SV=1	PREDICTED: ABC transporter G family member 20 isoform X2 [Tribolium castaneum]
c48402.graph_c0	2.845031745	3.737505977	10.70979281	8.745586089	8.960107201	7.712767439	8.796027833	10.3033896	5.95E-05	1.784309044	up	0.897498809	0.220013008	up		--	--	--	--	[TW]	--	Integrin, beta chain;; EGF-like domain;; Integrin beta cytoplasmic domain	Integrin beta-nu (Precursor) GN=Itgbetanu OS=Drosophila melanogaster (Fruit fly) PE=1 SV=2	PREDICTED: integrin beta-nu-like [Tribolium castaneum]
c34324.graph_c0	60.5973148	118.957223	368.7891353	270.02177	63.86973324	45.58122496	172.8144168	203.4901432	0.001641559	2.061827654	up	7.18E-08	1.807395215	up		--	--	Cellular Component: nucleus (GO:0005634);;	--	[S]	Function unknown	Domain of Unknown Function (DUF1907)	--	PREDICTED: ester hydrolase C11orf54 homolog isoform X2 [Tribolium castaneum]
c52214.graph_c0	0	0	23.21879786	34.16992143	0	0	0	0	1.57E-14	Inf	up	--	--	--		--	--	Molecular Function: organic cyclic compound binding (GO:0097159);; Molecular Function: heterocyclic compound binding (GO:1901363);;	--	--	--	--	Holotricin-3 (Precursor) OS=Holotrichia diomphalia (Korean black chafer) PE=1 SV=2	PREDICTED: cold and drought-regulated protein CORA-like [Acyrthosiphon pisum]
c45932.graph_c0	2.878433837	3.552157115	0.446659825	0.602549291	4.177845271	2.580143864	2.467264967	4.111414205	0.003522905	-2.41181864	down	0.997232906	-0.013363663	down		--	--	Molecular Function: binding (GO:0005488);;	--	--	--	--	Micronuclear linker histone-gamma GN=MLH OS=Tetrahymena thermophila (strain SB210) PE=1 SV=2	hypothetical protein D910_10555 [Dendroctonus ponderosae]
c51089.graph_c0	30.65173012	24.19706946	9.679031594	7.951651664	3.257562642	2.625396235	4.389842548	4.727281206	0.003353595	-1.425478937	down	0.372310441	0.657093221	up		--	--	--	--	--	--	--	Putative mediator of RNA polymerase II transcription subunit 26 GN=med26 OS=Dictyostelium discoideum (Slime mold) PE=3 SV=2	hypothetical protein TcasGA2_TC014538 [Tribolium castaneum]
c42082.graph_c0	104.4254208	71.57183186	883.9535427	918.4111778	152.0358508	163.856119	745.8527037	978.7563996	1.64E-10	3.558312409	up	1.01E-10	2.469974266	up		[S]	Function unknown	--	--	[R]	General function prediction only	Leucine rich repeat;; Leucine rich repeats (6 copies);; Leucine Rich repeats (2 copies);; Leucine Rich Repeat;; Leucine rich repeat;; Leucine Rich repeat	P-granule-associated novel protein 1 (Precursor) GN=M88.6 OS=Caenorhabditis elegans PE=1 SV=1	PREDICTED: toll-like receptor 13 [Tribolium castaneum]
c36149.graph_c0	25.60954973	33.62447605	2.577097946	4.454310545	47.69041329	62.71015436	19.70309458	12.39305212	1.91E-10	-2.877281595	down	0.000152232	-1.759318244	down		[P]	Inorganic ion transport and metabolism	--	--	[P]	Inorganic ion transport and metabolism	ChaC-like protein;; AIG2-like family	--	PREDICTED: cation transport regulator-like protein 1 [Tribolium castaneum]
c39668.graph_c0	3.404949925	4.935998389	1.158768932	1.497057669	7.658878386	7.278586673	9.974539536	11.75179361	0.009366043	-1.443119288	down	0.428329794	0.563495843	up		[R]	General function prediction only	Molecular Function: nucleotide binding (GO:0000166);; Molecular Function: nucleic acid binding (GO:0003676);;	--	[R]	General function prediction only	RNA recognition motif. (a.k.a. RRM, RBD, or RNP domain);; RNA recognition motif (a.k.a. RRM, RBD, or RNP domain)	RNA-binding protein squid GN=sqd OS=Drosophila melanogaster (Fruit fly) PE=1 SV=3	hypothetical protein YQE_09195, partial [Dendroctonus ponderosae]
c16390.graph_c0	2.506862847	5.949513186	0	0	0	0	0	0	0.001617223	#NAME?	down	--	--	--		[C]	Energy production and conversion	Molecular Function: ATP binding (GO:0005524);; Biological Process: ATP synthesis coupled proton transport (GO:0015986);; Biological Process: ATP hydrolysis coupled proton transport (GO:0015991);; Cellular Component: proton-transporting ATP synthase complex, catalytic core F(1) (GO:0045261);; Molecular Function: proton-transporting ATP synthase activity, rotational mechanism (GO:0046933);; Molecul…	K02132|0.0|api:100159229|similar to putative mitochondrial ATP synthase alpha subunit	[C]	Energy production and conversion	ATP synthase alpha/beta family, nucleotide-binding domain;; ATP synthase alpha/beta family, beta-barrel domain	ATP synthase subunit alpha, mitochondrial (Precursor) GN=blw OS=Drosophila melanogaster (Fruit fly) PE=1 SV=2	PREDICTED: ATP synthase subunit alpha, mitochondrial [Acyrthosiphon pisum]
c50367.graph_c0	50.00622521	24.35023258	113.3995541	145.0452373	21.93300718	14.4433266	38.75194545	45.62354344	4.39E-05	1.987301916	up	0.000385978	1.240368808	up		[V]	Defense mechanisms	Molecular Function: ATP binding (GO:0005524);; Biological Process: ATP catabolic process (GO:0006200);; Cellular Component: integral component of membrane (GO:0016021);; Molecular Function: ATPase activity, coupled to transmembrane movement of substances (GO:0042626);; Biological Process: transmembrane transport (GO:0055085);;	K05673|0.0|tca:657184|similar to AGAP006427-PA	[Q]	Secondary metabolites biosynthesis, transport and catabolism	ABC transporter;; AAA domain;; ABC transporter transmembrane region	Probable multidrug resistance-associated protein lethal(2)03659 GN=l(2)03659 OS=Drosophila melanogaster (Fruit fly) PE=2 SV=3	PREDICTED: probable multidrug resistance-associated protein lethal(2)03659 [Tribolium castaneum]
c50367.graph_c1	28.3452864	12.85390185	65.5506838	85.78742102	12.88832356	7.523239832	22.79743526	25.67392551	1.36E-05	2.065275702	up	0.000251538	1.275639484	up		[V]	Defense mechanisms	Molecular Function: nucleoside-triphosphatase activity (GO:0017111);;	K05673|0.0|tca:657184|similar to AGAP006427-PA	[Q]	Secondary metabolites biosynthesis, transport and catabolism	ABC transporter transmembrane region;; ABC transporter	Probable multidrug resistance-associated protein lethal(2)03659 GN=l(2)03659 OS=Drosophila melanogaster (Fruit fly) PE=2 SV=3	PREDICTED: probable multidrug resistance-associated protein lethal(2)03659 [Tribolium castaneum]
c52899.graph_c0	0	0	1.899195443	2.707606977	0	0	0	0	1.21E-07	Inf	up	--	--	--		[J]	Translation, ribosomal structure and biogenesis	Molecular Function: structural constituent of ribosome (GO:0003735);; Biological Process: translation (GO:0006412);; Biological Process: Notch signaling pathway (GO:0007219);; Biological Process: chaeta morphogenesis (GO:0008407);; Cellular Component: cytosolic large ribosomal subunit (GO:0022625);; Biological Process: centrosome duplication (GO:0051298);;	K02872|1e-154|api:100162480|similar to putative ribosomal protein L13A	[J]	Translation, ribosomal structure and biogenesis	Ribosomal protein L13	60S ribosomal protein L13a GN=RpL13A OS=Drosophila melanogaster (Fruit fly) PE=1 SV=1	PREDICTED: 60S ribosomal protein L13a [Acyrthosiphon pisum]
c48774.graph_c0	0.700839655	0.342241961	1.375741685	2.284847568	0.326514969	0.197925609	0.398867517	0.110276574	0.008849732	1.993134611	up	--	--	--		[E]	Amino acid transport and metabolism	Molecular Function: oxidoreductase activity, acting on CH-OH group of donors (GO:0016614);;	--	[R]	General function prediction only	GMC oxidoreductase;; GMC oxidoreductase	Glucose dehydrogenase [FAD, quinone] short protein (Precursor) GN=Gld OS=Drosophila pseudoobscura pseudoobscura (Fruit fly) PE=3 SV=4	PREDICTED: glucose dehydrogenase [FAD, quinone]-like [Tribolium castaneum]
c43505.graph_c0	1.301095647	1.128610245	0	0.069284917	0.596352403	0.213610471	0.154746372	0.024243914	8.31E-06	-4.990162046	down	--	--	--		--	--	--	--	--	--	--	--	--
c47428.graph_c0	0	0	11.55148537	31.12976677	0	0	0	0	6.66E-05	Inf	up	--	--	--		--	--	Cellular Component: extracellular region (GO:0005576);; Biological Process: killing of cells of other organism (GO:0031640);; Biological Process: defense response to bacterium (GO:0042742);; Biological Process: innate immune response (GO:0045087);; Biological Process: defense response to fungus (GO:0050832);;	--	--	--	--	Megourin-3 OS=Megoura viciae (Vetch aphid) PE=1 SV=1	RecName: Full=Megourin-3 [Megoura viciae]
c51593.graph_c0	7.533172459	7.637326043	2.089877312	3.498328518	5.515643273	5.631037694	6.062477547	5.904298311	0.008157683	-1.247043552	down	0.969030652	0.125668509	up		--	--	Molecular Function: calcium ion binding (GO:0005509);; Biological Process: cell adhesion (GO:0007155);; Molecular Function: carbohydrate binding (GO:0030246);;	--	[T]	Signal transduction mechanisms	EGF-like domain;; GCC2 and GCC3;; CUB domain;; HYR domain;; F5/8 type C domain;; Sushi domain (SCR repeat);; Concanavalin A-like lectin/glucanases superfamily;; Human growth factor-like EGF;; Calcium-binding EGF domain;; Laminin G domain	Fibropellin-1 (Precursor) GN=EGF1 OS=Strongylocentrotus purpuratus (Purple sea urchin) PE=1 SV=2	PREDICTED: uncharacterized protein LOC663838 isoform X1 [Tribolium castaneum]
c27857.graph_c0	1.246304017	2.223940744	0.19678762	0	0	0	0	0	0.001222303	-3.85832055	down	--	--	--		--	--	--	K02263|1e-46|api:100158698|similar to cytochrome c oxidase polypeptide IV	[C]	Energy production and conversion	Cytochrome c oxidase subunit IV	--	cytochrome c oxidase subunit iv [Riptortus pedestris]
c41873.graph_c0	21.81581478	26.35048235	50.9313192	67.53082707	71.05791392	73.50472484	84.5226899	66.26772771	0.000901455	1.502335245	up	0.993245546	0.085064763	up		--	--	Cellular Component: mitochondrial envelope (GO:0005740);; Cellular Component: integral component of membrane (GO:0016021);; Molecular Function: transmembrane transporter activity (GO:0022857);; Biological Process: transmembrane transport (GO:0055085);;	--	[C]	Energy production and conversion	Mitochondrial carrier protein	Mitochondrial substrate carrier family protein W GN=mcfW OS=Dictyostelium discoideum (Slime mold) PE=3 SV=1	PREDICTED: solute carrier family 25 member 36-A isoform X2 [Tribolium castaneum]
c44526.graph_c0	21.88087411	33.78344701	7.582001568	8.216527385	27.59744707	17.88176309	29.31946631	31.87141413	0.002972489	-1.602387099	down	0.498564738	0.455211176	up		[RTKL]	--	Molecular Function: protein serine/threonine kinase activity (GO:0004674);; Molecular Function: ATP binding (GO:0005524);; Biological Process: protein phosphorylation (GO:0006468);;	--	[Z]	Cytoskeleton	Fibronectin type III domain;; Immunoglobulin I-set domain;; Immunoglobulin domain;; Protein kinase domain;; Immunoglobulin domain;; Protein tyrosine kinase;; Immunoglobulin V-set domain;; Immunoglobulin domain;; CD80-like C2-set immunoglobulin domain;; Natural killer cell receptor 2B4;; Immunoglobulin C1-set domain;; Lipopolysaccharide kinase (Kdo/WaaP) family	Twitchin {ECO:0000303|PubMed:7190524} OS=Caenorhabditis elegans PE=1 SV=3	PREDICTED: twitchin isoform X10 [Tribolium castaneum]
c38696.graph_c0	2.909325121	2.739949596	0	0	1.101569167	0.701469526	2.286753021	1.43305057	3.61E-06	#NAME?	down	--	--	--		--	--	--	--	--	--	--	--	--
c49458.graph_c0	5.11885298	4.661664059	0.603646835	1.61236665	2.219551579	2.359990794	1.789680444	2.769675711	0.00060909	-1.963214122	down	1	0.014154241	up		[R]	General function prediction only	Molecular Function: neurotransmitter:sodium symporter activity (GO:0005328);; Biological Process: neurotransmitter transport (GO:0006836);; Cellular Component: integral component of membrane (GO:0016021);;	--	[T]	Signal transduction mechanisms	Sodium:neurotransmitter symporter family	Sodium- and chloride-dependent betaine transporter {ECO:0000250|UniProtKB:P48065} OS=Caenorhabditis elegans PE=1 SV=1	PREDICTED: sodium- and chloride-dependent GABA transporter 1-like [Tribolium castaneum]
c47483.graph_c0	27.86698647	28.53725574	87.15763148	70.26080282	38.74231861	32.26196156	61.5254124	58.78721197	0.000359847	1.697698417	up	0.084206075	0.786155315	up		[GEPR]	--	Cellular Component: membrane (GO:0016020);; Molecular Function: transmembrane transporter activity (GO:0022857);; Biological Process: single-organism transport (GO:0044765);;	--	[R]	General function prediction only	Sugar (and other) transporter;; Major Facilitator Superfamily	Facilitated trehalose transporter Tret1 {ECO:0000250|UniProtKB:Q7PIR5} OS=Culex quinquefasciatus (Southern house mosquito) PE=3 SV=1	PREDICTED: facilitated trehalose transporter Tret1-2 homolog [Tribolium castaneum]
c54330.graph_c0	0	0	1.156855985	1.393403714	0	0	0.099588392	0	3.07E-07	Inf	up	--	--	--		--	--	Cellular Component: mitochondrial outer membrane (GO:0005741);; Cellular Component: lipid particle (GO:0005811);; Cellular Component: microtubule associated complex (GO:0005875);; Biological Process: sperm individualization (GO:0007291);; Biological Process: phototransduction (GO:0007602);; Molecular Function: voltage-gated anion channel activity (GO:0008308);; Cellular Component: Nebenkern (GO:0…	K05862|0.0|api:100158822|similar to GA19750-PA	[P]	Inorganic ion transport and metabolism	Eukaryotic porin	Voltage-dependent anion-selective channel GN=porin OS=Drosophila melanogaster (Fruit fly) PE=1 SV=3	PREDICTED: voltage-dependent anion-selective channel-like [Acyrthosiphon pisum]
c37348.graph_c0	13.47707815	13.01931226	38.46516457	29.26125211	7.667702145	7.938883283	11.29323647	10.64854539	0.001895841	1.571696946	up	0.757883758	0.514800128	up		--	--	--	--	--	--	--	--	hypothetical protein D910_02048 [Dendroctonus ponderosae]
c46518.graph_c0	0.076742598	0	2.60928511	1.630567815	37.72289794	10.42670215	54.73162507	4.18412194	4.74E-05	5.97800583	up	0.994747902	0.334337368	up		--	--	--	--	--	--	--	--	--
c46061.graph_c0	2.936994543	3.054994083	11.61663476	8.737307871	31.21842528	37.0109324	29.36103697	26.07262364	0.000281791	1.983609253	up	0.813963171	-0.277378967	down		[B]	Chromatin structure and dynamics	Molecular Function: zinc ion binding (GO:0008270);;	--	[B]	Chromatin structure and dynamics	Inhibitor of growth proteins N-terminal histone-binding;; PHD-finger	Chromodomain-helicase-DNA-binding protein Mi-2 homolog GN=Mi-2 OS=Drosophila melanogaster (Fruit fly) PE=1 SV=2	PREDICTED: inhibitor of growth protein 1 [Tribolium castaneum]
c52762.graph_c0	1.520620197	3.467171323	0	0	0	0	0	0	0.00196704	#NAME?	down	--	--	--		--	--	--	--	--	--	PBP/GOBP family	General odorant-binding protein 19d (Precursor) GN=Obp19d OS=Drosophila melanogaster (Fruit fly) PE=2 SV=2	odorant-binding protein [Aphis gossypii]
c16037.graph_c0	139.7194678	107.4165379	308.907941	442.1723998	73.20782376	60.87878272	108.9390757	84.12531695	5.34E-05	1.797483365	up	0.520272857	0.552350234	up		--	--	--	--	--	--	--	--	--
c47726.graph_c0	0.935987531	2.115590565	6.318004921	8.617762704	0.679260199	0.908348493	3.595703213	3.214318548	1.85E-05	2.50444446	up	0.012682113	2.121855108	up		--	--	--	--	--	--	--	--	hypothetical protein TcasGA2_TC000033 [Tribolium castaneum]
c40295.graph_c0	674.240947	1267.348237	5241.018531	3624.172731	539.9247165	477.8013774	1383.947877	1362.870638	0.001375047	2.422852882	up	6.88E-05	1.457008922	up		--	--	--	--	--	--	--	Uncharacterized histidine-rich protein DDB_G0274557 (Precursor) GN=DDB_G0274557 OS=Dictyostelium discoideum (Slime mold) PE=3 SV=1	hypothetical protein DDB_G0274557 [Dictyostelium discoideum AX4]
c44494.graph_c0	0.949538988	1.694384688	12.24422803	16.48389641	11.46073282	5.958570039	23.12884824	14.79151285	8.93E-13	3.65176305	up	0.30707811	1.154063333	up		--	--	--	--	--	--	--	Caspase subunit p12 (Precursor) GN=Ice OS=Drosophila melanogaster (Fruit fly) PE=1 SV=2	PREDICTED: uncharacterized protein LOC103314688 [Tribolium castaneum]
c28090.graph_c0	7.338320729	8.967291507	22.68240209	27.91938139	11.20855242	7.945615114	11.51212399	8.975005379	4.78E-05	1.840376814	up	0.977521008	0.124990171	up		--	--	--	--	--	--	--	--	hypothetical protein YQE_08881, partial [Dendroctonus ponderosae]
c49065.graph_c0	7.595017168	7.970317818	2.700488627	2.268737401	0.909887407	1.069676811	1.089715317	1.041418177	0.004746015	-1.431151063	down	0.995907278	0.128399004	up		--	--	--	--	--	--	--	--	PREDICTED: uncharacterized protein LOC105204740 [Solenopsis invicta]
c46853.graph_c0	4.963258874	5.258595518	14.52974497	12.37198922	4.415246299	3.981544231	5.879270644	6.334318296	0.000243629	1.611875585	up	0.578118927	0.564532281	up		[RTKL]	--	Molecular Function: protein kinase activity (GO:0004672);; Molecular Function: ATP binding (GO:0005524);; Biological Process: protein phosphorylation (GO:0006468);; Molecular Function: transferase activity, transferring glycosyl groups (GO:0016757);;	K08814|0.0|tca:659518|similar to tribbles homolog 2	[T]	Signal transduction mechanisms	Protein kinase domain;; Protein tyrosine kinase	Serine/threonine kinase SAD-1 {ECO:0000312|EMBL:AAG50270.1} OS=Caenorhabditis elegans PE=1 SV=2	PREDICTED: tribbles homolog 2 [Tribolium castaneum]
c44211.graph_c0	7.088937621	6.287326027	18.30761162	18.18863796	4.79491892	4.246081616	5.586568287	7.280674917	0.000150957	1.655925662	up	0.504288678	0.532321592	up		[V]	Defense mechanisms	--	--	[Q]	Secondary metabolites biosynthesis, transport and catabolism	ABC transporter;; ABC transporter transmembrane region;; RecF/RecN/SMC N terminal domain;; AAA domain;; AAA domain;; AAA domain;; Protein of unknown function, DUF258;; 50S ribosome-binding GTPase	Probable multidrug resistance-associated protein lethal(2)03659 GN=l(2)03659 OS=Drosophila melanogaster (Fruit fly) PE=2 SV=3	PREDICTED: multidrug resistance-associated protein 4-like [Tribolium castaneum]
c50458.graph_c0	2.202647086	1.773288574	0.177635334	0.629034339	2.509463775	2.080962909	2.890151334	4.603428814	0.002801464	-2.131452221	down	0.438139313	0.729855493	up		--	--	Molecular Function: nucleic acid binding (GO:0003676);; Biological Process: DNA metabolic process (GO:0006259);;	--	--	--	--	--	hypothetical protein TcasGA2_TC001734 [Tribolium castaneum]
c42399.graph_c0	38.70453355	40.2278134	14.44143615	14.35446061	60.63423819	37.06900516	34.75597467	29.45425622	0.00908786	-1.244173504	down	0.724742664	-0.576694502	down		[R]	General function prediction only	--	K09523|0.0|tca:657617|similar to AGAP002752-PA	[V]	Defense mechanisms	TPR repeat;; Tetratricopeptide repeat;; Tetratricopeptide repeat;; Tetratricopeptide repeat;; DnaJ domain;; Tetratricopeptide repeat;; Tetratricopeptide repeat;; Tetratricopeptide repeat;; Tetratricopeptide repeat;; Tetratricopeptide repeat;; Tetratricopeptide repeat;; Tetratricopeptide repeat;; Anaphase-promoting complex, cyclosome, subunit 3;; Tetratricopeptide repeat;; ChAPs (Chs5p-Arf1p-bindi…	DnaJ homolog subfamily C member 3 homolog (Precursor) GN=dnajc3 OS=Dictyostelium discoideum (Slime mold) PE=3 SV=1	hypothetical protein TcasGA2_TC002097 [Tribolium castaneum]
c42251.graph_c1	55.12323705	56.90308579	21.33994027	13.60174274	10.54193989	11.95178293	16.44316555	17.90551555	0.000866736	-1.456472075	down	0.491888611	0.632384465	up		[R]	General function prediction only	--	--	[R]	General function prediction only	Alpha/beta hydrolase family;; alpha/beta hydrolase fold;; Alpha/beta hydrolase family	--	PREDICTED: valacyclovir hydrolase [Tribolium castaneum]
c51866.graph_c0	1361.743366	1352.720169	2999.850376	3915.828987	2373.905811	0	2302.586845	0	0.007572964	1.55032271	up	1	0.009246541	up		--	--	--	--	--	--	Major spike protein (G protein)	--	--
c34652.graph_c0	128.3937491	116.6576294	330.8000041	359.8005847	26.96267149	41.08487212	119.3768235	162.5059111	0.002486231	1.700143406	up	1.15E-05	2.068164759	up		[QR]	--	Molecular Function: glycine N-methyltransferase activity (GO:0017174);; Biological Process: methylation (GO:0032259);;	K00552|1e-165|tca:662005|similar to CG6188-PA	--	--	Methyltransferase domain;; Methyltransferase domain;; Methyltransferase domain;; Methyltransferase domain;; Methyltransferase domain;; Methyltransferase domain;; Methyltransferase small domain;; ubiE/COQ5 methyltransferase family;; Tellurite resistance protein TehB	--	PREDICTED: glycine N-methyltransferase [Tribolium castaneum]
c47235.graph_c0	12.07604284	23.28228365	1.669070106	0.377473272	7.087012557	6.737660583	19.39967865	22.57941401	0.000607593	-3.850295419	down	4.65E-06	1.625469977	up		[C]	Energy production and conversion	Molecular Function: methyltransferase activity (GO:0008168);; Biological Process: biosynthetic process (GO:0009058);; Molecular Function: oxidoreductase activity, acting on the aldehyde or oxo group of donors, NAD or NADP as acceptor (GO:0016620);; Molecular Function: hydroxymethyl-, formyl- and related transferase activity (GO:0016742);; Biological Process: methylation (GO:0032259);; Biological …	K00289|0.0|tca:658435|similar to aldehyde dehydrogenase	[F]	Nucleotide transport and metabolism	Aldehyde dehydrogenase family;; Phosphopantetheine attachment site;; Formyl transferase, C-terminal domain;; Formyl transferase	Aldehyde dehydrogenase GN=ALDH OS=Enchytraeus buchholzi (Grindal worm) PE=2 SV=1	hypothetical protein YQE_11459, partial [Dendroctonus ponderosae]
c21684.graph_c0	0	0	2.948566245	2.464413655	0	0.266595359	0	1.089269362	5.48E-07	Inf	up	--	--	--		[J]	Translation, ribosomal structure and biogenesis	Molecular Function: structural constituent of ribosome (GO:0003735);; Cellular Component: ribosome (GO:0005840);; Biological Process: translation (GO:0006412);;	K02866|1e-121|api:100166592|Rpl10, Qm	[J]	Translation, ribosomal structure and biogenesis	Ribosomal protein L16p/L10e	60S ribosomal protein L10 GN=RpL10 OS=Drosophila melanogaster (Fruit fly) PE=1 SV=1	ribosomal protein L10 [Acyrthosiphon pisum]
c50135.graph_c0	0.59084334	1.298372913	2.908808227	4.261236213	0.263867003	0.346558119	1.506347834	1.737800286	2.58E-05	2.134843947	up	0.000674505	2.429883226	up		--	--	--	--	--	--	--	--	hypothetical protein X777_11057 [Cerapachys biroi]
c16211.graph_c0	1.354705351	1.913755369	0	0	0	0	0	0	2.20E-06	#NAME?	down	--	--	--		--	--	--	--	--	--	--	--	--
c30610.graph_c0	0	0	2.59714653	1.491389138	0	0	0	0	7.92E-05	Inf	up	--	--	--		--	--	--	--	--	--	Insect cuticle protein	GATA zinc finger domain-containing protein 10 GN=gtaJ OS=Dictyostelium discoideum (Slime mold) PE=3 SV=1	PREDICTED: uncharacterized protein DDB_G0283357-like [Acyrthosiphon pisum]
c13833.graph_c0	6.062534047	6.869343892	1.847204389	1.53347703	20.02767334	6.073937941	2.996864491	5.332347672	0.009992671	-1.717749954	down	0.784214787	-1.616868661	down		--	--	--	--	--	--	--	--	hypothetical protein CLF_100574 [Clonorchis sinensis]
c53747.graph_c0	0.863160589	1.456461918	0.071931063	0	0	0	0	0	2.85E-05	-4.730030189	down	--	--	--		--	--	--	--	--	--	Ecdysteroid kinase;; Protein of unknown function (DUF1679);; Phosphotransferase enzyme family	--	hypothetical protein L798_12753 [Zootermopsis nevadensis]
c35550.graph_c0	3.08661298	6.097433739	15.58385113	15.84326667	9.251387749	16.38635542	14.49448436	17.2178118	0.000175232	1.995398085	up	0.928939798	0.323753322	up		--	--	--	--	--	--	Chitin binding Peritrophin-A domain	--	hypothetical protein YQE_05432, partial [Dendroctonus ponderosae]
c26219.graph_c0	4.382385854	6.906828974	0.268313121	0	0	0	0	0	1.40E-07	-5.11490286	down	--	--	--		[B]	Chromatin structure and dynamics	Cellular Component: nucleosome (GO:0000786);; Biological Process: nematode larval development (GO:0002119);; Molecular Function: DNA binding (GO:0003677);; Cellular Component: nucleus (GO:0005634);; Biological Process: nucleosome assembly (GO:0006334);; Biological Process: cellular response to DNA damage stimulus (GO:0006974);; Biological Process: determination of adult lifespan (GO:0008340);; Bi…	K11253|3e-89|nvi:100117018|NV14153	[B]	Chromatin structure and dynamics	Core histone H2A/H2B/H3/H4	Histone H3.3 OS=Spisula solidissima (Atlantic surf-clam) PE=1 SV=2	hypothetical protein T265_13221, partial [Opisthorchis viverrini]
c43530.graph_c0	36.40141365	39.75344598	12.33377512	14.06489544	54.00522136	75.65171441	54.74204755	45.78741211	0.005031748	-1.321421593	down	0.746544807	-0.346138622	down		[IQ]	--	Biological Process: microtubule cytoskeleton organization (GO:0000226);; Molecular Function: catalytic activity (GO:0003824);; Cellular Component: microtubule (GO:0005874);; Biological Process: metabolic process (GO:0008152);;	K08745|0.0|tca:660540|similar to CG7400-PA, isoform A	[I]	Lipid transport and metabolism	AMP-binding enzyme;; AMP-binding enzyme C-terminal domain	Acetyl-coenzyme A synthetase GN=acsA OS=Dictyostelium discoideum (Slime mold) PE=3 SV=1	PREDICTED: long-chain fatty acid transport protein 4 [Tribolium castaneum]
c42781.graph_c0	8.137728242	7.769432168	15.6784131	18.6198717	32.65276485	36.84775892	32.49359933	30.44922762	0.005757872	1.311888905	up	0.95826855	-0.120521072	down		--	--	Molecular Function: calcium ion binding (GO:0005509);;	--	[R]	General function prediction only	EF-hand domain pair;; EF hand;; EF-hand domain pair;; EF-hand domain;; Secreted protein acidic and rich in cysteine Ca binding region	EF-hand domain-containing protein D2 homolog GN=Swip-1 OS=Drosophila melanogaster (Fruit fly) PE=2 SV=1	PREDICTED: EF-hand domain-containing protein D2 homolog [Tribolium castaneum]
c46348.graph_c0	40.68530171	55.80255621	170.6553245	140.3451943	57.23871625	37.45655381	59.86864662	45.31942916	0.000398666	1.909863995	up	0.951445608	0.180444881	up		[G]	Carbohydrate transport and metabolism	Molecular Function: alpha,alpha-trehalase activity (GO:0004555);; Biological Process: trehalose metabolic process (GO:0005991);;	K01194|0.0|tca:662746|similar to Trehalase precursor (Alpha,alpha-trehalase) (Alpha,alpha-trehalose glucohydrolase)	[G]	Carbohydrate transport and metabolism	Trehalase	Trehalase (Precursor) OS=Tenebrio molitor (Yellow mealworm beetle) PE=2 SV=1	trehalase 1 [Harmonia axyridis]
c52648.graph_c0	2.982007041	5.616800219	0	0	0	0	0	0	4.29E-05	#NAME?	down	--	--	--		[J]	Translation, ribosomal structure and biogenesis	Molecular Function: structural constituent of ribosome (GO:0003735);; Cellular Component: ribosome (GO:0005840);; Biological Process: translation (GO:0006412);;	K02901|4e-80|api:100145843|Rpl27	[J]	Translation, ribosomal structure and biogenesis	Ribosomal L27e protein family;; KOW motif	60S ribosomal protein L27 GN=rpl-27 OS=Caenorhabditis elegans PE=2 SV=1	putative ribosomal protein L27e [Maconellicoccus hirsutus]
c13008.graph_c0	0	0	3.675987667	2.892720865	0	0	0	0	2.45E-07	Inf	up	--	--	--		[J]	Translation, ribosomal structure and biogenesis	Molecular Function: structural constituent of ribosome (GO:0003735);; Cellular Component: ribosome (GO:0005840);; Biological Process: translation (GO:0006412);;	K02962|2e-87|api:100145831|Rps17	[J]	Translation, ribosomal structure and biogenesis	Ribosomal S17	40S ribosomal protein S17 GN=RpS17 OS=Spodoptera frugiperda (Fall armyworm) PE=2 SV=3	ribosomal protein S17 [Acyrthosiphon pisum]
c45727.graph_c0	54.02028032	51.33842391	2.177701305	1.819506179	8.156739282	6.866003292	5.727457512	5.38189062	5.98E-21	-4.505623898	down	0.732290815	-0.410049362	down		[O]	Posttranslational modification, protein turnover, chaperones	Molecular Function: nucleotide binding (GO:0000166);;	K13339|1e-157|aag:AaeL_AAEL000583|peroxisome assembly factor-2 (peroxisomal-type atpase 1)	[O]	Posttranslational modification, protein turnover, chaperones	ATPase family associated with various cellular activities (AAA)	Peroxisomal biogenesis factor 6 GN=pex6 OS=Dictyostelium discoideum (Slime mold) PE=3 SV=1	PREDICTED: peroxisome assembly factor 2 [Tribolium castaneum]
c48327.graph_c0	0.152300445	0.430301385	2.639911605	1.900486188	0.540352847	0.316720977	0.917771904	0.898663368	0.0002366	3.198940788	up	0.563736862	1.112184619	up		--	--	--	--	[R]	General function prediction only	Reverse transcriptase (RNA-dependent DNA polymerase)	Probable RNA-directed DNA polymerase from transposon BS OS=Drosophila melanogaster (Fruit fly) PE=2 SV=1	hypothetical protein TcasGA2_TC012934 [Tribolium castaneum]
c37246.graph_c0	69.63737647	94.73131386	18.71290797	13.82493831	78.26779589	67.5201716	88.83849851	93.02122141	4.40E-07	-2.112166124	down	0.731383683	0.343488846	up		[S]	Function unknown	--	--	[R]	General function prediction only	Leucine rich repeat;; Leucine Rich repeats (2 copies);; Leucine rich repeats (6 copies);; Leucine Rich Repeat	Leucine-rich repeat-containing protein let-4 (Precursor) GN=let-4 OS=Caenorhabditis elegans PE=2 SV=2	hypothetical protein TcasGA2_TC015182 [Tribolium castaneum]
c44626.graph_c0	216.6608512	125.3093861	683.8180422	1164.506127	16.65704651	28.80627588	153.0757029	258.2217751	0.000229395	2.618064447	up	0.00075975	3.192876389	up		--	--	--	--	[R]	General function prediction only	Sulfotransferase domain;; Sulfotransferase family	--	PREDICTED: estrogen sulfotransferase [Tribolium castaneum]
c13814.graph_c0	0	0	3.961805151	5.550079668	0	0	0	0.053946187	2.83E-11	Inf	up	--	--	--		--	--	Molecular Function: transporter activity (GO:0005215);; Cellular Component: mitochondrial inner membrane (GO:0005743);; Cellular Component: integral component of membrane (GO:0016021);; Biological Process: transmembrane transport (GO:0055085);;	K05863|1e-170|api:100159411|similar to putative ADP/ATP translocase	[C]	Energy production and conversion	Mitochondrial carrier protein	ADP,ATP carrier protein 1 GN=AGAP006782 OS=Anopheles gambiae (African malaria mosquito) PE=2 SV=2	ADP/ATP translocase 3-like [Acyrthosiphon pisum]
c28727.graph_c0	0	0	5.297071864	4.131172253	0	0	0.099750102	0	2.77E-09	Inf	up	--	--	--		[G]	Carbohydrate transport and metabolism	--	--	--	--	--	Acanthoscurrin-1 (Precursor) OS=Acanthoscurria gomesiana (Tarantula spider) PE=1 SV=1	uncharacterized protein LOC100574789 precursor [Acyrthosiphon pisum]
c54006.graph_c0	1.231258136	1.159576566	0	0	0	0	0	0	7.35E-06	#NAME?	down	--	--	--		[P]	Inorganic ion transport and metabolism	Molecular Function: metal ion binding (GO:0046872);;	K01672|1e-116|api:100161162|similar to GA20608-PA	[R]	General function prediction only	Eukaryotic-type carbonic anhydrase	Putative carbonic anhydrase 3 GN=cah-3 OS=Caenorhabditis elegans PE=3 SV=1	carbonic anhydrase 2 [Acyrthosiphon pisum]
c43981.graph_c0	64.17402834	67.84645625	200.529415	242.7527283	35.05423533	50.32067916	43.47443797	59.31604043	4.39E-05	1.952049014	up	0.901905254	0.286059225	up		[Q]	Secondary metabolites biosynthesis, transport and catabolism	Molecular Function: monooxygenase activity (GO:0004497);; Molecular Function: iron ion binding (GO:0005506);; Molecular Function: electron carrier activity (GO:0009055);; Molecular Function: oxidoreductase activity, acting on paired donors, with incorporation or reduction of molecular oxygen (GO:0016705);; Molecular Function: heme binding (GO:0020037);; Biological Process: oxidation-reduction pro…	--	[Q]	Secondary metabolites biosynthesis, transport and catabolism	Cytochrome P450	Cytochrome P450 9e2 GN=CYP9E2 OS=Blattella germanica (German cockroach) PE=2 SV=1	cytochrome P450 CYP9Z1 [Tribolium castaneum]
c13856.graph_c0	0	0	6.552579463	5.099714883	0	0.139758172	0	0.071378913	8.15E-11	Inf	up	--	--	--		[Z]	Cytoskeleton	Molecular Function: GTPase activity (GO:0003924);; Molecular Function: structural constituent of cytoskeleton (GO:0005200);; Molecular Function: GTP binding (GO:0005525);; Cellular Component: cytoplasm (GO:0005737);; Cellular Component: microtubule (GO:0005874);; Biological Process: GTP catabolic process (GO:0006184);; Biological Process: microtubule-based process (GO:0007017);; Biological Proces…	K07374|1e-123|api:100169457|similar to tubulin alpha chain	[Z]	Cytoskeleton	Tubulin C-terminal domain	Tubulin alpha chain OS=Bombyx mori (Silk moth) PE=2 SV=1	alpha-tubulin-1 [Coptotermes formosanus]
c38612.graph_c0	3.824553669	6.420769762	0.498861861	0	0	0	0	0	0.000109764	-4.079162817	down	--	--	--		--	--	--	--	--	--	--	--	--
c41376.graph_c0	1.903526333	2.514768914	0.396573578	0.454735008	7.955942268	11.38078958	7.408203974	7.862357654	0.004949609	-2.165588233	down	0.823240586	-0.321055536	down		--	--	--	--	--	--	--	--	PREDICTED: uncharacterized protein LOC103312158 [Tribolium castaneum]
c16233.graph_c0	1.932657213	3.372615107	0.170530982	0.057512069	0	0	0	0	7.40E-05	-4.289587133	down	--	--	--		[J]	Translation, ribosomal structure and biogenesis	Molecular Function: structural constituent of ribosome (GO:0003735);; Cellular Component: ribosome (GO:0005840);; Biological Process: translational elongation (GO:0006414);; Biological Process: ribosome biogenesis (GO:0042254);;	K02941|0.0|api:100145837|Rplp0	[J]	Translation, ribosomal structure and biogenesis	Ribosomal protein L10;; 60s Acidic ribosomal protein	60S acidic ribosomal protein P0 GN=RpLP0 OS=Ceratitis capitata (Mediterranean fruit fly) PE=3 SV=1	putative ribosomal protein P0 [Maconellicoccus hirsutus]
c29498.graph_c0	0	0	6.204442825	3.941622673	0	0	0	0	5.82E-08	Inf	up	--	--	--		--	--	--	--	--	--	--	Prisilkin-39 {ECO:0000312|EMBL:ACJ06766.1} (Precursor) OS=Pinctada fucata (Pearl oyster) PE=1 SV=1	PREDICTED: prisilkin-39-like [Acyrthosiphon pisum]
c46916.graph_c0	106.1614459	159.9435077	1354.997623	1014.966869	403.4516073	146.932334	507.4182116	479.8572684	1.05E-07	3.380668212	up	0.369245463	0.875812651	up		[G]	Carbohydrate transport and metabolism	Biological Process: metabolic process (GO:0008152);; Molecular Function: hydrolase activity (GO:0016787);;	K01187|0.0|tca:664120|similar to GA13362-PA	[G]	Carbohydrate transport and metabolism	Alpha amylase, catalytic domain	Maltase 1 (Precursor) GN=Mal-B1 OS=Drosophila virilis (Fruit fly) PE=3 SV=2	PREDICTED: maltase 2 [Tribolium castaneum]
c51644.graph_c2	68.22997089	93.30747568	9.841635058	18.84547328	56.43394484	14.14776199	14.14972682	11.17763382	4.25E-08	-2.298476261	down	0.852979746	-1.442254521	down		[MI]	--	Biological Process: biosynthetic process (GO:0009058);; Molecular Function: nucleotidyltransferase activity (GO:0016779);;	K00967|1e-120|tca:654972|similar to CG5547-PD, isoform D	[I]	Lipid transport and metabolism	Cytidylyltransferase	Ethanolamine-phosphate cytidylyltransferase GN=pctA OS=Dictyostelium discoideum (Slime mold) PE=1 SV=1	PREDICTED: ethanolamine-phosphate cytidylyltransferase [Tribolium castaneum]
c51644.graph_c0	90.31357307	126.2450089	14.10880599	23.1364831	75.44811417	15.6351729	13.78691982	15.55348459	1.04E-05	-2.339716007	down	0.863530636	-1.59861695	down		[MI]	--	Molecular Function: ethanolamine-phosphate cytidylyltransferase activity (GO:0004306);; Biological Process: biosynthetic process (GO:0009058);;	K00967|4e-91|tca:654972|similar to CG5547-PD, isoform D	[I]	Lipid transport and metabolism	Cytidylyltransferase	Ethanolamine-phosphate cytidylyltransferase GN=pctA OS=Dictyostelium discoideum (Slime mold) PE=1 SV=1	PREDICTED: ethanolamine-phosphate cytidylyltransferase [Tribolium castaneum]
c16984.graph_c0	0	0.379540203	261.9551551	195.3107098	0	0	0.91069368	0.142677203	7.77E-25	10.48861813	up	--	--	--		--	--	--	--	--	--	--	--	--
c51976.graph_c0	89.45131919	221.392536	3.335017501	5.773687588	104.3391548	3.236491197	5.292141111	22.40703886	0.00629607	-4.885507985	down	0.941358731	-1.921807796	down		--	--	--	--	--	--	Attacin, C-terminal region	Attacin-B (Precursor) GN=AttB OS=Drosophila melanogaster (Fruit fly) PE=1 SV=2	antibacterial peptide [Harmonia axyridis]
c41820.graph_c0	1.574229427	2.291261086	0.143113784	0	0	0	0	0	5.10E-05	-4.476762826	down	--	--	--		--	--	--	--	--	--	--	--	--
c34080.graph_c0	64.07258491	91.05659443	5.115234652	10.2610199	103.5110557	69.35824402	43.77761286	42.03917214	2.10E-10	-3.140473303	down	0.140725153	-0.982935129	down		[I]	Lipid transport and metabolism	--	K01613|1e-178|tca:662070|similar to CG5991-PA, isoform A	[I]	Lipid transport and metabolism	Phosphatidylserine decarboxylase	Phosphatidylserine decarboxylase beta chain GN=psd-1 OS=Caenorhabditis elegans PE=3 SV=2	PREDICTED: phosphatidylserine decarboxylase proenzyme isoform X2 [Tribolium castaneum]
c47995.graph_c0	3.80820341	3.17038396	8.247717052	9.430362013	4.824971473	2.639821359	13.7690816	15.56807681	0.000799714	1.543231921	up	7.64E-08	2.003018519	up		--	--	Molecular Function: kynurenine 3-monooxygenase activity (GO:0004502);; Cellular Component: mitochondrial outer membrane (GO:0005741);; Biological Process: aromatic amino acid family metabolic process (GO:0009072);; Biological Process: NAD biosynthetic process (GO:0009435);;	K00486|1e-180|tca:641538|Cn, Tccn	[CR]	--	FAD binding domain;; NAD(P)-binding Rossmann-like domain;; FAD dependent oxidoreductase;; Squalene epoxidase;; Diacylglycerol acyltransferase	Kynurenine 3-monooxygenase {ECO:0000255|HAMAP-Rule:MF_03018} GN=kh OS=Anopheles gambiae (African malaria mosquito) PE=3 SV=2	hypothetical protein TcasGA2_TC000876 [Tribolium castaneum]
c13793.graph_c0	3.803705729	8.458116299	0.422639929	0.106902407	0	0	0	0	0.008890482	-4.272769919	down	--	--	--		--	--	--	--	--	--	MT0933-like antitoxin protein	--	PvLEA7 protein [Polypedilum vanderplanki]
c42441.graph_c0	17.3964397	11.2448676	35.49950851	31.24059073	14.41066131	15.44098357	26.92364842	31.90842074	0.001719636	1.426825535	up	0.061559529	1.000569416	up		--	--	--	--	--	--	--	--	--
c46029.graph_c0	34.96707722	37.85932923	8.866480112	9.4329311	32.46859105	18.55344511	27.04618854	31.06660926	4.49E-05	-1.783548308	down	0.901905254	0.21572407	up		[E]	Amino acid transport and metabolism	Molecular Function: glucose dehydrogenase activity (GO:0004344);; Cellular Component: extracellular region (GO:0005576);; Biological Process: glucose metabolic process (GO:0006006);; Biological Process: pupal chitin-based cuticle development (GO:0008364);; Biological Process: single-organism metabolic process (GO:0044710);; Biological Process: sperm storage (GO:0046693);;	--	[R]	General function prediction only	GMC oxidoreductase;; GMC oxidoreductase	Glucose dehydrogenase [FAD, quinone] short protein (Precursor) GN=Gld OS=Drosophila melanogaster (Fruit fly) PE=3 SV=3	PREDICTED: glucose dehydrogenase [FAD, quinone] [Tribolium castaneum]
c52857.graph_c0	3.389243246	2.234349443	0	0	0	0	0	0	3.49E-06	#NAME?	down	--	--	--		--	--	--	--	--	--	--	Prisilkin-39 {ECO:0000312|EMBL:ACJ06766.1} (Precursor) OS=Pinctada fucata (Pearl oyster) PE=1 SV=1	PREDICTED: cuticle protein 12.5-like [Diaphorina citri]
c48212.graph_c0	0.713706496	1.120259708	0.069972212	0.155748988	0.907254472	0.669349534	1.315550905	1.377340718	0.000582244	-2.829414733	down	0.536493724	0.798391253	up		--	--	--	--	--	--	SH2 domain	Protein E(sev)2B GN=drk OS=Drosophila simulans (Fruit fly) PE=3 SV=1	PREDICTED: LOW QUALITY PROTEIN: uncharacterized protein LOC660336 [Tribolium castaneum]
c41551.graph_c0	136.0935725	313.1219905	657.6717679	852.1445578	1105.311996	741.0168392	1535.533145	1391.001625	0.000400884	1.964074731	up	0.191582728	0.692239685	up		--	--	--	--	--	--	--	--	hypothetical protein TcasGA2_TC014619 [Tribolium castaneum]
c49453.graph_c0	0	0	52.31567453	57.24789368	0	0	0	0	1.32E-45	Inf	up	--	--	--		[K]	Transcription	Molecular Function: structural constituent of cuticle (GO:0042302);;	--	--	--	Insect cuticle protein	Cuticle protein 19.8 OS=Locusta migratoria (Migratory locust) PE=1 SV=1	cuticle protein [Lipaphis erysimi]
c39827.graph_c0	9.489067345	0.744719284	40.32910488	47.20384442	2.040402544	4.75060342	5.956427797	4.852566422	1.87E-08	3.271886077	up	0.889075857	0.68706144	up		--	--	--	--	--	--	--	--	--
c18450.graph_c0	0.070990839	0.066857884	0.958389845	0.790092742	0.068692157	0.073815569	0.320846392	0.025133295	0.000112713	3.879760745	up	--	--	--		--	--	--	--	--	--	--	--	--
c52713.graph_c0	2.356274026	3.903965384	0.261811917	0	0.042221813	0	0	0	5.12E-06	-4.298811942	down	--	--	--		[J]	Translation, ribosomal structure and biogenesis	Molecular Function: structural constituent of ribosome (GO:0003735);; Cellular Component: ribosome (GO:0005840);; Biological Process: translation (GO:0006412);;	K02930|0.0|api:100167366|similar to ribosomal protein L4	[A]	RNA processing and modification	Ribosomal protein L4/L1 family;; 60S ribosomal protein L4 C-terminal domain	60S ribosomal protein L4 GN=RpL4 OS=Drosophila melanogaster (Fruit fly) PE=1 SV=2	PREDICTED: 60S ribosomal protein L4-like [Acyrthosiphon pisum]
c42327.graph_c0	7.952385467	20.76609774	59.10151626	80.75266931	25.56801193	33.25064437	11.6972188	30.45782003	1.27E-08	2.499204701	up	0.926543389	-0.464349688	down		--	--	--	--	--	--	--	--	--
c50198.graph_c0	6.401102405	8.830551253	18.59902091	17.39050099	29.48953559	10.402773	12.06491456	13.47141343	0.001728691	1.457900618	up	0.947751153	-0.611359835	down		[S]	Function unknown	--	--	[R]	General function prediction only	Leucine rich repeat;; Leucine Rich repeats (2 copies);; Leucine rich repeats (6 copies)	P-granule-associated novel protein 1 (Precursor) GN=M88.6 OS=Caenorhabditis elegans PE=1 SV=1	PREDICTED: toll-like receptor 13 [Tribolium castaneum]
c39510.graph_c0	1.717298142	3.6389705	9.111349173	7.384442378	6.000554615	3.405922997	3.320158137	2.634601378	0.00133597	1.851666533	up	0.775140038	-0.629687957	down		--	--	Biological Process: glycerol ether metabolic process (GO:0006662);; Molecular Function: electron carrier activity (GO:0009055);; Molecular Function: protein disulfide oxidoreductase activity (GO:0015035);; Biological Process: cell redox homeostasis (GO:0045454);;	--	[O]	Posttranslational modification, protein turnover, chaperones	Thioredoxin	Thioredoxin domain-containing protein 3 homolog GN=NME8 OS=Heliocidaris crassispina (Sea urchin) PE=1 SV=1	PREDICTED: uncharacterized protein LOC661374 [Tribolium castaneum]
c45116.graph_c0	75.4584989	46.09073553	202.2832368	169.1520649	23.44987602	19.26476109	105.9361688	113.2301462	0.001568444	1.818630771	up	1.47E-12	2.384131289	up		[F]	Nucleotide transport and metabolism	Molecular Function: phosphoribosylamine-glycine ligase activity (GO:0004637);; Molecular Function: phosphoribosylformylglycinamidine cyclo-ligase activity (GO:0004641);; Molecular Function: phosphoribosylglycinamide formyltransferase activity (GO:0004644);; Molecular Function: ATP binding (GO:0005524);; Cellular Component: cytoplasm (GO:0005737);; Biological Process: 'de novo' IMP biosynthetic pr…	K11787|0.0|tca:661737|similar to glycinamide ribonucleotide synthetase-aminoimidazole ribonucleotide synthetase-glycinamide ribonucleotide transformylase	[F]	Nucleotide transport and metabolism	Phosphoribosylglycinamide synthetase, ATP-grasp (A) domain;; Formyl transferase;; Phosphoribosylglycinamide synthetase, N domain;; AIR synthase related protein, C-terminal domain;; Phosphoribosylglycinamide synthetase, C domain;; AIR synthase related protein, N-terminal domain;; ATP-grasp domain;; ATP-grasp domain	Phosphoribosylglycinamide formyltransferase GN=GART OS=Chironomus tentans (Midge) PE=3 SV=1	PREDICTED: trifunctional purine biosynthetic protein adenosine-3 [Tribolium castaneum]
c53365.graph_c0	1.086505446	1.615659646	0.17155591	0	0	0	0	0	0.000417378	-3.69835153	down	--	--	--		[C]	Energy production and conversion	--	K00413|1e-112|phu:Phum_PHUM281660|cytochrome c1, heme protein, putative	[C]	Energy production and conversion	Cytochrome C1 family	Cytochrome c1, heme protein, mitochondrial (Precursor) GN=cyc1 OS=Dictyostelium discoideum (Slime mold) PE=3 SV=1	cytochrome c1, heme protein, putative [Pediculus humanus corporis]
c50982.graph_c0	49.19312405	52.05565884	14.81675299	17.56668479	38.43817756	30.62175657	42.66165102	47.10004779	0.003711723	-1.439312512	down	0.609633009	0.403293784	up		--	--	--	--	--	--	--	--	PREDICTED: uncharacterized protein LOC100141567 isoform X3 [Tribolium castaneum]
c48182.graph_c0	0.89081497	1.230464944	3.11789636	3.454992972	8.15998637	17.24902977	19.11045779	19.42742924	0.006527386	1.843587815	up	0.749284528	0.617151599	up		[R]	General function prediction only	Biological Process: intracellular signal transduction (GO:0035556);;	--	[R]	General function prediction only	Ankyrin repeat;; Ankyrin repeats (3 copies);; Ankyrin repeat;; Ankyrin repeats (many copies);; Ankyrin repeats (many copies);; SOCS box	Ankyrin repeat and KH domain-containing protein mask OS=Drosophila melanogaster (Fruit fly) PE=1 SV=2	hypothetical protein D910_09443 [Dendroctonus ponderosae]
c40671.graph_c0	5.951159806	6.253658898	26.12282771	20.28201322	8.728615049	11.59427694	15.74155561	17.1658805	1.55E-05	2.145418389	up	0.467020007	0.71541428	up		--	--	--	K10396|3e-06|isc:IscW_ISCW014331|kinesin, putative	--	--	--	Reticulocyte-binding protein 1 (Precursor) GN=RBP1 OS=Plasmodium vivax (strain Belem) PE=3 SV=3	hypothetical protein D910_10976 [Dendroctonus ponderosae]
c34039.graph_c0	329.0301904	518.9867134	1612.614723	1234.65643	289.7946048	326.7365593	550.5296519	587.5224644	0.001257786	1.973365883	up	0.049069346	0.906129706	up		--	--	--	--	--	--	--	--	hypothetical protein TcasGA2_TC013968 [Tribolium castaneum]
c23023.graph_c0	0	0	2.353980613	3.777806136	0	0	0	0	8.17E-09	Inf	up	--	--	--		[J]	Translation, ribosomal structure and biogenesis	Molecular Function: translation elongation factor activity (GO:0003746);; Molecular Function: GTPase activity (GO:0003924);; Molecular Function: GTP binding (GO:0005525);; Biological Process: GTP catabolic process (GO:0006184);; Biological Process: translational elongation (GO:0006414);;	K03234|2e-93|api:100168198|similar to putative translation elongation factor 2	[J]	Translation, ribosomal structure and biogenesis	Elongation factor G C-terminus	Translation elongation factor 2 OS=Bombyx mori (Silk moth) PE=1 SV=1	PREDICTED: translation elongation factor 2 [Acyrthosiphon pisum]
c27988.graph_c0	9.3871064	15.98334806	56.44776688	64.84799222	8.361312104	9.911446251	11.57568922	10.30024994	4.43E-09	2.471629037	up	0.943778114	0.28189283	up		--	--	--	--	--	--	--	--	PREDICTED: uncharacterized protein LOC103312482 [Tribolium castaneum]
c53243.graph_c0	0	0	2.035601335	1.278333547	0	0	0	0	1.59E-05	Inf	up	--	--	--		[TZDR]	--	Molecular Function: calcium ion binding (GO:0005509);; Molecular Function: 2-alkenal reductase [NAD(P)] activity (GO:0032440);; Biological Process: oxidation-reduction process (GO:0055114);;	--	[T]	Signal transduction mechanisms	EF hand;; EF-hand domain pair;; EF-hand domain pair;; EF-hand domain;; EF-hand domain;; EF hand;; Cytoskeletal-regulatory complex EF hand	Troponin C, isoform 2 GN=TpnC47D OS=Drosophila melanogaster (Fruit fly) PE=2 SV=2	troponin C-like [Acyrthosiphon pisum]
c13055.graph_c0	4.731251739	6.861942809	0.757010953	0.382956213	0	0	0	0	0.000196598	-3.109309344	down	--	--	--		--	--	--	--	--	--	Insect pheromone-binding family, A10/OS-D	Ejaculatory bulb-specific protein 3 (Precursor) GN=PebIII OS=Drosophila melanogaster (Fruit fly) PE=1 SV=2	OS-D-like protein [Maconellicoccus hirsutus]
c47954.graph_c0	6.141511095	7.398419568	14.45958681	13.49845727	2.192433624	1.39497426	6.521511003	17.27841166	0.006912585	1.261174186	up	0.258412908	2.753037764	up		--	--	--	--	[E]	Amino acid transport and metabolism	Peptidase family M13;; Peptidase family M13	Neprilysin-21 GN=nep-21 OS=Caenorhabditis elegans PE=1 SV=2	hypothetical protein TcasGA2_TC013215 [Tribolium castaneum]
c45401.graph_c0	6.794720083	6.596377946	1.442734881	2.40144125	7.407803571	7.452210181	7.130389628	15.10898072	0.001887774	-1.60733969	down	0.827077155	0.601287347	up		--	--	--	--	--	--	--	--	PREDICTED: uncharacterized protein LOC103312231 [Tribolium castaneum]
c13003.graph_c0	0	0	4.034887196	3.80079211	0	0	0	0	8.57E-08	Inf	up	--	--	--		[J]	Translation, ribosomal structure and biogenesis	Molecular Function: structural constituent of ribosome (GO:0003735);; Cellular Component: ribosome (GO:0005840);; Biological Process: translation (GO:0006412);;	K02901|1e-90|api:100145843|Rpl27	[J]	Translation, ribosomal structure and biogenesis	Ribosomal L27e protein family;; KOW motif	60S ribosomal protein L27 GN=rpl-27 OS=Caenorhabditis elegans PE=2 SV=1	ribosomal protein L27 [Acyrthosiphon pisum]
c43316.graph_c0	7.565171934	12.26389952	0.124020961	0.125479287	0	0.343877183	0	0	1.22E-08	-6.09485674	down	--	--	--		--	--	--	--	--	--	--	--	--
c52537.graph_c0	3.268433893	3.770735858	0.122567999	0.45470055	0	0	0	0.028928561	1.23E-05	-3.433122865	down	--	--	--		--	--	--	--	--	--	--	--	--
c44483.graph_c0	17.32710129	20.10576486	2.022289674	3.766627377	5.114312316	3.488615324	3.759741517	9.486373846	5.56E-09	-2.500023698	down	0.860397952	0.645307309	up		--	--	--	--	--	--	Insulin/IGF/Relaxin family	LIRP A chain (Precursor) OS=Locusta migratoria (Migratory locust) PE=1 SV=2	PREDICTED: LIRP [Tribolium castaneum]
c45672.graph_c0	146.5368459	262.0713056	13.04048083	4.716736332	50.38905884	32.30076015	13.28249731	14.2076673	9.72E-06	-4.275063071	down	0.029611718	-1.561509584	down		[I]	Lipid transport and metabolism	Molecular Function: acetate-CoA ligase activity (GO:0003987);; Cellular Component: cytoplasm (GO:0005737);; Molecular Function: AMP binding (GO:0016208);; Biological Process: acetyl-CoA biosynthetic process from acetate (GO:0019427);; Biological Process: behavioral response to ethanol (GO:0048149);;	K01895|0.0|tca:657374|similar to Acetyl-coenzyme A synthetase (Acetate--CoA ligase) (Acyl-activating enzyme) (Acetyl-CoA synthetase) (ACS) (AceCS)	[I]	Lipid transport and metabolism	AMP-binding enzyme;; AMP-binding enzyme C-terminal domain	Acetyl-coenzyme A synthetase GN=AcCoAS OS=Drosophila melanogaster (Fruit fly) PE=2 SV=1	PREDICTED: acetyl-coenzyme A synthetase [Tribolium castaneum]
c13513.graph_c0	2.961039519	3.082195728	0.155846383	0	0	0	0	0	6.73E-05	-5.004214593	down	--	--	--		[J]	Translation, ribosomal structure and biogenesis	Molecular Function: RNA binding (GO:0003723);; Molecular Function: structural constituent of ribosome (GO:0003735);; Biological Process: translation (GO:0006412);; Cellular Component: small ribosomal subunit (GO:0015935);;	K02969|2e-62|cqu:CpipJ_CPIJ006764|40S ribosomal protein S20	[J]	Translation, ribosomal structure and biogenesis	Ribosomal protein S10p/S20e	40S ribosomal protein S20 GN=RpS20 OS=Drosophila melanogaster (Fruit fly) PE=1 SV=1	ribosomal protein S20e-like protein [Maconellicoccus hirsutus]
c52244.graph_c0	9.706561788	10.67928005	0.725734479	0.183567045	0	0.125766809	0	0	2.43E-08	-4.237704477	down	--	--	--		--	--	--	--	--	--	--	--	--
c48513.graph_c0	0.032637157	0.015368541	0.407970217	0.445788815	1.310585205	1.538422549	0.811278304	0.554626578	2.38E-05	4.347032933	up	0.326671938	-1.036948343	down		--	--	--	--	--	--	--	--	hypothetical protein D910_03092 [Dendroctonus ponderosae]
c36792.graph_c0	29.33498057	56.67838459	3.024267445	1.529914465	0	0	0.091120829	0.356894564	0.00045199	-3.99771958	down	--	--	--		--	--	--	--	--	--	Insect cuticle protein	Cuticle protein GN=Ccp84Ab OS=Anopheles gambiae (African malaria mosquito) PE=2 SV=3	hypothetical protein TcasGA2_TC000723 [Tribolium castaneum]
c30002.graph_c0	3.821529632	5.938427961	0.509544469	0	0	0.044150983	0	0	1.44E-06	-3.979847991	down	--	--	--		[J]	Translation, ribosomal structure and biogenesis	Molecular Function: RNA binding (GO:0003723);; Molecular Function: structural constituent of ribosome (GO:0003735);; Biological Process: translation (GO:0006412);; Cellular Component: small ribosomal subunit (GO:0015935);;	K02981|1e-174|nvi:100115790|NV14742	[J]	Translation, ribosomal structure and biogenesis	Ribosomal protein S5, N-terminal domain;; Ribosomal protein S5, C-terminal domain	40S ribosomal protein S2 GN=RpS2 OS=Drosophila melanogaster (Fruit fly) PE=1 SV=2	40S ribosomal protein S2 [Zootermopsis nevadensis]
c40985.graph_c0	9.528478778	10.04282309	20.02040739	22.83130403	14.87839781	15.95233718	19.89979584	21.77501352	0.003585826	1.337046297	up	0.632192289	0.456981229	up		[GEPR]	--	Biological Process: transport (GO:0006810);; Molecular Function: transmembrane transporter activity (GO:0022857);;	--	[R]	General function prediction only	Sugar (and other) transporter;; Major Facilitator Superfamily	Facilitated trehalose transporter Tret1 {ECO:0000303|PubMed:20035867} OS=Apis mellifera ligustica (Common honeybee) PE=1 SV=1	PREDICTED: facilitated trehalose transporter Tret1-like isoform X1 [Tribolium castaneum]
c27951.graph_c0	758.9580345	727.4568404	3768.685769	2703.734025	127.5320944	106.5268884	588.0753011	489.8803115	0.000313967	2.341923951	up	7.87E-11	2.229363322	up		--	--	--	--	--	--	Thaumatin family	--	PREDICTED: pathogenesis-related protein 5 [Tribolium castaneum]
c47234.graph_c0	11.2183616	3.541100056	33.50145881	43.93616229	8.767589794	3.119143156	3.732997457	20.01126297	4.61E-10	2.574577342	up	0.892581277	1.023935167	up		[GEPR]	--	Molecular Function: transporter activity (GO:0005215);; Biological Process: transport (GO:0006810);;	--	[R]	General function prediction only	Sugar (and other) transporter;; Major Facilitator Superfamily	Facilitated trehalose transporter Tret1-2 homolog {ECO:0000303|PubMed:20035867} OS=Drosophila melanogaster (Fruit fly) PE=2 SV=1	hypothetical protein TcasGA2_TC015501 [Tribolium castaneum]
c52238.graph_c0	35.49652323	16.2971159	0	0	0	0	0	0	0.000147591	#NAME?	down	--	--	--		--	--	--	--	--	--	--	--	--
c43927.graph_c0	62.82019083	78.93354456	15.38890403	18.35917141	59.23362366	57.34672029	66.99665874	94.97853365	7.09E-05	-1.862481342	down	0.451784237	0.496326858	up		[V]	Defense mechanisms	Molecular Function: ATP binding (GO:0005524);; Biological Process: ATP catabolic process (GO:0006200);; Biological Process: transport (GO:0006810);; Cellular Component: membrane (GO:0016020);; Molecular Function: ATPase activity, coupled to transmembrane movement of substances (GO:0042626);;	--	[IR]	--	ABC-2 family transporter protein;; ABC-2 type transporter;; ABC transporter;; ABC-2 family transporter protein;; AAA domain	ABC transporter G family member 20 GN=abcG20 OS=Dictyostelium discoideum (Slime mold) PE=3 SV=1	PREDICTED: ABC transporter G family member 20 [Tribolium castaneum]
c47337.graph_c0	5.175113202	5.389187112	13.35229303	10.29807202	23.01049258	23.55081753	21.89112713	19.72770989	0.003732028	1.381310441	up	0.951445608	-0.138277447	down		[Z]	Cytoskeleton	Molecular Function: microtubule motor activity (GO:0003777);; Molecular Function: ATP binding (GO:0005524);; Cellular Component: kinesin complex (GO:0005871);; Cellular Component: microtubule (GO:0005874);; Biological Process: microtubule-based movement (GO:0007018);; Molecular Function: microtubule binding (GO:0008017);;	K10395|0.0|tca:661825|kinesin-4A	[Z]	Cytoskeleton	Kinesin motor domain	Kinesin-related protein 8 GN=kif8 OS=Dictyostelium discoideum (Slime mold) PE=2 SV=1	PREDICTED: kinesin-like protein KIF21B [Tribolium castaneum]
c52664.graph_c0	0	0	2.767747565	2.933639979	0	0	0	0	2.46E-09	Inf	up	--	--	--		--	--	--	--	--	--	--	Apical membrane antigen 1-like protein, soluble form (Precursor) GN=TGVEG_315730 OS=Toxoplasma gondii PE=1 SV=2	uncharacterized protein LOC100159005 precursor [Acyrthosiphon pisum]
c13401.graph_c0	0	0.223611954	4.036451562	2.482379722	0	0.054862785	0	0	0.000109764	5.125465271	up	--	--	--		--	--	--	--	--	--	--	--	--
c44186.graph_c0	1.826245198	3.86983031	30.01932873	16.91842011	8.669890299	2.650564106	15.63063357	11.27432175	0.009037943	3.282624006	up	0.221964904	1.284399875	up		--	--	--	K14410|6e-82|tca:655779|similar to acid phosphatase-1	[I]	Lipid transport and metabolism	Histidine phosphatase superfamily (branch 2)	Venom acid phosphatase Acph-1 (Precursor) OS=Apis mellifera (Honeybee) PE=1 SV=1	PREDICTED: prostatic acid phosphatase [Tribolium castaneum]
c50965.graph_c0	0.086413399	0.488295422	3.024511597	2.448060762	2.257614009	2.096541827	4.842812116	1.590858477	0.000229395	3.49217066	up	0.95590654	0.592423745	up		--	--	--	--	--	--	--	--	PREDICTED: uncharacterized protein LOC101741015 [Bombyx mori]
c13705.graph_c0	0.102251985	0	32.72109674	22.03608449	0.098941067	0	1.940956889	0	2.02E-12	9.252679461	up	--	--	--		[C]	Energy production and conversion	Molecular Function: cytochrome-c oxidase activity (GO:0004129);; Molecular Function: iron ion binding (GO:0005506);; Cellular Component: mitochondrial inner membrane (GO:0005743);; Biological Process: oxidative phosphorylation (GO:0006119);; Molecular Function: electron carrier activity (GO:0009055);; Biological Process: aerobic respiration (GO:0009060);; Cellular Component: integral component of…	K02256|1e-131|api:7055888|COX1	[C]	Energy production and conversion	--	Cytochrome c oxidase subunit 1 GN=COI OS=Choristoneura pinus (Jack pine budworm) PE=3 SV=2	cytochrome oxidase subunit I [Aulacorthum solani]
c52639.graph_c0	0	0	2.367046464	2.565942726	0	0	0	0	6.59E-08	Inf	up	--	--	--		[J]	Translation, ribosomal structure and biogenesis	Molecular Function: structural constituent of ribosome (GO:0003735);; Cellular Component: ribosome (GO:0005840);; Biological Process: translation (GO:0006412);;	K02885|1e-140|api:100165109|similar to ribosomal protein L19e	[J]	Translation, ribosomal structure and biogenesis	Ribosomal protein L19e	60S ribosomal protein L19 GN=RpL19 OS=Drosophila melanogaster (Fruit fly) PE=1 SV=2	ribosomal protein L19e-like [Acyrthosiphon pisum]
c46130.graph_c0	1.236218813	1.593182077	0.130130131	0	0	0	0	0	1.68E-05	-4.165878157	down	--	--	--		[O]	Posttranslational modification, protein turnover, chaperones	Molecular Function: ATP binding (GO:0005524);; Biological Process: protein folding (GO:0006457);; Biological Process: response to heat (GO:0009408);; Molecular Function: heat shock protein binding (GO:0031072);; Molecular Function: metal ion binding (GO:0046872);; Molecular Function: unfolded protein binding (GO:0051082);;	K09502|0.0|tca:660093|similar to DnaJ homolog subfamily A member 1 (Heat shock 40 kDa protein 4) (DnaJ protein homolog 2) (HSJ-2) (HSDJ)	[O]	Posttranslational modification, protein turnover, chaperones	DnaJ domain;; DnaJ C terminal domain;; DnaJ central domain	DnaJ homolog subfamily A member 1 homolog (Precursor) GN=dnaja1 OS=Dictyostelium discoideum (Slime mold) PE=3 SV=1	DnaJ [Spodoptera frugiperda]
c47473.graph_c0	1.188317378	1.605716495	3.943891546	3.746320194	2.649630553	2.471201187	3.424765842	3.975374707	0.001453806	1.677215422	up	0.656120261	0.554420909	up		--	--	--	--	--	--	--	MATH and LRR domain-containing protein PFE0570w GN=PFE0570w OS=Plasmodium falciparum (isolate 3D7) PE=2 SV=1	PREDICTED: putative leucine-rich repeat-containing protein DDB_G0290503 [Tribolium castaneum]
c36566.graph_c0	0.778481581	1.119033415	0	0.124365257	0.079292037	0	0.148142468	0.116046446	0.000466879	-3.780835622	down	--	--	--		--	--	--	--	--	--	--	--	--
c45506.graph_c0	33.77492847	25.05041039	75.10961107	81.9947826	29.11690594	34.95302348	40.90776178	33.23042203	0.000281836	1.619003041	up	0.932971864	0.23314852	up		--	--	Molecular Function: structural constituent of cuticle (GO:0042302);;	--	--	--	--	--	PREDICTED: uncharacterized protein LOC661127 [Tribolium castaneum]
c13297.graph_c0	1.965063686	2.87880649	0.305680884	0	0	0	0	0	2.42E-05	-3.707298471	down	--	--	--		[LKJ]	--	Molecular Function: translation initiation factor activity (GO:0003743);; Molecular Function: ATP binding (GO:0005524);; Biological Process: translational initiation (GO:0006413);; Molecular Function: ATP-dependent helicase activity (GO:0008026);;	K03257|0.0|tca:100463502|eIF-4a	[J]	Translation, ribosomal structure and biogenesis	DEAD/DEAH box helicase;; Helicase conserved C-terminal domain;; Type III restriction enzyme, res subunit	Eukaryotic initiation factor 4A GN=eIF-4a OS=Drosophila melanogaster (Fruit fly) PE=1 SV=3	putative eukaryotic translation initiation factor 4A [Maconellicoccus hirsutus]
c52952.graph_c0	0	0	1.68503402	1.879704036	0	0	0	0	3.78E-09	Inf	up	--	--	--		--	--	Biological Process: mitotic spindle elongation (GO:0000022);; Molecular Function: structural constituent of ribosome (GO:0003735);; Cellular Component: ribosome (GO:0005840);;	--	[J]	Translation, ribosomal structure and biogenesis	Ribosomal L22e protein family	60S ribosomal protein L22 GN=RpL22 OS=Drosophila melanogaster (Fruit fly) PE=1 SV=2	ribosomal protein L22 [Acyrthosiphon pisum]
c20455.graph_c0	0	0	2.198613101	2.113242658	0	0	0	0	8.01E-07	Inf	up	--	--	--		[J]	Translation, ribosomal structure and biogenesis	Molecular Function: structural constituent of ribosome (GO:0003735);; Cellular Component: ribosome (GO:0005840);; Biological Process: translation (GO:0006412);;	K02953|1e-104|api:100167924|similar to ribosomal protein S13e	[J]	Translation, ribosomal structure and biogenesis	Ribosomal S13/S15 N-terminal domain;; Ribosomal protein S15	40S ribosomal protein S13 GN=RpS13 OS=Spodoptera frugiperda (Fall armyworm) PE=2 SV=3	ribosomal protein S13e-like [Acyrthosiphon pisum]
c33854.graph_c0	45.18496202	83.06614421	157.2458851	135.3220937	46.92814417	36.50047295	60.44779758	50.38017462	0.005829253	1.414563353	up	0.601301684	0.436409146	up		[G]	Carbohydrate transport and metabolism	--	--	[G]	Carbohydrate transport and metabolism	Major intrinsic protein	Aquaporin AQPAn.G GN=AGAP008842 OS=Anopheles gambiae (African malaria mosquito) PE=3 SV=4	PREDICTED: aquaporin AQPAe.a-like isoform X2 [Tribolium castaneum]
c50877.graph_c0	1.209319022	1.538533902	4.009903826	3.45600992	0.513228634	0.470620031	1.073937236	1.216825101	0.003887182	1.66061862	up	0.304001875	1.242854796	up		--	--	--	--	--	--	Transposase IS4;; Transposase IS4	--	transposase [Agrotis ipsilon]
c14491.graph_c0	1.030879288	1.544555415	0.04685881	0.047409809	0	0.032481759	0	0	4.56E-05	-4.55562515	down	--	--	--		[G]	Carbohydrate transport and metabolism	--	--	--	--	Major royal jelly protein	Protein yellow (Precursor) GN=y OS=Drosophila erecta (Fruit fly) PE=3 SV=1	PREDICTED: protein yellow-like [Diaphorina citri]
c13425.graph_c0	2.836427939	4.08551207	0.417127637	0	0	0	0	0	6.46E-05	-3.774136915	down	--	--	--		[OU]	--	Molecular Function: nucleic acid binding (GO:0003676);; Molecular Function: zinc ion binding (GO:0008270);;	K09250|1e-56|nvi:100114151|NV10169	[O]	Posttranslational modification, protein turnover, chaperones	Zinc knuckle;; Zinc knuckle	CCHC-type zinc finger protein CG3800 GN=CG3800 OS=Drosophila melanogaster (Fruit fly) PE=1 SV=1	zinc finger protein-like protein [Maconellicoccus hirsutus]
c28018.graph_c0	19.18331329	12.39857589	0.125382901	0.126857242	0	0.08691337	0	0.088778806	1.46E-08	-6.766231875	down	--	--	--		--	--	--	--	--	--	--	--	hypothetical protein Phum_PHUM590900 [Pediculus humanus corporis]
c47221.graph_c0	0.145048043	0	9.138155556	14.67556902	5.017562152	30.5912245	110.5259593	139.6522874	5.44E-17	7.519684019	up	1.96E-08	2.820726303	up		[Q]	Secondary metabolites biosynthesis, transport and catabolism	Molecular Function: binding (GO:0005488);; Molecular Function: oxidoreductase activity (GO:0016491);;	--	[QI]	--	Cytochrome P450	Cytochrome P450 4C1 GN=CYP4C1 OS=Blaberus discoidalis (Tropical cockroach) PE=2 SV=1	PREDICTED: cytochrome P450 4C1 [Tribolium castaneum]
c46026.graph_c0	5.821100905	10.86907163	0.759284737	0	0	0	0	0	0.0001974	-4.175485457	down	--	--	--		[O]	Posttranslational modification, protein turnover, chaperones	Molecular Function: ATP binding (GO:0005524);; Biological Process: protein folding (GO:0006457);; Biological Process: response to stress (GO:0006950);; Molecular Function: unfolded protein binding (GO:0051082);;	K04079|0.0|ame:408928|Hsp90, Hsp83	[O]	Posttranslational modification, protein turnover, chaperones	Hsp90 protein;; Histidine kinase-, DNA gyrase B-, and HSP90-like ATPase;; Histidine kinase-, DNA gyrase B-, and HSP90-like ATPase	Heat shock protein 83 GN=Hsp83 OS=Bombyx mori (Silk moth) PE=1 SV=1	heat shock protein 90 [Phenacoccus solenopsis]
c16845.graph_c0	1.594864353	1.752350019	0	0	0	0	0	0	8.04E-06	#NAME?	down	--	--	--		--	--	--	--	--	--	--	--	PREDICTED: protein shisa-5-like isoform X3 [Harpegnathos saltator]
c53495.graph_c0	0	0	1.656995231	1.723048229	0	0	0	0	1.03E-08	Inf	up	--	--	--		[J]	Translation, ribosomal structure and biogenesis	Cellular Component: macromolecular complex (GO:0032991);; Cellular Component: intracellular part (GO:0044424);;	K02893|0.0|api:100166785|similar to ribosomal protein L23A	[J]	Translation, ribosomal structure and biogenesis	Ribosomal protein L23;; Ribosomal protein L23, N-terminal domain	60S ribosomal protein L23a 2 GN=rpl-25.2 OS=Caenorhabditis elegans PE=3 SV=1	PREDICTED: neurofilament heavy polypeptide [Acyrthosiphon pisum]
c34473.graph_c1	15.60001974	10.13942193	1.538051802	0.444610659	0	0	0	0	0.000207661	-3.461278649	down	--	--	--		--	--	--	--	--	--	--	--	--
c52993.graph_c0	1.783048938	3.171903687	0	0.100224485	0	0	0	0	0.00014414	-5.473432842	down	--	--	--		[J]	Translation, ribosomal structure and biogenesis	Molecular Function: structural constituent of ribosome (GO:0003735);; Cellular Component: ribosome (GO:0005840);; Biological Process: translation (GO:0006412);; Molecular Function: rRNA binding (GO:0019843);;	K02940|1e-112|api:100162964|similar to putative ribosomal protein L9	[J]	Translation, ribosomal structure and biogenesis	Ribosomal protein L6	60S ribosomal protein L9 GN=RpL9 OS=Drosophila melanogaster (Fruit fly) PE=1 SV=2	putative ribosomal protein L9 [Maconellicoccus hirsutus]
c27116.graph_c0	0.954282228	1.697592956	0.106032854	0	0	0	0	0	0.000499543	-4.362473753	down	--	--	--		[G]	Carbohydrate transport and metabolism	Biological Process: cellular glucose homeostasis (GO:0001678);; Molecular Function: glucokinase activity (GO:0004340);; Molecular Function: ATP binding (GO:0005524);; Cellular Component: cytosol (GO:0005829);; Biological Process: glycolysis (GO:0006096);; Molecular Function: fructokinase activity (GO:0008865);; Biological Process: phosphorylation (GO:0016310);; Molecular Function: mannokinase act…	K00844|0.0|aag:AaeL_AAEL009387|hexokinase	[G]	Carbohydrate transport and metabolism	Hexokinase;; Hexokinase	Hexokinase type 2 GN=Hex-t2 OS=Drosophila melanogaster (Fruit fly) PE=2 SV=4	hypothetical protein ZHAS_00012696 [Anopheles sinensis]
c46088.graph_c0	11.51433234	9.94235416	25.35776361	26.1009902	5.63334188	4.537886942	9.776420569	11.45080132	0.000844668	1.468249772	up	0.034951856	1.086057005	up		--	--	--	--	--	--	Ecdysteroid kinase;; Protein of unknown function (DUF1679);; Phosphotransferase enzyme family;; Ecdysteroid kinase	--	PREDICTED: uncharacterized protein LOC655454 [Tribolium castaneum]
c40129.graph_c1	9.441189648	8.51584214	25.93039354	24.48628143	3.988732464	0.82959339	6.731025637	8.097369111	0.001975095	1.699115247	up	0.054055107	1.657093877	up		--	--	Molecular Function: transferase activity (GO:0016740);;	--	[GC]	--	--	--	hypothetical protein TcasGA2_TC012064 [Tribolium castaneum]
c45115.graph_c0	85.06434903	100.0719347	20.28126529	35.00294902	1.852566633	1.373456638	0.764678689	0.866982532	0.003004173	-1.54822866	down	0.523067065	-0.957811105	down		[I]	Lipid transport and metabolism	--	--	[R]	General function prediction only	Acyltransferase family	Nose resistant to fluoxetine protein 6 (Precursor) GN=nrf-6 OS=Caenorhabditis elegans PE=1 SV=3	PREDICTED: nose resistant to fluoxetine protein 6-like [Tribolium castaneum]
c19507.graph_c0	238.2007874	226.37096	601.3431684	822.7678733	129.1715075	110.4707489	195.0732636	163.7338533	0.000931904	1.814960057	up	0.306893217	0.608067122	up		--	--	--	--	--	--	--	--	--
c52723.graph_c0	1.905249229	3.399781538	0	0	0	0	0	0	2.34E-05	#NAME?	down	--	--	--		--	--	--	K02265|3e-28|api:100169591|similar to putative mitochondrial cytochrome c oxidase polypeptide Vb	[C]	Energy production and conversion	Cytochrome c oxidase subunit Vb	--	cytochrome c oxidase subunit 5B, mitochondrial [Acyrthosiphon pisum]
c42108.graph_c0	45.9281073	42.46960015	13.12250141	1.63325777	10.48040678	11.33428196	27.95897549	25.47798769	3.10E-06	-2.325473401	down	0.005005875	1.31555776	up		[I]	Lipid transport and metabolism	Molecular Function: acetyl-CoA C-acyltransferase activity (GO:0003988);; Cellular Component: lipid particle (GO:0005811);; Cellular Component: microtubule associated complex (GO:0005875);; Biological Process: metabolic process (GO:0008152);;	K07508|2e-99|dan:Dana_GF15724|GF15724 gene product from transcript GF15724-RA	[I]	Lipid transport and metabolism	Thiolase, N-terminal domain	Probable acetyl-CoA acetyltransferase GN=DDB_G0271544 OS=Dictyostelium discoideum (Slime mold) PE=2 SV=1	yippee interacting protein [Riptortus pedestris]
c53149.graph_c0	0	0	1.651270436	1.763503205	0	0	0	0	1.07E-06	Inf	up	--	--	--		[B]	Chromatin structure and dynamics	Cellular Component: nucleosome (GO:0000786);; Biological Process: nematode larval development (GO:0002119);; Molecular Function: DNA binding (GO:0003677);; Cellular Component: nucleus (GO:0005634);; Biological Process: nucleosome assembly (GO:0006334);; Biological Process: cellular response to DNA damage stimulus (GO:0006974);; Biological Process: determination of adult lifespan (GO:0008340);; Bi…	K11253|6e-90|nvi:100117018|NV14153	[B]	Chromatin structure and dynamics	Core histone H2A/H2B/H3/H4	Histone H3.3 OS=Spisula solidissima (Atlantic surf-clam) PE=1 SV=2	hypothetical protein T265_13221, partial [Opisthorchis viverrini]
c52589.graph_c0	0	0	5.084277452	3.608521103	0	0	0	0	3.14E-10	Inf	up	--	--	--		[J]	Translation, ribosomal structure and biogenesis	Molecular Function: structural constituent of ribosome (GO:0003735);; Cellular Component: ribosome (GO:0005840);; Biological Process: translation (GO:0006412);;	K02991|1e-178|api:100162124|similar to putative 40S ribosomal protein S6	[J]	Translation, ribosomal structure and biogenesis	Ribosomal protein S6e	40S ribosomal protein S6 GN=RpS6 OS=Spodoptera frugiperda (Fall armyworm) PE=2 SV=1	ribosomal protein S6 [Acyrthosiphon pisum]
c49700.graph_c0	6.786958694	10.22920586	2.302535328	2.825617925	8.589069434	5.239486829	8.023541759	8.757724611	0.00231989	-1.520182654	down	0.775924387	0.306846154	up		--	--	Molecular Function: protein serine/threonine kinase activity (GO:0004674);; Molecular Function: ATP binding (GO:0005524);; Biological Process: protein phosphorylation (GO:0006468);;	--	[Z]	Cytoskeleton	Fibronectin type III domain;; Immunoglobulin I-set domain;; Immunoglobulin domain;; Immunoglobulin domain;; Immunoglobulin V-set domain;; Y_Y_Y domain;; Immunoglobulin domain;; Alphaherpesvirus glycoprotein E;; Tissue factor;; CD80-like C2-set immunoglobulin domain;; Penicillin-Binding Protein C-terminus Family;; Alphaherpesvirus glycoprotein I;; Immunoglobulin I-set domain;; Immunoglobulin domai…	Twitchin {ECO:0000303|PubMed:7190524} OS=Caenorhabditis elegans PE=1 SV=3	PREDICTED: twitchin isoform X4 [Tribolium castaneum]
c35292.graph_c0	0.710771136	1.01863902	0.030903529	0	0	0	0	0	8.22E-06	-5.527970622	down	--	--	--		[G]	Carbohydrate transport and metabolism	Molecular Function: catalytic activity (GO:0003824);; Biological Process: metabolic process (GO:0008152);;	K00615|0.0|aag:AaeL_AAEL004434|transketolase	[G]	Carbohydrate transport and metabolism	Transketolase, thiamine diphosphate binding domain;; Transketolase, pyrimidine binding domain;; Transketolase, C-terminal domain;; Dehydrogenase E1 component;; 1-deoxy-D-xylulose-5-phosphate synthase;; Thiamine pyrophosphate enzyme, C-terminal TPP binding domain;; XFP N-terminal domain	Transketolase GN=tkt OS=Physarum polycephalum (Slime mold) PE=2 SV=1	Transketolase [Zootermopsis nevadensis]
c49997.graph_c0	2.192178667	2.163811489	5.923181648	5.289046247	9.606570099	8.474713054	11.85107748	5.984999149	0.001756519	1.577101144	up	1	0.008190197	up		--	--	--	--	--	--	--	--	--
c36096.graph_c0	70.25555318	105.8121356	27.22905733	8.462222642	0.5395292	0.773026726	0	0.723816802	0.002488373	-2.052558214	down	--	--	--		--	--	--	--	--	--	Insect cuticle protein	Cuticle protein CP14.6 (Precursor) GN=CP14.6 OS=Manduca sexta (Tobacco hawkmoth) PE=2 SV=1	hypothetical protein YQE_11395, partial [Dendroctonus ponderosae]
c23900.graph_c0	3.797158713	4.705388368	0.59955983	0	0	0	0	0	0.000125278	-3.549999781	down	--	--	--		--	--	--	--	--	--	--	Histidine-rich glycoprotein (Precursor) OS=Plasmodium lophurae PE=4 SV=1	RecName: Full=Histidine-rich glycoprotein; Flags: Precursor [Plasmodium lophurae]
c29684.graph_c0	0	0	1.694888695	0.90027966	0	0	0	0	0.000344839	Inf	up	--	--	--		--	--	Molecular Function: arginine kinase activity (GO:0004054);; Molecular Function: ATP binding (GO:0005524);; Biological Process: phosphorylation (GO:0016310);;	K00933|0.0|aag:AaeL_AAEL009185|arginine or creatine kinase	[C]	Energy production and conversion	ATP:guanido phosphotransferase, C-terminal catalytic domain;; ATP:guanido phosphotransferase, N-terminal domain	Arginine kinase GN=ARGK OS=Apis mellifera (Honeybee) PE=2 SV=1	PREDICTED: LOW QUALITY PROTEIN: arginine kinase-like [Acyrthosiphon pisum]
c50815.graph_c1	17.30868015	24.40358274	159.8785827	135.054629	38.00799814	29.37682511	48.4499687	47.06456512	9.25E-08	3.042832039	up	0.422942626	0.529283218	up		[G]	Carbohydrate transport and metabolism	Molecular Function: beta-glucuronidase activity (GO:0004566);; Cellular Component: extracellular space (GO:0005615);; Biological Process: carbohydrate metabolic process (GO:0005975);; Biological Process: multicellular organism reproduction (GO:0032504);;	K01195|0.0|tca:657903|similar to CG15117-PA, isoform A	[G]	Carbohydrate transport and metabolism	Glycosyl hydrolases family 2, TIM barrel domain;; Glycosyl hydrolases family 2, sugar binding domain;; Glycosyl hydrolases family 2;; TLD	--	beta-glucuronidase-like protein [Leptinotarsa decemlineata]
c52495.graph_c0	3.563048478	6.426854677	0.181174511	0	0	0	0	0	6.64E-06	-5.502840657	down	--	--	--		[J]	Translation, ribosomal structure and biogenesis	Cellular Component: ribosome (GO:0005840);; Biological Process: ribosome biogenesis (GO:0042254);;	K02936|1e-149|api:100166754|similar to ribosomal protein L7Ae	[J]	Translation, ribosomal structure and biogenesis	Ribosomal protein L7Ae/L30e/S12e/Gadd45 family	60S ribosomal protein L7a GN=RpL7A OS=Drosophila melanogaster (Fruit fly) PE=1 SV=2	ribosomal protein L7Ae-like [Acyrthosiphon pisum]
c40134.graph_c0	0.054875789	0.206724089	1.207284385	2.109829942	0.31859347	0.038039533	0.744041026	0.69940768	6.50E-05	3.876974293	up	--	--	--		--	--	--	--	--	--	--	--	PREDICTED: histone-lysine N-methyltransferase SETMAR-like, partial [Solenopsis invicta]
c49320.graph_c0	10.40306019	9.47391378	1.962869222	3.078222551	1.471945687	1.836848809	1.907297988	0.833899291	0.001848323	-1.785390729	down	0.951445608	-0.246374393	down		--	--	--	--	--	--	--	Location of vulva defective 1 (Precursor) GN=lov-1 OS=Caenorhabditis elegans PE=1 SV=4	PREDICTED: mucin-2-like isoform X2 [Tribolium castaneum]
c51716.graph_c3	0.480195852	0.602986317	5.762431472	8.826260218	244.6367061	250.9274321	302.1735687	341.8830671	1.20E-07	3.951676177	up	0.670313715	0.40055661	up		--	--	--	--	--	--	--	--	PREDICTED: uncharacterized protein LOC660583 [Tribolium castaneum]
c38536.graph_c0	1.332384715	1.35655756	4.249286847	5.610889483	5.923544843	7.388802019	8.528134755	5.890023267	0.000703291	2.075757494	up	0.993712269	0.138134845	up		--	--	--	--	--	--	--	--	--
c50478.graph_c3	31.78337939	27.21182715	89.13918912	89.4564973	2.935631419	3.855604884	9.141138227	12.83802537	2.36E-05	1.804951306	up	0.011112817	1.713334654	up		[E]	Amino acid transport and metabolism	Molecular Function: transferase activity (GO:0016740);;	K00814|6e-84|aag:AaeL_AAEL009872|alanine aminotransferase	[E]	Amino acid transport and metabolism	--	Probable alanine aminotransferase, mitochondrial (Precursor) GN=gpt OS=Dictyostelium discoideum (Slime mold) PE=3 SV=1	PREDICTED: alanine aminotransferase 2 [Diaphorina citri]
c36746.graph_c0	0	0	3.34034045	5.069427819	0	0	0	0	1.79E-07	Inf	up	--	--	--		[J]	Translation, ribosomal structure and biogenesis	Molecular Function: structural constituent of ribosome (GO:0003735);; Biological Process: translational elongation (GO:0006414);; Cellular Component: cytosolic large ribosomal subunit (GO:0022625);;	K02942|5e-60|api:100161763|ribosomal protein LP1-like	[J]	Translation, ribosomal structure and biogenesis	60s Acidic ribosomal protein	60S acidic ribosomal protein P1 GN=RpLP1 OS=Drosophila melanogaster (Fruit fly) PE=1 SV=2	ribosomal protein LP1-like [Acyrthosiphon pisum]
c50478.graph_c0	31.53848358	25.49453548	115.555129	95.10888822	2.882186406	4.129539464	12.51181283	16.68659402	5.84E-07	2.097313253	up	0.000900348	2.076416283	up		[E]	Amino acid transport and metabolism	Molecular Function: catalytic activity (GO:0003824);;	K00814|4e-50|api:100164899|similar to alanine aminotransferase	[E]	Amino acid transport and metabolism	--	Probable alanine aminotransferase, mitochondrial (Precursor) GN=gpt OS=Dictyostelium discoideum (Slime mold) PE=3 SV=1	PREDICTED: alanine aminotransferase 2 isoform X2 [Acyrthosiphon pisum]
c45785.graph_c0	25.01484812	19.99044192	4.371588498	3.734971648	10.52794242	11.71721196	20.7232318	15.68312474	5.71E-07	-2.262068569	down	0.381430258	0.734372182	up		--	--	--	--	--	--	Insect cuticle protein	Cuticle protein 6 OS=Blaberus craniifer (Death&apos;s head cockroach) PE=1 SV=1	cuticular protein precursor [Tribolium castaneum]
c51423.graph_c0	20.34241137	24.66249728	71.50306611	58.87857569	21.69126833	17.32837067	27.44432001	30.16932431	0.000238906	1.753804465	up	0.295216594	0.587247703	up		[S]	Function unknown	Biological Process: response to stimulus (GO:0050896);;	--	[T]	Signal transduction mechanisms	Leucine rich repeat;; Leucine Rich repeats (2 copies);; TIR domain;; Leucine rich repeats (6 copies);; Leucine Rich Repeat;; Leucine rich repeat;; TIR domain;; Leucine Rich repeat;; FNIP Repeat	Protein toll (Precursor) GN=Tl OS=Drosophila melanogaster (Fruit fly) PE=1 SV=1	toll-like protein [Tribolium castaneum]
c20950.graph_c0	0	0	5.564020664	6.004742797	0	0	0.1117622	0	1.07E-09	Inf	up	--	--	--		[LKJ]	--	Molecular Function: translation initiation factor activity (GO:0003743);; Molecular Function: ATP binding (GO:0005524);; Biological Process: translational initiation (GO:0006413);; Molecular Function: ATP-dependent helicase activity (GO:0008026);;	K03257|0.0|api:100161248|similar to translation initiation factor 4A	[J]	Translation, ribosomal structure and biogenesis	DEAD/DEAH box helicase;; Helicase conserved C-terminal domain;; Type III restriction enzyme, res subunit	Eukaryotic initiation factor 4A GN=eIF-4a OS=Drosophila melanogaster (Fruit fly) PE=1 SV=3	PREDICTED: eukaryotic initiation factor 4A [Acyrthosiphon pisum]
c28473.graph_c0	38.08085904	45.33519212	8.296390264	3.806556506	2.030246174	1.905828684	2.201764299	2.134576542	1.58E-09	-2.548731579	down	0.976703077	0.163817361	up		--	--	--	--	--	--	--	Adhesive plaque matrix protein (Precursor) GN=FP1 OS=Mytilus coruscus (Sea mussel) PE=2 SV=1	PREDICTED: proline-rich extensin-like protein EPR1 [Nasonia vitripennis]
c41743.graph_c0	2.416052063	4.297966412	0.268454015	0	0	0	0	0	0.000499543	-4.362473753	down	--	--	--		[J]	Translation, ribosomal structure and biogenesis	Biological Process: mitotic spindle elongation (GO:0000022);; Molecular Function: structural constituent of ribosome (GO:0003735);; Biological Process: translation (GO:0006412);; Cellular Component: cytosolic large ribosomal subunit (GO:0022625);; Cellular Component: neuronal cell body (GO:0043025);; Biological Process: centrosome duplication (GO:0051298);;	K02866|1e-106|api:100166592|Rpl10, Qm	[J]	Translation, ribosomal structure and biogenesis	Ribosomal protein L16p/L10e	60S ribosomal protein L10 GN=RpL10 OS=Drosophila melanogaster (Fruit fly) PE=1 SV=1	putative QM protein [Maconellicoccus hirsutus]
c40928.graph_c0	48.71338189	57.32023559	267.421112	364.0172128	35.37924714	24.4355087	121.08084	115.4797009	1.27E-07	2.776848528	up	1.20E-09	2.010797654	up		--	--	Biological Process: lipid metabolic process (GO:0006629);; Molecular Function: hydrolase activity (GO:0016787);;	--	[I]	Lipid transport and metabolism	--	Lipase 1 (Precursor) GN=Lip1 OS=Drosophila melanogaster (Fruit fly) PE=2 SV=2	hypothetical protein SINV_01573 [Solenopsis invicta]
c13257.graph_c0	0	0	2.559949302	3.206729815	0	0	0	0	2.66E-07	Inf	up	--	--	--		[O]	Posttranslational modification, protein turnover, chaperones	Molecular Function: ATP binding (GO:0005524);; Biological Process: response to stress (GO:0006950);;	K03283|1e-98|api:100163748|similar to heat shock cognate 70 protein	[O]	Posttranslational modification, protein turnover, chaperones	NAD-specific glutamate dehydrogenase;; Hsp70 protein	Heat shock 70 kDa protein cognate 4 OS=Manduca sexta (Tobacco hawkmoth) PE=2 SV=1	PREDICTED: heat shock 70 kDa protein cognate 4 [Acyrthosiphon pisum]
c41368.graph_c0	24.8148268	37.95710191	6.26146557	7.368712659	16.6452996	19.32595821	18.49833828	26.74102207	0.000244958	-1.991525178	down	0.780844258	0.350732759	up		[Q]	Secondary metabolites biosynthesis, transport and catabolism	--	--	[I]	Lipid transport and metabolism	Male sterility protein;; Male sterility protein;; NAD dependent epimerase/dehydratase family;; 3-beta hydroxysteroid dehydrogenase/isomerase family;; Polysaccharide biosynthesis protein	Putative fatty acyl-CoA reductase CG5065 {ECO:0000250|UniProtKB:Q922J9, ECO:0000312|EMBL:AAF57974.1} GN=CG5065 OS=Drosophila melanogaster (Fruit fly) PE=3 SV=1	PREDICTED: putative fatty acyl-CoA reductase CG5065 [Tribolium castaneum]
c48234.graph_c0	20.79677608	14.74594551	31.82138009	41.51745241	19.53075485	15.13607376	24.47883696	35.1076509	0.008275198	1.24038851	up	0.172078782	0.805428025	up		[Q]	Secondary metabolites biosynthesis, transport and catabolism	Molecular Function: oxidoreductase activity (GO:0016491);; Molecular Function: metal ion binding (GO:0046872);;	--	[Q]	Secondary metabolites biosynthesis, transport and catabolism	Cytochrome P450	Probable cytochrome P450 6a14 GN=Cyp6a14 OS=Drosophila melanogaster (Fruit fly) PE=3 SV=2	cytochrome P450 CYP6BQ22 [Dastarcus helophoroides]
c27920.graph_c0	26.41245046	34.93522758	84.1688623	64.25493941	34.30346273	11.88046486	22.38893717	20.94613175	0.003915291	1.497723903	up	1	-0.05861795	down		--	--	--	--	--	--	--	--	hypothetical protein YQE_12337, partial [Dendroctonus ponderosae]
c20935.graph_c0	1.115735095	0.886594834	0.244070494	0	0	0.120846902	0	0.567827033	0.004315988	-2.768052393	down	--	--	--		--	--	Molecular Function: zinc ion binding (GO:0008270);;	--	[TZ]	--	LIM domain	Muscle LIM protein Mlp84B GN=Mlp84B OS=Drosophila melanogaster (Fruit fly) PE=1 SV=1	muscle LIM protein isoform 1 [Bombyx mori]
c13822.graph_c0	3.498301536	5.977412651	0	0	0	0.207857094	0	0	4.47E-09	#NAME?	down	--	--	--		--	--	--	--	--	--	Lipase	Vitellogenin-3 (Precursor) GN=Yp3 OS=Drosophila melanogaster (Fruit fly) PE=1 SV=1	cochineal major allergen [Protortonia cacti]
c48764.graph_c0	0.053574661	0.176594751	0.669692704	1.057005185	0.077759871	0.0557064	0.411626381	0.284510177	0.000716324	3.121198398	up	--	--	--		--	--	--	--	--	--	--	--	--
c48958.graph_c0	6.931006619	10.41716866	23.92655201	21.7102572	6.798451669	6.795445203	13.73150948	10.16824377	0.000228099	1.615207446	up	0.177115004	0.838873332	up		[I]	Lipid transport and metabolism	--	--	[R]	General function prediction only	Carboxylesterase family	Venom carboxylesterase-6 (Precursor) OS=Apis mellifera (Honeybee) PE=2 SV=1	juvenile hormone esterase isoform A [Harmonia axyridis]
c36840.graph_c0	2.390923502	4.578514333	0.079698574	0	0	0.110491488	0	0	9.92E-05	-6.167217108	down	--	--	--		[O]	Posttranslational modification, protein turnover, chaperones	Molecular Function: ATP binding (GO:0005524);; Biological Process: response to stress (GO:0006950);;	K03283|1e-141|nvi:100114493|HSC70, NV11212	[O]	Posttranslational modification, protein turnover, chaperones	Hsp70 protein	Heat shock 70 kDa protein cognate 4 OS=Manduca sexta (Tobacco hawkmoth) PE=2 SV=1	heat shock protein 70-4 [Phenacoccus solenopsis]
c28441.graph_c0	77.38702327	34.32709677	0.098898549	0.072266616	1.004796089	2.669830618	0	0	4.84E-06	-9.143872603	down	0.000280862	#NAME?	down		--	--	--	--	--	--	RNA dependent RNA polymerase;; RNA helicase;; CRPV capsid protein like	--	unkown protein [Riptortus pedestris]
c44043.graph_c0	8.93286862	13.29224539	1.07195935	2.440269471	1.988033159	3.9630114	2.341605823	2.21378838	0.000237042	-2.470304348	down	0.92051114	-0.368477665	down		--	--	--	--	--	--	--	--	hypothetical protein HELRODRAFT_171762 [Helobdella robusta]
c23570.graph_c0	0	0	3.017075053	2.899924367	0	0	0.045452061	0	6.44E-11	Inf	up	--	--	--		[G]	Carbohydrate transport and metabolism	Molecular Function: glyceraldehyde-3-phosphate dehydrogenase (NAD+) (phosphorylating) activity (GO:0004365);; Biological Process: glucose metabolic process (GO:0006006);; Molecular Function: NADP binding (GO:0050661);; Molecular Function: NAD binding (GO:0051287);; Biological Process: oxidation-reduction process (GO:0055114);;	K00134|0.0|api:100169122|similar to glyceraldehyde-3-phosphate dehydrogenase	[G]	Carbohydrate transport and metabolism	Glyceraldehyde 3-phosphate dehydrogenase, C-terminal domain;; Glyceraldehyde 3-phosphate dehydrogenase, NAD binding domain	Glyceraldehyde-3-phosphate dehydrogenase GN=Gapdh OS=Glossina morsitans morsitans (Savannah tsetse fly) PE=2 SV=1	glyceraldehyde-3-phosphate dehydrogenase [Rhopalosiphum padi]
c47901.graph_c0	4.760545211	7.773159	0.278217604	0.281489084	3.679136711	2.142843106	0.251479928	0.875534123	2.47E-07	-4.267304319	down	0.051472935	-2.346127161	down		--	--	--	--	--	--	--	--	--
c49413.graph_c0	43.50869621	46.05556466	12.57597856	12.91983941	53.4034159	30.67637712	24.24323481	23.72792636	0.000925659	-1.602820574	down	0.623382565	-0.780838307	down		[O]	Posttranslational modification, protein turnover, chaperones	Molecular Function: ATP binding (GO:0005524);;	K09486|0.0|tca:662291|similar to AGAP001827-PA	[O]	Posttranslational modification, protein turnover, chaperones	Hsp70 protein	Luminal-binding protein 1 (Precursor) GN=bip1-2 OS=Dictyostelium discoideum (Slime mold) PE=3 SV=1	PREDICTED: hypoxia up-regulated protein 1 [Tribolium castaneum]
c42522.graph_c1	31.81968593	38.04531821	7.194117391	9.238363878	0	0	0	0	0.005674489	-1.883179324	down	--	--	--		--	--	--	--	--	--	--	--	--
c45711.graph_c1	54.33197664	76.95214702	165.7078275	147.0419782	27.68239085	31.24724554	46.31209519	54.04367504	0.008150987	1.471821637	up	0.093013084	0.789402882	up		[S]	Function unknown	--	--	[R]	General function prediction only	Leucine rich repeat;; Leucine Rich repeats (2 copies);; Leucine Rich Repeat;; Leucine Rich repeat;; Leucine rich repeat;; Leucine rich repeats (6 copies)	Leucine-rich repeat-containing protein let-4 (Precursor) GN=let-4 OS=Caenorhabditis elegans PE=2 SV=2	PREDICTED: leucine-rich repeat neuronal protein 1 [Tribolium castaneum]
c28243.graph_c0	1.527025335	2.271184812	6.964823517	6.293060875	2.414582395	2.084775611	1.73378188	2.162486231	2.27E-06	2.023211548	up	0.971043022	-0.183985187	down		--	--	--	--	--	--	--	--	PREDICTED: uncharacterized protein LOC656542 [Tribolium castaneum]
c25909.graph_c0	1.200742133	1.620866579	0.040025302	0	0	0	0	0	1.63E-06	-5.862080402	down	--	--	--		[O]	Posttranslational modification, protein turnover, chaperones	Molecular Function: peptidase inhibitor activity (GO:0030414);;	K13963|4e-47|bta:511106|MGC179506	[V]	Defense mechanisms	Serpin (serine protease inhibitor)	Serine protease inhibitor {ECO:0000312|EMBL:AAT35220.1} (Precursor) OS=Cyanea capillata (Lion&apos;s mane jellyfish) PE=1 SV=1	serine protease inhibitor-like protein [Maconellicoccus hirsutus]
c21528.graph_c0	1.088179172	2.248008479	0	0	0	0	0	0	0.000106419	#NAME?	down	--	--	--		[G]	Carbohydrate transport and metabolism	Cellular Component: phosphopyruvate hydratase complex (GO:0000015);; Molecular Function: magnesium ion binding (GO:0000287);; Molecular Function: phosphopyruvate hydratase activity (GO:0004634);; Biological Process: glycolysis (GO:0006096);;	K01689|0.0|aag:AaeL_AAEL001668|enolase	[G]	Carbohydrate transport and metabolism	Enolase, C-terminal TIM barrel domain;; Enolase, N-terminal domain;; Methylaspartate ammonia-lyase C-terminus	Enolase GN=Eno OS=Drosophila melanogaster (Fruit fly) PE=1 SV=2	enolase [Oncometopia nigricans]
c14787.graph_c0	78.06404325	89.65923168	19.31949257	19.11431724	43.17605286	44.80614629	35.02729097	35.27339574	6.48E-05	-1.913179324	down	0.804675292	-0.30075542	down		--	--	Molecular Function: phosphotransferase activity, for other substituted phosphate groups (GO:0016780);;	K00993|0.0|tca:663101|similar to CG33116-PA	[I]	Lipid transport and metabolism	CDP-alcohol phosphatidyltransferase	Uncharacterized CDP-alcohol phosphatidyltransferase class-I family protein 2 GN=captB OS=Dictyostelium discoideum (Slime mold) PE=3 SV=1	PREDICTED: ethanolaminephosphotransferase 1-like [Tribolium castaneum]
c46769.graph_c0	0.726267094	2.431947264	11.83563065	12.32860338	1.769890334	1.957835971	2.893372902	1.504654566	6.80E-12	3.162934187	up	0.976703077	0.264093196	up		--	--	Molecular Function: signal transducer activity (GO:0004871);; Biological Process: signal transduction (GO:0007165);; Cellular Component: membrane (GO:0016020);;	--	[T]	Signal transduction mechanisms	7 transmembrane receptor (Secretin family);; Hormone receptor domain	Diuretic hormone receptor OS=Manduca sexta (Tobacco hawkmoth) PE=2 SV=1	PREDICTED: parathyroid hormone/parathyroid hormone-related peptide receptor [Tribolium castaneum]
c24213.graph_c0	0.096219928	0.634327275	2.213089558	2.04440719	0.186208656	0.400194099	0.086974086	0.068130589	0.005005322	2.780941423	up	--	--	--		--	--	--	--	--	--	--	--	--
c37330.graph_c0	21.45836434	23.61406313	7.63272396	8.366014531	44.50718834	40.28493871	9.108144792	16.1422032	0.005992333	-1.285841587	down	1.74E-06	-1.726164557	down		--	--	Cellular Component: integral component of membrane (GO:0016021);;	--	[I]	Lipid transport and metabolism	GNS1/SUR4 family	Elongation of very long chain fatty acids protein AAEL008004 GN=AAEL008004 OS=Aedes aegypti (Yellowfever mosquito) PE=2 SV=2	PREDICTED: elongation of very long chain fatty acids protein AAEL008004 isoform X2 [Tribolium castaneum]
c34811.graph_c0	0	0	3.7075421	2.120208443	0	0	0	0	4.10E-05	Inf	up	--	--	--		--	--	--	--	--	--	Insect pheromone-binding family, A10/OS-D	Putative odorant-binding protein A10 (Precursor) GN=a10 OS=Drosophila melanogaster (Fruit fly) PE=1 SV=2	chemosensory protein-like precursor [Acyrthosiphon pisum]
c13956.graph_c0	0	0	6.047466998	3.933371193	0	0	0	0	5.54E-06	Inf	up	--	--	--		--	--	--	--	--	--	--	--	--
c46725.graph_c0	0.171210487	0.214990573	1.027277409	1.501293252	0.276111156	0.23736395	0.773793741	0.363687798	0.002605665	2.912524596	up	--	--	--		--	--	--	--	--	--	--	--	hypothetical protein TcasGA2_TC013272 [Tribolium castaneum]
c53260.graph_c0	0	0	1.580721164	1.216865092	0	0	0	0	4.25E-09	Inf	up	--	--	--		[G]	Carbohydrate transport and metabolism	Cellular Component: phosphopyruvate hydratase complex (GO:0000015);; Molecular Function: magnesium ion binding (GO:0000287);; Molecular Function: phosphopyruvate hydratase activity (GO:0004634);; Cellular Component: lipid particle (GO:0005811);; Biological Process: glycolysis (GO:0006096);;	K01689|0.0|api:100164819|similar to enolase	[G]	Carbohydrate transport and metabolism	Enolase, C-terminal TIM barrel domain;; Enolase, N-terminal domain;; Methylaspartate ammonia-lyase C-terminus	Enolase GN=Eno OS=Drosophila melanogaster (Fruit fly) PE=1 SV=2	PREDICTED: enolase [Acyrthosiphon pisum]
c28465.graph_c0	199.0476342	309.6724118	82.64461768	33.44656473	0	0	0	0	0.007344648	-1.887527341	down	--	--	--		--	--	--	--	--	--	--	Prismalin-14 (Precursor) OS=Pinctada margaritifera (Black-lipped pearl oyster) PE=1 SV=1	PREDICTED: cuticle protein 12.5-like [Diaphorina citri]
c51638.graph_c0	3.371595233	3.528119109	0.911254804	1.116608093	1.939819091	1.473889393	1.95852814	2.179424827	0.001617978	-1.562554599	down	0.885527024	0.303039306	up		--	--	--	--	--	--	Chitin binding Peritrophin-A domain	Putative leucine-rich repeat-containing protein DDB_G0290503 GN=DDB_G0290503 OS=Dictyostelium discoideum (Slime mold) PE=3 SV=1	PREDICTED: titin-like isoform X1 [Tribolium castaneum]
c20024.graph_c0	12.51670893	7.013119458	0.633766351	0.480913969	0.153309089	0.549145548	0.71607401	0.11218639	0.00234921	-3.922254031	down	--	--	--		--	--	Molecular Function: structural constituent of cuticle (GO:0042302);;	--	--	--	Insect cuticle protein	Endocuticle structural glycoprotein SgAbd-2 OS=Schistocerca gregaria (Desert locust) PE=1 SV=1	PREDICTED: endocuticle structural glycoprotein SgAbd-2 [Tribolium castaneum]
c51600.graph_c0	0.886635741	0.50101047	2.198887644	2.90652003	1.681535912	0.688363221	2.596660008	4.469946657	0.006256808	2.070632198	up	0.144918108	1.605079028	up		--	--	--	--	--	--	--	--	PREDICTED: uncharacterized protein LOC103578442, partial [Microplitis demolitor]
c51600.graph_c1	1.13064649	0.621146367	3.792430244	4.385170667	1.960148136	1.077665396	3.108588974	6.538058183	1.30E-05	2.417888966	up	0.310254944	1.69241864	up		--	--	--	--	--	--	--	--	hypothetical protein X777_11801 [Cerapachys biroi]
c42185.graph_c0	12.79084677	13.57748234	33.06155318	31.14717801	9.177622357	7.739428896	15.28504537	17.84503314	0.000889612	1.496618402	up	0.107493243	0.993868432	up		[R]	General function prediction only	Molecular Function: nucleotide binding (GO:0000166);;	--	[R]	General function prediction only	Ras family;; Miro-like protein;; ADP-ribosylation factor family	Rho-related protein racB (Precursor) GN=racB OS=Dictyostelium discoideum (Slime mold) PE=1 SV=1	PREDICTED: ras-like GTP-binding protein RhoL [Tribolium castaneum]
c17055.graph_c0	1.060198718	2.620999266	0	0	0	0	0	0	0.002737734	#NAME?	down	--	--	--		--	--	Molecular Function: aspartic-type endopeptidase activity (GO:0004190);; Biological Process: proteolysis (GO:0006508);;	K01379|1e-173|nve:NEMVE_v1g81470|hypothetical protein	[O]	Posttranslational modification, protein turnover, chaperones	Eukaryotic aspartyl protease;; Xylanase inhibitor N-terminal;; Xylanase inhibitor C-terminal	Lysosomal aspartic protease (Precursor) GN=AAEL006169 OS=Aedes aegypti (Yellowfever mosquito) PE=1 SV=2	putative cathepsin D [Maconellicoccus hirsutus]
c23214.graph_c0	6.006398386	7.570018322	0.529983801	2.144862909	0	0	0	0	0.007117694	-2.168946872	down	--	--	--		[N]	Cell motility	--	--	--	--	Pupal cuticle protein C1	Larval/pupal cuticle protein H1C (Precursor) GN=LPCP-22 OS=Tenebrio molitor (Yellow mealworm beetle) PE=1 SV=2	PREDICTED: larval/pupal cuticle protein H1C [Tribolium castaneum]
c46199.graph_c0	65.06847918	68.96145386	245.0409512	207.1611312	43.14514788	51.78381479	98.836808	74.7260565	0.000131921	1.970477523	up	0.090971182	0.893478152	up		[R]	General function prediction only	Molecular Function: alcohol dehydrogenase (NADP+) activity (GO:0008106);; Biological Process: chaeta development (GO:0022416);; Biological Process: wing disc development (GO:0035220);; Biological Process: oxidation-reduction process (GO:0055114);;	--	[R]	General function prediction only	Aldo/keto reductase family	Aldose reductase A GN=alrA OS=Dictyostelium discoideum (Slime mold) PE=2 SV=1	hypothetical protein TcasGA2_TC015923 [Tribolium castaneum]
c31983.graph_c0	4.914538868	8.331162318	0.245730408	0	3.566554615	2.8957169	0	0.695968979	2.16E-05	-5.471127379	down	--	--	--		--	--	--	--	--	--	--	--	--
c39723.graph_c0	80.36424648	103.2076211	19.14342186	33.31011824	0	0.128211652	0.167185243	0.130963481	0.00021406	-1.610552425	down	--	--	--		--	--	Molecular Function: structural constituent of cuticle (GO:0042302);;	--	--	--	Insect cuticle protein	Endocuticle structural glycoprotein SgAbd-2 OS=Schistocerca gregaria (Desert locust) PE=1 SV=1	PREDICTED: endocuticle structural glycoprotein SgAbd-2 [Tribolium castaneum]
c53627.graph_c0	1.758771084	1.770611699	0	0	0	0	0	0	7.26E-07	#NAME?	down	--	--	--		--	--	Biological Process: metabolic process (GO:0008152);; Molecular Function: hydrolase activity (GO:0016787);;	--	--	--	Lipase	Phospholipase A1 4 (Precursor; Fragment) OS=Polistes dominula (European paper wasp) PE=2 SV=1	PREDICTED: inactive pancreatic lipase-related protein 1-like isoform X2 [Acyrthosiphon pisum]
c15004.graph_c0	0	0	7.623144222	6.271140967	0	0	0	0	8.15E-15	Inf	up	--	--	--		[O]	Posttranslational modification, protein turnover, chaperones	Molecular Function: transferase activity (GO:0016740);;	K00799|1e-150|api:100167906|similar to GST	[O]	Posttranslational modification, protein turnover, chaperones	Glutathione S-transferase, N-terminal domain;; Glutathione S-transferase, N-terminal domain;; Glutathione S-transferase, N-terminal domain;; Glutathione S-transferase, C-terminal domain;; Glutathione S-transferase, C-terminal domain	Glutathione S-transferase 1-1 GN=GST1 OS=Lucilia cuprina (Green bottle fly) PE=1 SV=2	glutathione S-transferase delta 1 [Aphis gossypii]
c41909.graph_c0	14.89049166	34.28544348	126.7564352	117.684785	24.15063009	10.7995199	46.41425026	23.26331063	1.72E-08	2.539274543	up	0.696336683	1.029620575	up		--	--	Biological Process: single-organism process (GO:0044699);;	--	--	--	Ninjurin	--	PREDICTED: ninjurin-1 isoform X3 [Tribolium castaneum]
c52716.graph_c0	0	0	3.146520592	3.269560687	0	0	0	0	8.23E-09	Inf	up	--	--	--		--	--	--	--	[DZ]	--	Translationally controlled tumour protein	Translationally-controlled tumor protein homolog GN=Tctp OS=Aedes aegypti (Yellowfever mosquito) PE=2 SV=1	PREDICTED: LOW QUALITY PROTEIN: translationally-controlled tumor protein homolog [Acyrthosiphon pisum]
c49579.graph_c0	24.58083261	42.52514307	92.71379554	83.99843819	9.753691494	8.384937323	12.18523488	9.080862757	0.001895841	1.619044786	up	0.911194722	0.255775739	up		--	--	--	--	[E]	Amino acid transport and metabolism	Peptidase family M13;; Peptidase family M13	Neprilysin-11 GN=nep-11 OS=Caenorhabditis elegans PE=1 SV=2	hypothetical protein TcasGA2_TC015284 [Tribolium castaneum]
c30208.graph_c0	0	0	4.273146959	3.388605839	0	0.400280456	0	2.45323046	2.45E-08	Inf	up	--	--	--		[Z]	Cytoskeleton	--	--	[Z]	Cytoskeleton	Calponin homology (CH) domain;; Calponin family repeat	Muscle-specific protein 20 GN=Mp20 OS=Drosophila melanogaster (Fruit fly) PE=2 SV=2	muscular protein 20 [Acyrthosiphon pisum]
c45230.graph_c0	0.064556467	0	1.355704917	2.547343051	0.312330645	0.179000459	0.641885082	0.502816534	1.76E-05	6.073756685	up	--	--	--		--	--	--	--	--	--	--	--	--
c53030.graph_c0	0	0	2.282034211	3.037984198	0	0	0	0	4.05E-07	Inf	up	--	--	--		[J]	Translation, ribosomal structure and biogenesis	Molecular Function: nucleotide binding (GO:0000166);; Molecular Function: structural constituent of ribosome (GO:0003735);; Cellular Component: ribosome (GO:0005840);; Biological Process: translation (GO:0006412);;	K02974|5e-94|api:100168780|similar to ribosomal protein S24e	[J]	Translation, ribosomal structure and biogenesis	Ribosomal protein S24e	40S ribosomal protein S24 GN=RpS24 OS=Spodoptera frugiperda (Fall armyworm) PE=2 SV=1	PREDICTED: 40S ribosomal protein S24 [Acyrthosiphon pisum]
c45767.graph_c0	216.62925	325.7985215	1683.325986	1140.122373	161.4933614	95.82914025	569.3746273	594.3911507	0.000918193	2.608896996	up	1.05E-10	2.205278403	up		[G]	Carbohydrate transport and metabolism	Biological Process: metabolic process (GO:0008152);; Molecular Function: hydrolase activity, acting on glycosyl bonds (GO:0016798);; Molecular Function: cation binding (GO:0043169);;	--	[G]	Carbohydrate transport and metabolism	Alpha amylase, catalytic domain;; Alpha amylase, C-terminal all-beta domain	Alpha-amylase OS=Tenebrio molitor (Yellow mealworm beetle) PE=1 SV=1	RecName: Full=Alpha-amylase; AltName: Full=1,4-alpha-D-glucan glucanohydrolase [Tenebrio molitor]
c52328.graph_c0	6.479546535	11.83783257	0.531117861	0.071648416	0	0.073632438	0	0.025070941	1.49E-05	-4.657702349	down	--	--	--		[J]	Translation, ribosomal structure and biogenesis	Molecular Function: translation elongation factor activity (GO:0003746);; Molecular Function: GTPase activity (GO:0003924);; Molecular Function: GTP binding (GO:0005525);; Cellular Component: cytoplasm (GO:0005737);; Biological Process: GTP catabolic process (GO:0006184);; Biological Process: translational elongation (GO:0006414);;	K03231|0.0|nvi:100114226|EF-1a, NV13182	[J]	Translation, ribosomal structure and biogenesis	Elongation factor Tu C-terminal domain;; Elongation factor Tu GTP binding domain;; Elongation factor Tu domain 2	Elongation factor 1-alpha 2 GN=Ef1alpha100E OS=Drosophila melanogaster (Fruit fly) PE=2 SV=2	elongation factor 1_alpha, partial [Nephotettix cincticeps]
c24763.graph_c0	0	0	4.209790925	2.577992912	0	0	0	0	1.16E-05	Inf	up	--	--	--		[J]	Translation, ribosomal structure and biogenesis	Molecular Function: RNA binding (GO:0003723);; Molecular Function: structural constituent of ribosome (GO:0003735);; Biological Process: translation (GO:0006412);; Cellular Component: small ribosomal subunit (GO:0015935);;	K02958|1e-104|api:100168075|ribosomal protein S15-like	[J]	Translation, ribosomal structure and biogenesis	Ribosomal protein S19	40S ribosomal protein S15 OS=Caenorhabditis elegans PE=1 SV=3	ribosomal protein S15-like [Acyrthosiphon pisum]
c52793.graph_c0	0	0	3.363178609	2.898617808	0	0	0	0	1.85E-07	Inf	up	--	--	--		[J]	Translation, ribosomal structure and biogenesis	Cellular Component: ribosome (GO:0005840);; Biological Process: ribosome biogenesis (GO:0042254);;	K02896|1e-111|api:100145848|Rpl24	[J]	Translation, ribosomal structure and biogenesis	Ribosomal protein L24e	60S ribosomal protein L24 GN=RpL24 OS=Spodoptera frugiperda (Fall armyworm) PE=2 SV=1	ribosomal protein L24 [Acyrthosiphon pisum]
c14325.graph_c0	0.771338097	1.478808448	0.027548178	0	0	0.019095945	0	0	0.000134782	-6.068772401	down	--	--	--		[C]	Energy production and conversion	Biological Process: malate metabolic process (GO:0006108);; Molecular Function: malate dehydrogenase (decarboxylating) (NAD+) activity (GO:0016619);; Molecular Function: metal ion binding (GO:0046872);; Molecular Function: NAD binding (GO:0051287);; Biological Process: oxidation-reduction process (GO:0055114);;	K00029|0.0|api:100163010|similar to malic enzyme	[C]	Energy production and conversion	Malic enzyme, NAD binding domain;; Malic enzyme, N-terminal domain	NAD-dependent malic enzyme, mitochondrial (Precursor; Fragment) OS=Ascaris suum (Pig roundworm) PE=1 SV=1	PREDICTED: NADP-dependent malic enzyme [Acyrthosiphon pisum]
c41550.graph_c0	677.9603698	333.7219069	3.505811092	7.094069819	412.0273128	72.34431362	9.750432291	53.0836703	7.06E-05	-6.40036757	down	0.746544807	-2.916344367	down		--	--	Cellular Component: extracellular region (GO:0005576);; Biological Process: defense response to Gram-positive bacterium (GO:0050830);; Biological Process: defense response to fungus (GO:0050832);;	--	--	--	Arthropod defensin	Tenecin-1 (Precursor) OS=Tenebrio molitor (Yellow mealworm beetle) PE=1 SV=1	PREDICTED: tenecin-1 [Tribolium castaneum]
c16034.graph_c0	16.54668077	14.88560109	147.8108669	94.07714777	197.6270721	123.8594143	338.4232032	346.5906547	0.000723528	3.166028785	up	0.002081928	1.119091922	up		--	--	--	--	--	--	--	--	--
c17507.graph_c0	0	0	0.94898271	1.051583573	0	0	0	0	4.09E-07	Inf	up	--	--	--		[G]	Carbohydrate transport and metabolism	Molecular Function: fructose-bisphosphate aldolase activity (GO:0004332);; Biological Process: glycolysis (GO:0006096);;	K01623|0.0|api:100166128|similar to putative fructose 1,6-bisphosphate aldolase	[G]	Carbohydrate transport and metabolism	Fructose-bisphosphate aldolase class-I	Fructose-bisphosphate aldolase GN=Ald OS=Drosophila melanogaster (Fruit fly) PE=1 SV=5	PREDICTED: fructose-bisphosphate aldolase [Acyrthosiphon pisum]
c42908.graph_c0	4.655277781	4.018901447	0	0	73.38646315	99.49940403	24.89703031	44.3622938	3.64E-06	#NAME?	down	0.052215833	-1.302250281	down		--	--	--	--	--	--	--	--	--
c46015.graph_c0	14.60889367	16.55901199	5.514502046	4.410896164	20.61712074	14.30959209	14.58825896	18.52132794	0.001895841	-1.431892952	down	1	-0.051415816	down		--	--	Molecular Function: hydrolase activity (GO:0016787);;	--	[E]	Amino acid transport and metabolism	Trypsin;; Regulatory CLIP domain of proteinases	Serine protease easter (Precursor) GN=ea OS=Drosophila melanogaster (Fruit fly) PE=1 SV=3	hypothetical protein YQE_02725, partial [Dendroctonus ponderosae]
c43877.graph_c0	14.49136631	15.91842184	43.1764292	36.31541814	46.29950577	50.82965909	41.36370322	37.1892474	0.000413189	1.603117981	up	0.804772071	-0.283298642	down		[L]	Replication, recombination and repair	--	--	[L]	Replication, recombination and repair	Exonuclease;; WD domain, G-beta repeat	Putative RNA exonuclease pqe-1 GN=pqe-1 OS=Caenorhabditis elegans PE=3 SV=2	hypothetical protein TcasGA2_TC006367 [Tribolium castaneum]
c48023.graph_c0	3.307962577	4.546862973	0.807727002	1.485863327	7.83693322	7.151489702	12.45818885	13.35174177	0.000284858	-1.579789106	down	0.079745373	0.80794296	up		--	--	--	K05327|0.0|ame:408680|RyR	[T]	Signal transduction mechanisms	RIH domain;; RyR domain;; SPRY domain;; Inositol 1,4,5-trisphosphate/ryanodine receptor;; Ryanodine Receptor TM 4-6;; MIR domain;; RyR and IP3R Homology associated;; Ion transport protein	Ryanodine receptor 44F GN=Rya-r44F OS=Drosophila melanogaster (Fruit fly) PE=1 SV=3	ryanodine receptor RyR [Tribolium castaneum]
c41640.graph_c0	1.146251624	1.786790029	0	0.079982512	1.032643871	0.273991044	0	0.811628104	5.54E-06	-5.044594696	down	0.993245546	-0.662383624	down		--	--	--	--	--	--	--	--	--
c51915.graph_c0	220.6280005	214.2417963	62.14245429	54.39300079	141.0666023	165.1447272	128.2581812	135.2391479	0.000281791	-1.686363559	down	0.908348477	-0.19523714	down		[O]	Posttranslational modification, protein turnover, chaperones	Molecular Function: ATP binding (GO:0005524);; Cellular Component: cytoplasm (GO:0005737);; Biological Process: protein folding (GO:0006457);; Biological Process: response to stress (GO:0006950);;	K04078|5e-54|tca:664068|similar to CG11267-PA	[O]	Posttranslational modification, protein turnover, chaperones	Chaperonin 10 Kd subunit	10 kDa heat shock protein, mitochondrial {ECO:0000250|UniProtKB:P61604} OS=Schistosoma japonicum (Blood fluke) PE=3 SV=2	PREDICTED: 10 kDa heat shock protein, mitochondrial [Tribolium castaneum]
c13439.graph_c0	3.678635082	4.914715745	0.427754297	0	0	0	0	0	1.23E-05	-4.051160762	down	--	--	--		[TZDR]	--	Molecular Function: calcium ion binding (GO:0005509);;	--	[Z]	Cytoskeleton	EF-hand domain pair;; EF-hand domain;; EF hand;; EF-hand domain pair;; EF hand	Myosin regulatory light chain 2 OS=Bombyx mori (Silk moth) PE=1 SV=1	myosin regulatory light chain 2 [Riptortus pedestris]
c42864.graph_c0	102.6049879	116.9519097	30.42490349	43.50406699	95.22722157	104.7687391	81.8948799	95.00039012	0.004666594	-1.369743908	down	0.951445608	-0.15544945	down		--	--	--	--	--	--	--	--	PREDICTED: uncharacterized protein LOC662907 [Tribolium castaneum]
c40909.graph_c0	3.950416691	5.810958492	12.00191137	16.40642489	5.351503139	4.433604312	10.61043154	12.25430126	0.000165282	1.747556058	up	0.024377252	1.248897205	up		--	--	Molecular Function: G-protein coupled receptor activity (GO:0004930);; Biological Process: G-protein coupled receptor signaling pathway (GO:0007186);;	--	[R]	General function prediction only	7 transmembrane receptor (rhodopsin family);; Serpentine type 7TM GPCR chemoreceptor Srv;; Serpentine type 7TM GPCR chemoreceptor Srx;; Serpentine type 7TM GPCR chemoreceptor Srsx	Neuropeptides capa receptor GN=CapaR OS=Drosophila melanogaster (Fruit fly) PE=2 SV=3	PREDICTED: neuropeptides capa receptor [Tribolium castaneum]
c36970.graph_c0	210.7596546	101.1675845	7.538454597	6.885573773	33.8372462	46.01372177	6.624705677	7.042784847	0.007144442	-4.234173986	down	1.29E-06	-2.52655151	down		--	--	Cellular Component: integral component of membrane (GO:0016021);;	--	[I]	Lipid transport and metabolism	GNS1/SUR4 family	Putative fatty acid elongation protein 3 GN=elo-3 OS=Caenorhabditis elegans PE=1 SV=2	PREDICTED: elongation of very long chain fatty acids protein 6 [Tribolium castaneum]
c39726.graph_c0	0.128485255	0.121005081	3.212176659	3.63994144	0	0.178130254	0	0.181953493	5.61E-06	4.98418181	up	--	--	--		[O]	Posttranslational modification, protein turnover, chaperones	Molecular Function: structural constituent of ribosome (GO:0003735);; Cellular Component: microtubule associated complex (GO:0005875);; Biological Process: translation (GO:0006412);; Biological Process: cellular protein modification process (GO:0006464);; Biological Process: ubiquitin-dependent protein catabolic process (GO:0006511);; Cellular Component: cytosolic large ribosomal subunit (GO:0022…	K02927|2e-89|api:100145834|Rpl40	[J]	Translation, ribosomal structure and biogenesis	Ubiquitin family;; Ribosomal L40e family;; Ubiquitin-2 like Rad60 SUMO-like;; Ubiquitin-like domain	60S ribosomal protein L40 (Precursor) GN=RpL40 OS=Drosophila melanogaster (Fruit fly) PE=1 SV=2	ribosomal protein L40 [Acyrthosiphon pisum]
c45863.graph_c0	2.756328792	2.614270788	9.363830556	8.366336963	2.685994349	2.520456777	6.855963228	6.062658868	1.39E-05	1.935442619	up	0.014295158	1.335647115	up		[E]	Amino acid transport and metabolism	Molecular Function: catalytic activity (GO:0003824);; Biological Process: molybdopterin cofactor metabolic process (GO:0043545);;	--	[H]	Coenzyme transport and metabolism	Aminotransferase class-V;; MOSC N-terminal beta barrel domain;; MOSC domain	Molybdenum cofactor sulfurase {ECO:0000255|HAMAP-Rule:MF_03050} OS=Bombyx mori (Silk moth) PE=2 SV=1	PREDICTED: molybdenum cofactor sulfurase-like [Megachile rotundata]
c49426.graph_c0	2.933707631	5.316513643	0.622310394	0.089946852	0	0	0	0	0.001705765	-3.267240558	down	--	--	--		[G]	Carbohydrate transport and metabolism	Molecular Function: glyceraldehyde-3-phosphate dehydrogenase (NAD+) (phosphorylating) activity (GO:0004365);; Biological Process: glucose metabolic process (GO:0006006);; Molecular Function: NADP binding (GO:0050661);; Molecular Function: NAD binding (GO:0051287);; Biological Process: oxidation-reduction process (GO:0055114);;	K00134|1e-153|tca:663023|similar to Glyceraldehyde-3-phosphate dehydrogenase II (GAPDH II)	[G]	Carbohydrate transport and metabolism	Glyceraldehyde 3-phosphate dehydrogenase, NAD binding domain;; Glyceraldehyde 3-phosphate dehydrogenase, C-terminal domain;; Glyceraldehyde 3-phosphate dehydrogenase, C-terminal domain	Glyceraldehyde-3-phosphate dehydrogenase 2 GN=Gapdh2 OS=Drosophila melanogaster (Fruit fly) PE=1 SV=2	putative glyceraldehyde-3-phosphate dehydrogenase protein [Maconellicoccus hirsutus]
c16607.graph_c0	9.212069013	6.715787179	0.397869056	2.322389325	0	0	0.082992106	0	0.001162205	-2.391345392	down	--	--	--		--	--	--	--	--	--	--	--	PREDICTED: putative uncharacterized protein DDB_G0286901 [Tribolium castaneum]
c35010.graph_c0	2.472327732	3.609009749	0.865326908	0	0	0	0	0	0.009949232	-2.534368037	down	--	--	--		--	--	--	--	--	--	--	--	myofilin isoform b [Acyrthosiphon pisum]
c13076.graph_c0	1.642090709	2.629035085	0.164211386	0	0	0.113828639	0	0	6.35E-05	-4.420749729	down	--	--	--		--	--	--	--	--	--	--	--	--
c51512.graph_c0	27.24849766	40.72228306	8.513571967	10.83834517	15.73707335	15.81492769	12.93515091	10.98831437	0.001338096	-1.603531309	down	0.668361915	-0.375209157	down		[GEPR]	--	Molecular Function: sodium:phosphate symporter activity (GO:0005436);; Biological Process: phosphate ion transport (GO:0006817);; Cellular Component: integral component of membrane (GO:0016021);; Biological Process: transmembrane transport (GO:0055085);;	K08193|0.0|tca:663951|similar to sodium-dependent phosphate transporter	[G]	Carbohydrate transport and metabolism	Major Facilitator Superfamily	Uncharacterized transporter C38C10.2 GN=C38C10.2 OS=Caenorhabditis elegans PE=1 SV=2	unknown [Dendroctonus ponderosae]
c39408.graph_c0	0	0	0.97391571	1.081501138	0.80445967	0.625704659	0	0.756869522	2.46E-09	Inf	up	0.938561832	-0.902488377	down		--	--	--	--	--	--	--	--	PREDICTED: uncharacterized protein LOC103309518 [Acyrthosiphon pisum]
c44008.graph_c0	184.3277145	148.8590789	54.23776607	47.69287097	1.820342155	1.279469861	0.673777424	1.457731108	0.005216116	-1.498611883	down	0.923589539	-0.517296036	down		--	--	Molecular Function: peptidase activity (GO:0008233);;	--	[O]	Posttranslational modification, protein turnover, chaperones	Papain family cysteine protease;; Cathepsin propeptide inhibitor domain (I29)	Cathepsin L light chain (Precursor) OS=Sarcophaga peregrina (Flesh fly) PE=1 SV=1	PREDICTED: cathepsin L1 [Tribolium castaneum]
c48799.graph_c0	34.65911341	32.71489569	495.6505386	548.4545095	92.09405931	56.46255661	390.6789383	390.5930164	1.88E-12	4.159416526	up	1.08E-12	2.422856244	up		[G]	Carbohydrate transport and metabolism	--	K01187|0.0|tca:664120|similar to GA13362-PA	[G]	Carbohydrate transport and metabolism	Alpha amylase, catalytic domain	Maltase 1 (Precursor) GN=Mal-B1 OS=Drosophila virilis (Fruit fly) PE=3 SV=2	PREDICTED: maltase 2 [Tribolium castaneum]
c28936.graph_c0	2.132376897	4.284232235	0.284320929	0.071916044	0	0	0	0	0.002533183	-3.911933377	down	--	--	--		--	--	Molecular Function: monooxygenase activity (GO:0004497);; Molecular Function: iron ion binding (GO:0005506);; Molecular Function: electron carrier activity (GO:0009055);; Molecular Function: oxidoreductase activity, acting on paired donors, with incorporation or reduction of molecular oxygen (GO:0016705);; Molecular Function: heme binding (GO:0020037);; Biological Process: oxidation-reduction pro…	--	[QI]	--	Cytochrome P450	Cytochrome P450 4g15 GN=Cyp4g15 OS=Drosophila melanogaster (Fruit fly) PE=2 SV=1	PREDICTED: cytochrome P450 4g15 [Acyrthosiphon pisum]
c35329.graph_c0	0	0	8.133533923	6.257600905	0	0	0	0	1.67E-13	Inf	up	--	--	--		[K]	Transcription	Molecular Function: structural constituent of cuticle (GO:0042302);;	--	--	--	Insect cuticle protein	Cuticle protein 21 GN=ACP21 OS=Locusta migratoria (Migratory locust) PE=1 SV=1	cuticular protein 21 [Acyrthosiphon pisum]
c57141.graph_c0	0.863454337	0.894504186	0.043173326	0	0	0.029927041	0	0	5.28E-05	-5.074789725	down	--	--	--		--	--	--	--	--	--	--	Protein rtoA (Precursor) GN=rtoA OS=Dictyostelium discoideum (Slime mold) PE=2 SV=2	cement precursor protein 3B variant 3 [Phragmatopoma californica]
c51665.graph_c1	1.044297769	0.533900372	2.894237485	3.26034184	0.83725769	0.434340175	0.943950444	2.661974946	0.001190549	2.15813864	up	0.629176505	1.528439009	up		--	--	--	--	--	--	--	--	--
c51665.graph_c0	2.160968995	1.667100279	6.276094196	6.745307551	3.114250617	1.752942895	3.740399862	7.569213369	3.95E-05	1.969149788	up	0.462698444	1.241771346	up		--	--	Molecular Function: hormone activity (GO:0005179);; Cellular Component: extracellular region (GO:0005576);;	--	--	--	Corticotropin-releasing factor family	Diuretic hormone 2 OS=Tenebrio molitor (Yellow mealworm beetle) PE=1 SV=1	PREDICTED: diuretic hormone 37 like protein isoform X1 [Tribolium castaneum]
c40662.graph_c0	5.485614685	5.269577397	15.25022386	12.86258085	2.269165957	5.589809853	5.541121536	6.671126216	0.000233507	1.600631445	up	0.805143417	0.650004542	up		--	--	Molecular Function: sequence-specific DNA binding transcription factor activity (GO:0003700);; Cellular Component: nucleus (GO:0005634);; Biological Process: regulation of transcription, DNA-templated (GO:0006355);; Molecular Function: sequence-specific DNA binding (GO:0043565);;	K09364|1e-127|nvi:100119000|NV11360	[K]	Transcription	Pou domain - N-terminal to homeobox domain;; Homeobox domain	Protein nubbin GN=nub OS=Drosophila melanogaster (Fruit fly) PE=2 SV=1	nubbin protein short isoform [Tribolium castaneum]
c46285.graph_c0	52.20274435	52.90388653	4.176278436	4.805341038	14.97544689	25.91244114	0.925226373	0.492843671	3.66E-15	-3.34326513	down	2.89E-05	-4.828510997	down		--	--	--	--	--	--	--	--	--
c53644.graph_c0	0.827818499	1.126124188	0	0	0	0	0	0	4.38E-06	#NAME?	down	--	--	--		--	--	Molecular Function: catalytic activity (GO:0003824);;	--	[E]	Amino acid transport and metabolism	Trypsin	Aspartate and glycine-rich protein (Fragment) OS=Haliotis asinina (Donkey&apos;s ear abalone) PE=1 SV=1	PREDICTED: serine proteinase stubble-like [Diaphorina citri]
c39263.graph_c0	0.334598497	0.495186672	2.055419747	1.886138709	0.185008115	0.430748425	0.864133388	1.116906961	0.005025276	2.467133566	up	0.248318957	1.700017094	up		--	--	--	--	--	--	--	--	--
c45853.graph_c0	33.47164695	35.14566771	82.63303487	109.95148	108.7974037	148.4976643	93.7514809	90.97956456	0.001278698	1.690322078	up	0.515939579	-0.457559406	down		--	--	--	--	--	--	--	--	PREDICTED: uncharacterized protein LOC658141 isoform X1 [Tribolium castaneum]
c40248.graph_c0	0	0	2.841242784	3.297395096	0	0	0	0	2.26E-12	Inf	up	--	--	--		--	--	--	--	[WV]	--	Insect cuticle protein	Cuticle protein 6 OS=Blaberus craniifer (Death&apos;s head cockroach) PE=1 SV=1	PREDICTED: uncharacterized protein KIAA0754-like [Acyrthosiphon pisum]
c39718.graph_c0	15.81217342	13.383606	45.80257433	37.46444314	29.30919679	20.09497196	28.70615467	33.7537919	6.59E-05	1.725207439	up	0.64237785	0.364467547	up		--	--	--	--	--	--	--	--	hypothetical protein TcasGA2_TC008365 [Tribolium castaneum]
c28807.graph_c0	0	0	4.151343409	7.080266097	0	0	0	0	2.96E-09	Inf	up	--	--	--		--	--	--	--	--	--	--	Uncharacterized protein DDB_G0272718 GN=DDB_G0272718 OS=Dictyostelium discoideum (Slime mold) PE=4 SV=1	PREDICTED: uncharacterized protein DDB_G0272718-like [Acyrthosiphon pisum]
c52544.graph_c0	0	0	3.218703091	3.55260097	0	0	0	0	1.65E-08	Inf	up	--	--	--		[J]	Translation, ribosomal structure and biogenesis	Molecular Function: structural constituent of ribosome (GO:0003735);; Cellular Component: ribosome (GO:0005840);; Biological Process: translation (GO:0006412);;	K02960|1e-110|api:100169216|similar to 40S ribosomal protein S16	[J]	Translation, ribosomal structure and biogenesis	Ribosomal protein S9/S16	40S ribosomal protein S16 GN=RpS16 OS=Aedes aegypti (Yellowfever mosquito) PE=2 SV=1	40S ribosomal protein S16-like [Acyrthosiphon pisum]
c45220.graph_c0	0	0.033287167	0.583198749	1.662886259	0	0	0.111819979	0.42545394	0.009474612	6.290043304	up	--	--	--		--	--	--	--	--	--	Insect cuticle protein	Larval cuticle protein LCP-14 (Precursor) GN=LCP-14 OS=Manduca sexta (Tobacco hawkmoth) PE=2 SV=1	GJ12683 [Drosophila virilis]
c53047.graph_c0	0	0	2.830960531	2.595725635	0	0	0	0	4.54E-08	Inf	up	--	--	--		[J]	Translation, ribosomal structure and biogenesis	Biological Process: mitotic spindle elongation (GO:0000022);; Cellular Component: nuclear chromosome (GO:0000228);; Molecular Function: structural constituent of ribosome (GO:0003735);; Cellular Component: nucleolus (GO:0005730);; Biological Process: translation (GO:0006412);; Molecular Function: rRNA binding (GO:0019843);; Cellular Component: cytosolic small ribosomal subunit (GO:0022627);;	K02997|1e-137|api:100159410|similar to Ribosomal protein S9 CG3395-PA	[J]	Translation, ribosomal structure and biogenesis	Ribosomal protein S4/S9 N-terminal domain;; S4 domain	40S ribosomal protein S9 GN=RpS9 OS=Drosophila melanogaster (Fruit fly) PE=1 SV=2	PREDICTED: 40S ribosomal protein S9 [Acyrthosiphon pisum]
c27265.graph_c0	0.33615359	0.554020863	2.857345808	2.125694493	1.219758528	0.932077762	0.379815437	0.714062328	0.003764926	2.712433758	up	--	--	--		--	--	--	--	--	--	--	--	--
c51664.graph_c0	19.15305836	27.77266102	5.55739501	6.901059955	50.965427	40.05244503	56.61361501	58.68756422	0.000228099	-1.704064511	down	0.695408365	0.366680483	up		[RTKL]	--	--	--	[RP]	--	Immunoglobulin I-set domain;; Immunoglobulin domain;; Protein kinase domain;; Immunoglobulin domain;; Protein tyrosine kinase;; Immunoglobulin V-set domain;; Immunoglobulin domain;; CD80-like C2-set immunoglobulin domain;; Fibronectin type III domain;; Penicillin-Binding Protein C-terminus Family;; Kinase-like;; Alphaherpesvirus glycoprotein I;; Lipopolysaccharide kinase (Kdo/WaaP) family	Muscle M-line assembly protein unc-89 GN=unc-89 OS=Caenorhabditis elegans PE=1 SV=3	hypothetical protein YQE_05183, partial [Dendroctonus ponderosae]
c49101.graph_c1	63.92696352	63.53488995	126.0879729	174.291742	38.46863661	33.31033378	47.28389082	74.71767368	0.007954609	1.436047516	up	0.36468322	0.787710436	up		--	--	--	--	[R]	General function prediction only	Major Facilitator Superfamily	--	PREDICTED: proton-coupled folate transporter [Tribolium castaneum]
c52873.graph_c0	0	0	2.271464129	2.841378291	0	0	0	0	3.13E-11	Inf	up	--	--	--		[J]	Translation, ribosomal structure and biogenesis	Molecular Function: structural constituent of ribosome (GO:0003735);; Cellular Component: ribosome (GO:0005840);; Biological Process: translation (GO:0006412);;	K02930|0.0|api:100167366|similar to ribosomal protein L4	[A]	RNA processing and modification	Ribosomal protein L4/L1 family;; 60S ribosomal protein L4 C-terminal domain	60S ribosomal protein L4 GN=RpL4 OS=Drosophila melanogaster (Fruit fly) PE=1 SV=2	PREDICTED: 60S ribosomal protein L4-like [Acyrthosiphon pisum]
c41839.graph_c0	21.10219491	18.40542513	0.668152796	0.788677646	0.269378708	0.038596047	0.251642082	0.07884888	2.73E-17	-4.559163485	down	--	--	--		--	--	--	--	--	--	Insect cuticle protein	Endocuticle structural glycoprotein SgAbd-8 OS=Schistocerca gregaria (Desert locust) PE=1 SV=1	PREDICTED: endocuticle structural glycoprotein SgAbd-8 [Tribolium castaneum]
c42413.graph_c0	21.03724574	20.00088763	91.25159033	76.16694457	14.16213997	10.97760327	29.86469063	35.43376705	7.26E-07	2.243009713	up	0.000106785	1.40202303	up		[GEPR]	--	Biological Process: transport (GO:0006810);; Cellular Component: membrane (GO:0016020);; Molecular Function: transmembrane transporter activity (GO:0022857);;	--	[R]	General function prediction only	Sugar (and other) transporter;; Major Facilitator Superfamily	Facilitated trehalose transporter Tret1 {ECO:0000250|UniProtKB:Q7PIR5} OS=Culex quinquefasciatus (Southern house mosquito) PE=3 SV=1	PREDICTED: facilitated trehalose transporter Tret1 [Tribolium castaneum]
c38395.graph_c0	4.319686849	4.985311948	1.248482012	1.162109546	2.94761551	0.363479446	0.72223908	1.449763382	0.003147022	-1.734133985	down	0.990862851	-0.572940425	down		--	--	--	--	--	--	--	--	--
c46920.graph_c0	86.59175922	88.73109857	0.337139486	5.693809774	267.2480795	76.22201077	103.4941249	185.3350373	1.51E-22	-4.709219041	down	1	-0.21855241	down		[R]	General function prediction only	--	--	--	--	Vault protein inter-alpha-trypsin domain;; von Willebrand factor type A domain;; von Willebrand factor type A domain;; von Willebrand factor type A domain	von Willebrand factor A domain-containing protein DDB_G0292740 GN=DDB_G0292740 OS=Dictyostelium discoideum (Slime mold) PE=3 SV=1	PREDICTED: inter-alpha-trypsin inhibitor heavy chain H4 isoform X2 [Tribolium castaneum]
c48896.graph_c0	0.281356745	0.45424573	2.009719371	2.114685123	0.855631594	0.22289672	0.87195762	1.109943852	0.00113493	2.703442608	up	0.580580559	0.911503726	up		--	--	--	--	--	--	--	--	--
c46904.graph_c0	16.35404562	17.25923651	40.70531251	34.84515382	15.17290467	13.05366476	12.97823005	16.09256282	0.00924026	1.384006359	up	0.976483357	0.066222174	up		--	--	--	--	[A]	RNA processing and modification	RNA polymerase II-binding domain.	Polyadenylation and cleavage factor homolog 11 GN=pcf-11 OS=Caenorhabditis elegans PE=3 SV=1	PREDICTED: pre-mRNA cleavage complex 2 protein Pcf11 [Tribolium castaneum]
c52542.graph_c0	1.843190091	4.027248501	0	0	0	0	0	0	0.000541193	#NAME?	down	--	--	--		[Z]	Cytoskeleton	Molecular Function: GTPase activity (GO:0003924);; Molecular Function: structural constituent of cytoskeleton (GO:0005200);; Molecular Function: GTP binding (GO:0005525);; Cellular Component: cytoplasm (GO:0005737);; Cellular Component: microtubule (GO:0005874);; Biological Process: GTP catabolic process (GO:0006184);; Biological Process: microtubule-based process (GO:0007017);; Biological Proces…	K07374|0.0|phu:Phum_PHUM420710|tubulin alpha-1 chain	[Z]	Cytoskeleton	Tubulin/FtsZ family, GTPase domain;; Tubulin C-terminal domain	Tubulin alpha-1 chain GN=alphaTub84B OS=Drosophila melanogaster (Fruit fly) PE=2 SV=1	tubulin alpha chain [Anopheles darlingi]
c16457.graph_c0	0	0	2.945056958	2.327880492	0	0	0	0	7.59E-08	Inf	up	--	--	--		[J]	Translation, ribosomal structure and biogenesis	Molecular Function: structural constituent of ribosome (GO:0003735);; Cellular Component: ribosome (GO:0005840);; Biological Process: translation (GO:0006412);;	K02873|1e-149|api:100165315|similar to ribosomal protein L13	[J]	Translation, ribosomal structure and biogenesis	Ribosomal protein L13e	60S ribosomal protein L13 GN=RpL13 OS=Spodoptera frugiperda (Fall armyworm) PE=2 SV=1	PREDICTED: ribosomal protein L13-like isoform X1 [Acyrthosiphon pisum]
c44282.graph_c0	11.6942199	15.47121047	3.92597204	4.817271814	8.190310957	6.774597277	9.991652413	11.63191152	0.002432761	-1.427515311	down	0.513432377	0.555429048	up		--	--	Cellular Component: integral component of membrane (GO:0016021);;	--	--	--	DoxX-like family	--	PREDICTED: transmembrane protein 35 [Tribolium castaneum]
c52715.graph_c0	2.21385552	2.937910792	0.402524861	0	0	0	0	0	0.000764249	-3.400826135	down	--	--	--		[J]	Translation, ribosomal structure and biogenesis	Molecular Function: structural constituent of ribosome (GO:0003735);; Cellular Component: ribosome (GO:0005840);; Biological Process: translation (GO:0006412);;	K02875|7e-68|api:100144868|Rpl14	[J]	Translation, ribosomal structure and biogenesis	Ribosomal protein L14;; KOW motif	60S ribosomal protein L14 GN=RpL14 OS=Drosophila melanogaster (Fruit fly) PE=1 SV=1	ribosomal protein L14 [Acyrthosiphon pisum]
c20193.graph_c0	0	0	3.410619643	2.53053103	0	0	0	0	2.99E-10	Inf	up	--	--	--		--	--	Molecular Function: calcium ion binding (GO:0005509);; Molecular Function: tropomyosin binding (GO:0005523);; Cellular Component: troponin complex (GO:0005861);; Biological Process: cellular calcium ion homeostasis (GO:0006874);; Biological Process: regulation of muscle contraction (GO:0006937);; Biological Process: mitochondrion organization (GO:0007005);; Biological Process: mesoderm developmen…	K12046|0.0|api:100163274|similar to AGAP002350-PC	[Z]	Cytoskeleton	Troponin	Troponin T GN=TNT OS=Periplaneta americana (American cockroach) PE=2 SV=1	PREDICTED: troponin T isoform X4 [Acyrthosiphon pisum]
c38049.graph_c0	126.0956518	174.3569727	8.016665322	27.86343344	0.273775638	0	0.170499671	0.133559816	2.75E-09	-2.886358554	down	--	--	--		[I]	Lipid transport and metabolism	--	--	--	--	Insect cuticle protein	Cuticle protein 21 GN=ACP21 OS=Locusta migratoria (Migratory locust) PE=1 SV=1	hypothetical protein TcasGA2_TC010054 [Tribolium castaneum]
c42428.graph_c0	2.420008277	1.742856374	0.284710871	0	0	0	0	0	0.000354621	-3.603414419	down	--	--	--		--	--	Molecular Function: transferase activity (GO:0016740);;	--	--	--	--	--	PREDICTED: histone-lysine N-methyltransferase SETMAR-like [Acromyrmex echinatior]
c14534.graph_c0	53.13235122	55.60794986	17.9966953	19.33549453	85.82474788	56.55339671	55.26958042	47.99775686	0.00354768	-1.334179868	down	0.770476169	-0.435260854	down		[O]	Posttranslational modification, protein turnover, chaperones	Biological Process: protein folding (GO:0006457);; Biological Process: response to heat (GO:0009408);; Molecular Function: unfolded protein binding (GO:0051082);;	K09517|0.0|tca:662544|similar to CG4164-PA	[O]	Posttranslational modification, protein turnover, chaperones	DnaJ C terminal domain;; DnaJ domain	DnaJ homolog dnj-20 (Precursor) GN=dnj-20 OS=Caenorhabditis elegans PE=3 SV=2	PREDICTED: dnaJ homolog subfamily B member 11 [Tribolium castaneum]
c50048.graph_c0	0.061233616	0.28834354	1.816622882	2.023847577	0.414756103	0.438616277	1.070092914	1.214017783	4.75E-07	3.68654589	up	0.180619551	1.442512095	up		--	--	--	--	--	--	--	--	--
c53751.graph_c0	0	0	1.198137281	1.722636707	0	0	0	0	3.03E-07	Inf	up	--	--	--		[J]	Translation, ribosomal structure and biogenesis	Molecular Function: structural constituent of ribosome (GO:0003735);; Cellular Component: ribosome (GO:0005840);; Biological Process: translation (GO:0006412);;	K02934|0.0|api:100164050|similar to ribosomal protein L6e	[J]	Translation, ribosomal structure and biogenesis	Ribosomal protein L6e	60S ribosomal protein L6 GN=rpl-6 OS=Caenorhabditis elegans PE=1 SV=1	60S ribosomal protein L6 [Acyrthosiphon pisum]
c47950.graph_c0	3.947197282	3.658204513	8.661328904	13.6980253	33.12162742	36.58103763	25.83892791	21.26436642	0.000741398	1.749725441	up	0.364641717	-0.542057366	down		--	--	--	--	[K]	Transcription	HMG (high mobility group) box;; HMG-box domain	Putative transcription factor SOX-14 GN=Sox14 OS=Drosophila melanogaster (Fruit fly) PE=2 SV=3	PREDICTED: protein SOX-15-like isoform X1 [Tribolium castaneum]
c24160.graph_c0	0	0	5.95240835	5.681510374	0	0	0	0	3.23E-10	Inf	up	--	--	--		[J]	Translation, ribosomal structure and biogenesis	Molecular Function: structural constituent of ribosome (GO:0003735);; Cellular Component: ribosome (GO:0005840);; Biological Process: translation (GO:0006412);;	K02894|9e-95|nvi:100118197|NV12412	[J]	Translation, ribosomal structure and biogenesis	Ribosomal protein L14p/L23e	60S ribosomal protein L23 GN=RpL23-C OS=Aedes aegypti (Yellowfever mosquito) PE=2 SV=1	PREDICTED: 60S ribosomal protein L23 [Apis mellifera]
c39156.graph_c0	19.49307018	18.07137252	45.25240814	64.47252573	23.64050961	26.9947723	37.65874648	40.88370706	0.000191526	1.743628528	up	0.243553621	0.654927197	up		[G]	Carbohydrate transport and metabolism	Molecular Function: hydrolase activity, hydrolyzing O-glycosyl compounds (GO:0004553);; Biological Process: carbohydrate metabolic process (GO:0005975);;	--	[G]	Carbohydrate transport and metabolism	Glycosyl hydrolases family 31	Neutral alpha-glucosidase AB (Precursor) GN=modA OS=Dictyostelium discoideum (Slime mold) PE=3 SV=1	hypothetical protein TcasGA2_TC000571 [Tribolium castaneum]
c39155.graph_c0	34.15604513	49.29271038	403.7350609	280.1946059	26.63027446	16.18194738	116.6103038	227.5818561	2.08E-05	3.262391062	up	0.019164765	3.031964239	up		--	--	Biological Process: metabolic process (GO:0008152);; Molecular Function: hydrolase activity (GO:0016787);;	--	[G]	Carbohydrate transport and metabolism	Alpha amylase, catalytic domain	Alpha-amylase OS=Tenebrio molitor (Yellow mealworm beetle) PE=1 SV=1	amylase, partial [Drosophila ananassae]
c48818.graph_c0	87.22002949	145.2444795	394.2698816	301.9496707	46.3520128	36.10615355	125.9206434	73.0177658	0.003764926	1.809365619	up	0.306893217	1.299052139	up		[R]	General function prediction only	Molecular Function: hydrolase activity (GO:0016787);;	--	[G]	Carbohydrate transport and metabolism	Calcineurin-like phosphoesterase;; Iron/zinc purple acid phosphatase-like protein C	--	purple acid phosphatase-like protein [Leptinotarsa decemlineata]
c48633.graph_c0	11.67287862	16.6525807	33.01606307	26.41594433	40.63494587	40.64932667	46.94982205	36.53330641	0.008926229	1.29203641	up	0.998863127	0.063090306	up		[P]	Inorganic ion transport and metabolism	Biological Process: single-organism transport (GO:0044765);;	--	[P]	Inorganic ion transport and metabolism	Sodium/hydrogen exchanger family	--	PREDICTED: mitochondrial sodium/hydrogen exchanger 9B2 isoform X2 [Tribolium castaneum]
c38760.graph_c0	5.294135648	8.158779602	0.412535867	0	0	0	0	0	1.01E-08	-4.747646328	down	--	--	--		--	--	--	--	--	--	--	--	unkown protein [Riptortus pedestris]
c28485.graph_c0	212.9036137	209.1460597	899.5941417	824.8182488	24.93246774	42.6856527	111.7171102	72.82431981	6.35E-05	2.242797231	up	0.14340921	1.468766067	up		[M]	Cell wall/membrane/envelope biogenesis	--	--	[M]	Cell wall/membrane/envelope biogenesis	Lipocalin / cytosolic fatty-acid binding protein family;; Lipocalin-like domain	Lopap (Precursor) OS=Lonomia obliqua (Moth) PE=1 SV=2	PREDICTED: apolipoprotein D-like [Megachile rotundata]
c52847.graph_c0	0	0	2.513177718	2.288456503	0	0	0	0	9.32E-07	Inf	up	--	--	--		[J]	Translation, ribosomal structure and biogenesis	Molecular Function: structural constituent of ribosome (GO:0003735);; Cellular Component: ribosome (GO:0005840);; Biological Process: translation (GO:0006412);;	K02917|1e-105|api:100168081|similar to ribosomal protein L35Ae	[J]	Translation, ribosomal structure and biogenesis	Ribosomal protein L35Ae	60S ribosomal protein L35a GN=rpl-33 OS=Caenorhabditis elegans PE=1 SV=3	ribosomal protein L35Ae-like [Acyrthosiphon pisum]
c23083.graph_c0	2.157357819	4.627898778	0.239709804	0	0	0	0	0	0.008549996	-4.538161494	down	--	--	--		[J]	Translation, ribosomal structure and biogenesis	Molecular Function: RNA binding (GO:0003723);; Molecular Function: structural constituent of ribosome (GO:0003735);; Biological Process: translation (GO:0006412);; Cellular Component: small ribosomal subunit (GO:0015935);;	K02958|2e-85|phu:Phum_PHUM399880|40S ribosomal protein S15, putative	[J]	Translation, ribosomal structure and biogenesis	Ribosomal protein S19	40S ribosomal protein S15 OS=Caenorhabditis elegans PE=1 SV=3	putative ribosomal protein S15 [Maconellicoccus hirsutus]
c52632.graph_c0	2.12023337	3.88266143	0.235584807	0	0	0.040825881	0	0	0.000249111	-4.388920283	down	--	--	--		[J]	Translation, ribosomal structure and biogenesis	Biological Process: ribosomal small subunit assembly (GO:0000028);; Molecular Function: structural constituent of ribosome (GO:0003735);; Biological Process: translation (GO:0006412);; Cellular Component: cytosolic small ribosomal subunit (GO:0022627);;	K02998|1e-141|nvi:100116902|NV14128	[J]	Translation, ribosomal structure and biogenesis	Ribosomal protein S2	40S ribosomal protein SA {ECO:0000255|HAMAP-Rule:MF_03015} OS=Maconellicoccus hirsutus (Pink hibiscus mealybug) PE=2 SV=1	RecName: Full=40S ribosomal protein SA [Maconellicoccus hirsutus]
c48581.graph_c0	4.498068869	4.436020361	15.87076866	13.52427101	21.06407739	21.06142048	15.80310029	26.23080335	3.19E-05	1.932747651	up	0.995907278	0.017654195	up		--	--	--	--	--	--	--	--	--
c16911.graph_c0	1.166806647	1.719981898	0.050731439	0	0	0	0	0	7.35E-06	-5.551574226	down	--	--	--		[G]	Carbohydrate transport and metabolism	Molecular Function: catalytic activity (GO:0003824);; Biological Process: metabolic process (GO:0008152);;	--	[G]	Carbohydrate transport and metabolism	--	Protein rtoA (Precursor) GN=rtoA OS=Dictyostelium discoideum (Slime mold) PE=2 SV=2	hypothetical protein DFA_01589 [Dictyostelium fasciculatum]
c39644.graph_c0	10.60289223	9.306178113	1.923850873	2.610043178	2.348066696	3.030867881	2.766530671	2.770848319	2.39E-05	-1.936837933	down	1	0.062697544	up		--	--	--	--	--	--	--	Uncharacterized protein DDB_G0290587 GN=DDB_G0290587 OS=Dictyostelium discoideum (Slime mold) PE=4 SV=1	hypothetical protein TcasGA2_TC007231 [Tribolium castaneum]
c39530.graph_c0	0.341308642	0.128575314	2.252668802	4.903641426	0	0	0	0.048334184	0.003855842	4.099106541	up	--	--	--		--	--	--	--	--	--	--	--	--
c43621.graph_c0	33.89617302	50.61958205	12.06490967	4.650200934	1.235352742	1.504490552	0.230802752	0.045199461	0.000741398	-2.093421723	down	0.002234823	-3.283134879	down		[I]	Lipid transport and metabolism	--	--	--	--	--	Cuticle protein 16.5, isoform B OS=Locusta migratoria (Migratory locust) PE=1 SV=1	PREDICTED: cuticle protein 16.5, isoform A [Tribolium castaneum]
c52788.graph_c0	0	0	2.952974719	3.824253304	0	0	0	0	7.37E-08	Inf	up	--	--	--		[J]	Translation, ribosomal structure and biogenesis	Molecular Function: structural constituent of ribosome (GO:0003735);; Biological Process: translation (GO:0006412);; Cellular Component: large ribosomal subunit (GO:0015934);;	K02898|1e-104|api:100169273|Rpl26	[J]	Translation, ribosomal structure and biogenesis	KOW motif	60S ribosomal protein L26 GN=RPL26 OS=Littorina littorea (Common periwinkle) PE=2 SV=1	ribosomal protein L26 [Acyrthosiphon pisum]
c47854.graph_c0	8.114695907	5.862822431	1.710474727	2.55563533	5.811976782	2.081821238	2.049471025	2.605319125	0.007101068	-1.520674821	down	0.927978374	-0.730575334	down		[RTKL]	--	Molecular Function: nucleotide binding (GO:0000166);; Molecular Function: protein tyrosine kinase activity (GO:0004713);; Cellular Component: membrane (GO:0016020);; Biological Process: phosphorylation (GO:0016310);; Molecular Function: ion binding (GO:0043167);;	--	[T]	Signal transduction mechanisms	Protein tyrosine kinase;; Protein kinase domain	Tyrosine kinase receptor Cad96Ca (Precursor) GN=Cad96Ca OS=Drosophila melanogaster (Fruit fly) PE=2 SV=2	PREDICTED: tyrosine kinase receptor Cad96Ca isoform X1 [Tribolium castaneum]
c44644.graph_c0	688.4911885	1411.798612	4.857031838	13.26145782	80.86050457	13.7439837	34.15978645	101.617668	1.72E-06	-6.66522193	down	0.936113757	0.553544173	up		--	--	Cellular Component: extracellular region (GO:0005576);; Biological Process: humoral immune response (GO:0006959);; Biological Process: defense response to bacterium (GO:0042742);;	--	--	--	Attacin, C-terminal region	Attacin-B (Precursor) GN=AttB OS=Drosophila melanogaster (Fruit fly) PE=1 SV=2	PREDICTED: uncharacterized protein LOC100142481 [Tribolium castaneum]
c45350.graph_c0	26.10743976	33.66688043	3.078824279	11.29590701	39.70615376	36.77706031	17.38633859	19.96128545	0.000313665	-1.878866156	down	0.014403596	-1.010756796	down		--	--	--	--	--	--	--	--	PREDICTED: uncharacterized protein LOC100141615 [Tribolium castaneum]
c43323.graph_c0	1.220975906	15.57582267	51.28171117	78.50090444	6.014607301	8.925381721	21.47103734	18.39108616	7.15E-07	3.176005584	up	0.046706362	1.43611487	up		[Q]	Secondary metabolites biosynthesis, transport and catabolism	Molecular Function: monooxygenase activity (GO:0004497);; Molecular Function: iron ion binding (GO:0005506);; Molecular Function: electron carrier activity (GO:0009055);; Molecular Function: oxidoreductase activity, acting on paired donors, with incorporation or reduction of molecular oxygen (GO:0016705);; Molecular Function: heme binding (GO:0020037);; Biological Process: oxidation-reduction pro…	--	[Q]	Secondary metabolites biosynthesis, transport and catabolism	Cytochrome P450	Cytochrome P450 9e2 GN=CYP9E2 OS=Blattella germanica (German cockroach) PE=2 SV=1	cytochrome P450 [Leptinotarsa decemlineata]
c41975.graph_c0	116.3306963	140.463188	31.5066745	49.1826975	76.30948948	77.56933534	50.08336096	47.99025515	0.006383836	-1.471243328	down	0.264049455	-0.626484377	down		[Q]	Secondary metabolites biosynthesis, transport and catabolism	--	--	[I]	Lipid transport and metabolism	Male sterility protein;; Male sterility protein;; NAD dependent epimerase/dehydratase family;; 3-beta hydroxysteroid dehydrogenase/isomerase family	Putative fatty acyl-CoA reductase CG8306 {ECO:0000250|UniProtKB:Q922J9, ECO:0000312|EMBL:AAF57977.2} GN=CG8306 OS=Drosophila melanogaster (Fruit fly) PE=2 SV=1	PREDICTED: putative fatty acyl-CoA reductase CG8306 [Tribolium castaneum]
c52577.graph_c0	0	0	3.199254273	2.785216628	0	0	0	0	4.64E-09	Inf	up	--	--	--		[J]	Translation, ribosomal structure and biogenesis	Molecular Function: RNA binding (GO:0003723);; Molecular Function: structural constituent of ribosome (GO:0003735);; Biological Process: translation (GO:0006412);; Cellular Component: small ribosomal subunit (GO:0015935);;	K02985|1e-172|api:100164974|Rps3	[J]	Translation, ribosomal structure and biogenesis	Ribosomal protein S3, C-terminal domain;; KH domain	40S ribosomal protein S3 GN=RpS3 OS=Manduca sexta (Tobacco hawkmoth) PE=2 SV=1	ribosomal protein S3 [Acyrthosiphon pisum]
c22699.graph_c0	0	0	25.81317428	34.40772105	0	0	0	0	2.26E-12	Inf	up	--	--	--		--	--	--	--	--	--	--	--	uncharacterized protein LOC100163715 precursor [Acyrthosiphon pisum]
c53581.graph_c0	0	0	1.481341725	1.712869021	0	0	0	0	3.55E-07	Inf	up	--	--	--		--	--	Molecular Function: peroxidase activity (GO:0004601);; Biological Process: response to oxidative stress (GO:0006979);; Molecular Function: heme binding (GO:0020037);; Biological Process: oxidation-reduction process (GO:0055114);;	--	[R]	General function prediction only	Animal haem peroxidase	Peroxidase (Precursor) GN=Pxd OS=Drosophila melanogaster (Fruit fly) PE=2 SV=2	PREDICTED: peroxidase [Acyrthosiphon pisum]
c53265.graph_c0	0	0	1.159108426	1.819765935	0	0	0	0	9.08E-09	Inf	up	--	--	--		[O]	Posttranslational modification, protein turnover, chaperones	Molecular Function: translation elongation factor activity (GO:0003746);; Cellular Component: nucleus (GO:0005634);; Cellular Component: lipid particle (GO:0005811);; Cellular Component: cytosol (GO:0005829);; Cellular Component: eukaryotic translation elongation factor 1 complex (GO:0005853);; Cellular Component: microtubule associated complex (GO:0005875);; Biological Process: translational elo…	K03233|0.0|api:100164654|similar to putative translation elongation factor-1 gamma	[J]	Translation, ribosomal structure and biogenesis	Elongation factor 1 gamma, conserved domain;; Glutathione S-transferase, C-terminal domain;; Glutathione S-transferase, N-terminal domain;; Glutathione S-transferase, C-terminal domain;; Glutathione S-transferase, C-terminal domain;; Glutathione S-transferase, N-terminal domain	Elongation factor 1-gamma OS=Artemia salina (Brine shrimp) PE=1 SV=3	elongation factor 1-gamma [Acyrthosiphon pisum]
c22628.graph_c0	7.121916141	9.883092197	2.427960193	2.66121903	13.61294478	12.94992065	10.22939005	7.44962906	0.000647114	-1.528032205	down	0.3499533	-0.561966451	down		[R]	General function prediction only	--	--	--	--	Ankyrin repeats (3 copies);; Ankyrin repeat;; LEM domain;; Ankyrin repeats (many copies);; Ankyrin repeats (many copies);; Ankyrin repeat	Ankyrin repeat domain-containing protein 39 homolog GN=ankrd39 OS=Dictyostelium discoideum (Slime mold) PE=3 SV=2	PREDICTED: ankyrin repeat and LEM domain-containing protein 1-like [Bombyx mori]
c52185.graph_c0	17.60228494	11.31481011	0	0	0	0	0	0	1.85E-07	#NAME?	down	--	--	--		--	--	--	--	--	--	--	--	transcript antisense to ribosomal RNA protein [Echinococcus multilocularis]
c36774.graph_c0	0	0.539404224	5.29799913	3.911567912	1.246956736	0.595538285	1.811994668	1.520801059	1.53E-05	4.348052334	up	--	--	--		--	--	--	--	--	--	--	--	--
c41766.graph_c0	1.116770618	0.191228054	6.193088024	13.76445969	0.098237236	0.070376181	0.642383207	0.575093413	0.003964582	4.092482486	up	--	--	--		--	--	--	--	--	--	--	--	--
c37640.graph_c0	3.164032065	6.018662442	30.01173723	34.96053666	4.365026008	6.579858161	67.56391184	108.735141	7.68E-13	3.038487013	up	2.94E-06	4.026662454	up		[I]	Lipid transport and metabolism	--	--	[R]	General function prediction only	Carboxylesterase family;; alpha/beta hydrolase fold;; Prolyl oligopeptidase family	Esterase E4 (Precursor) OS=Myzus persicae (Green peach aphid) PE=1 SV=1	esterase [Leptinotarsa decemlineata]
c52426.graph_c0	0.864147066	0	3.283805155	3.322418469	0.167233199	0.119804204	0	0	0.001452008	3.109597828	up	--	--	--		--	--	--	--	--	--	--	--	PREDICTED: uncharacterized protein LOC103521244 [Diaphorina citri]
c45299.graph_c0	8.866063416	17.23163584	1.976538823	0.057136582	0	0	0	0	0.003928232	-3.401842086	down	--	--	--		--	--	--	--	[P]	Inorganic ion transport and metabolism	Ferritin-like domain	Soma ferritin OS=Lymnaea stagnalis (Great pond snail) PE=2 SV=2	ferritin [Bemisia tabaci]
c34478.graph_c0	1.265653109	1.986615212	14.97710631	13.44581295	0.612335638	0.877342345	2.669416377	0.896172892	2.11E-05	3.348389985	up	--	--	--		--	--	--	--	--	--	--	--	PREDICTED: sulfotransferase 4A1-like [Harpegnathos saltator]
c43347.graph_c0	4.056314085	6.433958712	0.747226289	0	0	0.073995001	0	0	7.40E-05	-3.531276554	down	--	--	--		--	--	--	--	--	--	--	Uncharacterized protein PF11_0207 GN=PF11_0207 OS=Plasmodium falciparum (isolate 3D7) PE=4 SV=2	--
c51047.graph_c2	87.58984338	102.5452013	215.9415382	292.8786395	72.35855936	43.53381539	55.41377173	115.0283088	0.00104255	1.622886485	up	0.833649627	0.581153976	up		--	--	--	--	--	--	--	--	--
c16471.graph_c0	347.5044194	430.5849705	2588.023901	1691.894321	366.9281315	385.8758203	344.6329599	572.4404362	0.001719636	2.686308204	up	0.885527024	0.305057891	up		--	--	--	--	--	--	--	--	--
c46538.graph_c0	0.122419522	0	1.254817792	2.105632988	0.207297263	0.0424302	0.082992106	0.390067983	9.98E-08	4.937981057	up	--	--	--		--	--	--	--	--	--	--	--	PREDICTED: uncharacterized protein LOC101856023 isoform X1 [Aplysia californica]
c52553.graph_c0	0	0	4.301578248	3.375143917	0	0	0	0	2.29E-09	Inf	up	--	--	--		[Z]	Cytoskeleton	Molecular Function: GTPase activity (GO:0003924);; Molecular Function: structural constituent of cytoskeleton (GO:0005200);; Molecular Function: GTP binding (GO:0005525);; Cellular Component: cytoplasm (GO:0005737);; Cellular Component: microtubule (GO:0005874);; Biological Process: GTP catabolic process (GO:0006184);; Biological Process: microtubule-based process (GO:0007017);; Biological Proces…	--	[Z]	Cytoskeleton	Tubulin/FtsZ family, GTPase domain;; Misato Segment II tubulin-like domain	Tubulin beta-1 chain OS=Manduca sexta (Tobacco hawkmoth) PE=2 SV=1	hypothetical protein D910_04887, partial [Dendroctonus ponderosae]
c33825.graph_c0	44.78301495	59.58319879	13.32202874	16.61209837	67.97230876	96.67377736	52.38821504	57.67592554	0.000225282	-1.594190579	down	0.479633474	-0.561619667	down		[F]	Nucleotide transport and metabolism	Biological Process: nucleoside metabolic process (GO:0009116);; Molecular Function: transferase activity, transferring glycosyl groups (GO:0016757);; Biological Process: purine-containing compound salvage (GO:0043101);;	K00759|7e-57|tca:656695|similar to adenine phosphoribosyltransferase	[F]	Nucleotide transport and metabolism	Phosphoribosyl transferase domain	Adenine phosphoribosyltransferase GN=Aprt OS=Drosophila pseudoobscura pseudoobscura (Fruit fly) PE=3 SV=1	PREDICTED: adenine phosphoribosyltransferase [Tribolium castaneum]
c43366.graph_c0	8.616230475	9.624899574	16.19982894	21.03790822	31.03451007	31.95496116	35.69837968	34.64237534	0.008232609	1.232882874	up	0.941724158	0.18243277	up		[O]	Posttranslational modification, protein turnover, chaperones	Biological Process: metabolic process (GO:0008152);; Molecular Function: methyltransferase activity (GO:0008168);;	--	[O]	Posttranslational modification, protein turnover, chaperones	Protein-L-isoaspartate(D-aspartate) O-methyltransferase (PCMT);; SOCS box	Protein-L-isoaspartate O-methyltransferase GN=pcm-1 OS=Caenorhabditis elegans PE=2 SV=1	PREDICTED: protein-L-isoaspartate O-methyltransferase domain-containing protein 1 [Tribolium castaneum]
c48656.graph_c0	0.971955158	1.799174982	0	0.067820549	0.454026402	0.720218588	0.333246626	0.261046593	0.000156676	-5.197841336	down	--	--	--		--	--	--	--	--	--	--	--	--
c28541.graph_c0	5.301760595	3.473462195	0.691543742	0	0	0	0	0	0.000694181	-3.400525735	down	--	--	--		--	--	--	--	--	--	--	--	--
c47163.graph_c0	13.06896969	16.76905102	34.51376248	36.37912146	168.7286765	182.6043144	150.6713473	113.2709613	0.001766217	1.460827029	up	0.638995887	-0.38863583	down		[R]	General function prediction only	--	--	[S]	Function unknown	WD domain, G-beta repeat	Autophagy-related protein 18 GN=atg18 OS=Dictyostelium discoideum (Slime mold) PE=3 SV=1	PREDICTED: WD repeat domain phosphoinositide-interacting protein 2 isoform X2 [Tribolium castaneum]
c22412.graph_c0	5.370954959	3.653193484	16.70987327	20.52915122	5.197043497	6.618862887	2.15771379	5.281972388	0.004394221	2.241527973	up	0.881444231	-0.650739741	down		[R]	General function prediction only	Molecular Function: alcohol dehydrogenase (NADP+) activity (GO:0008106);; Biological Process: chaeta development (GO:0022416);; Biological Process: wing disc development (GO:0035220);;	--	[R]	General function prediction only	Aldo/keto reductase family	Aldo-keto reductase AKR2E4 GN=akr2e OS=Bombyx mori (Silk moth) PE=1 SV=1	hypothetical protein TcasGA2_TC015923 [Tribolium castaneum]
c51752.graph_c0	9.426497546	33.98242123	0.069059564	0.069871615	13.53155092	10.14864285	0	0	0.008482854	-8.058406183	down	6.02E-34	#NAME?	down		--	--	--	K14410|4e-95|tca:655779|similar to acid phosphatase-1	[I]	Lipid transport and metabolism	Histidine phosphatase superfamily (branch 2)	Venom acid phosphatase Acph-1 (Precursor) OS=Apis mellifera (Honeybee) PE=1 SV=1	PREDICTED: prostatic acid phosphatase [Tribolium castaneum]
c52443.graph_c0	2.558306005	3.636566687	0.597743476	0.229813424	0.057838039	0	0.010805965	0.025394349	3.55E-07	-2.66026414	down	--	--	--		--	--	--	K06236|0.0|tca:660112|similar to Tubulin tyrosine ligase-like protein 2 (Testis-specific protein NYD-TSPG)	[W]	Extracellular structures	Collagen triple helix repeat (20 copies);; Fibrillar collagen C-terminal domain;; von Willebrand factor type C domain	Fibril-forming collagen alpha chain (Fragment) OS=Riftia pachyptila (Vent tube worm) PE=1 SV=2	PREDICTED: fibril-forming collagen alpha chain-like [Tribolium castaneum]
c52724.graph_c0	0	0	3.198938775	3.498977481	0	0	0	0	6.67E-09	Inf	up	--	--	--		[J]	Translation, ribosomal structure and biogenesis	Molecular Function: structural constituent of ribosome (GO:0003735);; Cellular Component: ribosome (GO:0005840);; Biological Process: translation (GO:0006412);;	K02995|1e-148|api:100160266|similar to putative ribosomal protein S8e	[J]	Translation, ribosomal structure and biogenesis	Ribosomal protein S8e	40S ribosomal protein S8 GN=RpS8 OS=Apis mellifera (Honeybee) PE=2 SV=2	PREDICTED: 40S ribosomal protein S8-like [Acyrthosiphon pisum]
c39939.graph_c1	6.65671248	5.75477748	38.47292692	25.42061645	27.5153493	24.13680381	29.40647265	20.49737056	0.00177557	2.584186628	up	0.995907278	-0.023259138	down		[Q]	Secondary metabolites biosynthesis, transport and catabolism	Molecular Function: monooxygenase activity (GO:0004497);; Molecular Function: oxidoreductase activity, acting on paired donors, with incorporation or reduction of molecular oxygen (GO:0016705);; Molecular Function: metal ion binding (GO:0046872);;	K10720|0.0|tca:656884|CYP306A1	[Q]	Secondary metabolites biosynthesis, transport and catabolism	Cytochrome P450	Cytochrome P450 306a1 GN=phm OS=Drosophila melanogaster (Fruit fly) PE=1 SV=1	PREDICTED: cytochrome P450 306a1 [Tribolium castaneum]
c16787.graph_c0	2.140826651	12.09715011	108.327356	146.4236655	48.47325697	40.06818477	259.6921748	142.4906833	1.57E-16	4.385831238	up	0.082903985	2.211572261	up		--	--	Molecular Function: hydrolase activity (GO:0016787);;	--	[O]	Posttranslational modification, protein turnover, chaperones	Papain family cysteine protease	Digestive cysteine proteinase 3 (Precursor) GN=LCP3 OS=Homarus americanus (American lobster) PE=2 SV=1	digestive cysteine protease intestain [Leptinotarsa decemlineata]
c40960.graph_c0	21.40450774	17.81061414	60.68994196	58.1855429	42.75371496	62.44843813	84.69489621	137.9249755	2.35E-05	1.807862132	up	0.307401683	1.098624974	up		--	--	--	--	--	--	--	--	--
c41999.graph_c0	0	0	2.730586451	6.954369233	0	0	0	0.066669765	0.000663794	Inf	up	--	--	--		--	--	--	--	--	--	--	--	--
c52056.graph_c0	31.77094939	53.65199251	5.021341541	2.216895727	23.85171186	20.50455555	5.529051007	3.167554832	5.20E-05	-3.317759422	down	1.30E-05	-2.323053165	down		--	--	--	--	--	--	ML domain	--	--
c36677.graph_c0	13.8647755	24.86446047	103.9607213	131.2774048	53.89464437	40.45077034	40.67060096	58.94112807	8.53E-09	2.814779541	up	0.958663508	0.102620511	up		[P]	Inorganic ion transport and metabolism	Molecular Function: sulfate transmembrane transporter activity (GO:0015116);; Cellular Component: membrane (GO:0016020);; Biological Process: single-organism transport (GO:0044765);;	K14708|0.0|tca:657432|similar to sulfate transporter	[P]	Inorganic ion transport and metabolism	Sulfate transporter family;; Sulfate transporter N-terminal domain with GLY motif;; STAS domain	Sulfate permease family protein 3 GN=sulp-3 OS=Caenorhabditis elegans PE=2 SV=3	PREDICTED: sodium-independent sulfate anion transporter-like [Tribolium castaneum]
c47347.graph_c0	11.67017638	7.579834695	25.91620539	35.85700868	10.77311016	8.945150261	21.55831279	21.8075644	7.35E-06	1.874185106	up	0.004077494	1.162111706	up		--	--	--	--	--	--	Ecdysteroid kinase;; Protein of unknown function (DUF1679)	--	PREDICTED: uncharacterized protein LOC103313592 [Tribolium castaneum]
c52330.graph_c0	0.199850459	0.094107767	9.592957277	6.672708683	0	0	0	0	9.13E-09	5.998810128	up	--	--	--		--	--	--	--	--	--	--	--	hypothetical protein BRAFLDRAFT_76460 [Branchiostoma floridae]
c40940.graph_c0	4.203253269	4.683352141	10.00506787	11.62015755	21.53872032	27.905546	43.93344028	40.82848642	0.00938948	1.48982349	up	0.164809367	0.798772255	up		--	--	--	--	--	--	--	Protein spaetzle C-106 (Precursor) GN=spz OS=Drosophila melanogaster (Fruit fly) PE=1 SV=3	PREDICTED: protein spaetzle isoform X2 [Tribolium castaneum]
c47561.graph_c0	0.101741728	0.031939504	2.848808549	2.676427802	0.426605104	0.047017794	0.33720607	1.608902659	4.00E-10	5.56290549	up	--	--	--		--	--	--	--	--	--	--	--	--
c55058.graph_c0	0.571948097	1.077300675	0	0	0	0	0	0	3.02E-05	#NAME?	down	--	--	--		[C]	Energy production and conversion	Molecular Function: ATP citrate synthase activity (GO:0003878);; Molecular Function: succinate-CoA ligase (ADP-forming) activity (GO:0004775);; Molecular Function: ATP binding (GO:0005524);; Cellular Component: cytoplasm (GO:0005737);; Biological Process: cellular carbohydrate metabolic process (GO:0044262);; Molecular Function: cofactor binding (GO:0048037);;	K01648|0.0|api:100165099|Atpcl	[C]	Energy production and conversion	Citrate synthase;; CoA-ligase;; CoA binding domain;; Succinyl-CoA ligase like flavodoxin domain	Probable ATP-citrate synthase GN=D1005.1 OS=Caenorhabditis elegans PE=3 SV=1	PREDICTED: ATP citrate lyase isoform X1 [Acyrthosiphon pisum]
c52985.graph_c0	2.0806399	2.681433225	0.328526722	0.110796591	0	0	0	0	0.001934962	-3.19282817	down	--	--	--		[J]	Translation, ribosomal structure and biogenesis	Molecular Function: nucleotide binding (GO:0000166);; Molecular Function: structural constituent of ribosome (GO:0003735);; Cellular Component: ribosome (GO:0005840);; Biological Process: translation (GO:0006412);;	K02974|1e-74|api:100168780|similar to ribosomal protein S24e	[J]	Translation, ribosomal structure and biogenesis	Ribosomal protein S24e	40S ribosomal protein S24 GN=RpS24 OS=Spodoptera frugiperda (Fall armyworm) PE=2 SV=1	ribosomal protein S24-like protein [Maconellicoccus hirsutus]
c52936.graph_c0	0	0	1.827793654	2.260238628	0	0	0	0	5.07E-08	Inf	up	--	--	--		[J]	Translation, ribosomal structure and biogenesis	Cellular Component: ribosome (GO:0005840);; Biological Process: ribosome biogenesis (GO:0042254);;	K02936|0.0|api:100166754|similar to ribosomal protein L7Ae	[J]	Translation, ribosomal structure and biogenesis	Ribosomal protein L7Ae/L30e/S12e/Gadd45 family	60S ribosomal protein L7a GN=RpL7A OS=Anopheles gambiae (African malaria mosquito) PE=3 SV=2	ribosomal protein L7Ae-like [Acyrthosiphon pisum]
c46804.graph_c0	1.001388844	0.841134181	6.089612622	3.970563107	5.368583684	1.763531736	5.749018842	9.045240864	0.00216822	2.669001438	up	0.426727671	1.083663344	up		[GEPR]	--	--	--	[R]	General function prediction only	Sugar (and other) transporter;; Major Facilitator Superfamily;; Protein of unknown function (DUF791);; Sugar (and other) transporter	Facilitated trehalose transporter Tret1 {ECO:0000250|UniProtKB:Q7PIR5} OS=Culex quinquefasciatus (Southern house mosquito) PE=3 SV=1	PREDICTED: facilitated trehalose transporter Tret1 [Tribolium castaneum]
c23546.graph_c0	1.877650579	3.094590164	0	0	0	0	0	0	1.83E-07	#NAME?	down	--	--	--		--	--	--	--	--	--	PBP/GOBP family	--	--
c48938.graph_c0	0.128460197	0.181472224	0.835003057	1.169753006	0.559352959	0.400714908	0.890225461	0.485114689	0.000603469	2.898351053	up	0.891031495	0.548142914	up		--	--	--	--	[R]	General function prediction only	--	Probable RNA-directed DNA polymerase from transposon BS OS=Drosophila melanogaster (Fruit fly) PE=2 SV=1	PREDICTED: RNA-directed DNA polymerase from mobile element jockey-like, partial [Hydra vulgaris]
c43931.graph_c1	1.325789335	1.41886856	0.241056005	0	0	0	0	0	0.001573469	-3.235795634	down	--	--	--		--	--	--	K12046|1e-124|api:100163274|similar to AGAP002350-PC	[Z]	Cytoskeleton	--	Troponin T, skeletal muscle GN=up OS=Drosophila melanogaster (Fruit fly) PE=1 SV=3	PREDICTED: troponin T isoform X6 [Acyrthosiphon pisum]
c50491.graph_c4	71.05406627	74.34938368	393.1164433	370.6758042	61.17881628	32.27227081	111.3219922	119.6521707	2.35E-06	2.605497684	up	1.00E-04	1.334496258	up		[G]	Carbohydrate transport and metabolism	Molecular Function: hydrolase activity, hydrolyzing O-glycosyl compounds (GO:0004553);; Biological Process: metabolic process (GO:0008152);;	K12373|1e-170|tca:664567|similar to hexosaminidase A	[G]	Carbohydrate transport and metabolism	Glycosyl hydrolase family 20, catalytic domain	Beta-hexosaminidase A (Precursor) OS=Caenorhabditis briggsae PE=3 SV=2	hypothetical protein TcasGA2_TC008778 [Tribolium castaneum]
c50491.graph_c5	32.25014656	34.75502234	178.5093404	155.6946245	29.57992912	15.72507279	49.6563642	62.96898509	2.25E-08	2.533751897	up	0.001777105	1.341932665	up		--	--	Molecular Function: hydrolase activity (GO:0016787);;	K12373|6e-19|tca:664569|similar to Beta-hexosaminidase alpha chain precursor (N-acetyl-beta-glucosaminidase) (Beta-N-acetylhexosaminidase) (Hexosaminidase A)	[G]	Carbohydrate transport and metabolism	beta-acetyl hexosaminidase like	--	Beta-hexosaminidase subunit beta [Camponotus floridanus]
c35169.graph_c0	5.720090172	8.781673641	0.313434018	0	0	0	0	0	3.43E-09	-5.252377034	down	--	--	--		[C]	Energy production and conversion	Molecular Function: lipid binding (GO:0008289);; Molecular Function: hydrogen ion transmembrane transporter activity (GO:0015078);; Biological Process: ATP synthesis coupled proton transport (GO:0015986);; Biological Process: ATP hydrolysis coupled proton transport (GO:0015991);; Cellular Component: integral component of membrane (GO:0016021);; Cellular Component: proton-transporting ATP synthase…	K02128|1e-51|api:100144869|ATP synthase c-subunit-like	[C]	Energy production and conversion	ATP synthase subunit C	ATP synthase lipid-binding protein, mitochondrial (Precursor) OS=Manduca sexta (Tobacco hawkmoth) PE=2 SV=1	ATP synthase c-subunit-like [Acyrthosiphon pisum]
c29422.graph_c0	0	0	6.528274715	4.31867922	0	0.812232067	0	3.733493135	1.16E-08	Inf	up	--	--	--		[L]	Replication, recombination and repair	Molecular Function: motor activity (GO:0003774);; Cellular Component: myosin complex (GO:0016459);;	K10352|1e-110|api:100167379|Mhc1	[Z]	Cytoskeleton	Myosin tail	Myosin heavy chain, muscle GN=Mhc OS=Drosophila melanogaster (Fruit fly) PE=1 SV=4	putative myosin heavy chain [Maconellicoccus hirsutus]
c47784.graph_c0	1.84733355	2.092146771	0.210458688	0.56782243	0.384655538	0.599755655	0.718657543	0.894106184	0.005733058	-2.157399349	down	0.79715138	0.730121485	up		[RTKL]	--	Molecular Function: protein tyrosine kinase activity (GO:0004713);; Molecular Function: ATP binding (GO:0005524);; Biological Process: protein phosphorylation (GO:0006468);;	--	[TU]	--	Protein tyrosine kinase;; Protein kinase domain	Tyrosine-protein kinase transmembrane receptor Ror (Precursor) GN=Ror OS=Drosophila melanogaster (Fruit fly) PE=1 SV=1	PREDICTED: tyrosine-protein kinase transmembrane receptor Ror-like isoform X1 [Tribolium castaneum]
c45587.graph_c0	5.413040985	8.177887276	1.127732774	0.570496728	10.14817313	8.286294117	2.650319738	5.429828383	0.000854041	-2.762952453	down	0.357228171	-1.168147862	down		--	--	--	--	--	--	--	--	--
c54515.graph_c0	1.415831028	1.517321754	0.048822448	0	0	0	0	0	5.42E-06	-5.635349487	down	--	--	--		[C]	Energy production and conversion	Cellular Component: mitochondrial proton-transporting ATP synthase complex, catalytic core F(1) (GO:0000275);; Cellular Component: lipid particle (GO:0005811);; Biological Process: phagocytosis (GO:0006909);; Molecular Function: hydrogen-exporting ATPase activity, phosphorylative mechanism (GO:0008553);; Biological Process: ATP synthesis coupled proton transport (GO:0015986);; Molecular Function:…	K02136|1e-138|phu:Phum_PHUM167420|ATP synthase gamma chain isoform 1, putative (EC:3.6.3.14)	[C]	Energy production and conversion	ATP synthase	ATP synthase subunit gamma, mitochondrial (Precursor) GN=ATPsyn-gamma OS=Drosophila melanogaster (Fruit fly) PE=2 SV=2	putative mitochondrial ATP synthase gamma-subunit [Maconellicoccus hirsutus]
c23132.graph_c0	0	0	3.21599805	3.921263074	0	0	0	0	2.46E-09	Inf	up	--	--	--		[J]	Translation, ribosomal structure and biogenesis	Molecular Function: structural constituent of ribosome (GO:0003735);; Cellular Component: ribosome (GO:0005840);; Biological Process: translation (GO:0006412);;	K02877|1e-151|api:100165965|Rpl15	[J]	Translation, ribosomal structure and biogenesis	Ribosomal L15	60S ribosomal protein L15 GN=RpL15 OS=Anopheles gambiae (African malaria mosquito) PE=2 SV=3	ribosomal protein L15 [Acyrthosiphon pisum]
c31607.graph_c0	2.825491186	5.155680367	0.176595689	0	0.056958371	0	0	0	2.60E-05	-5.215715857	down	--	--	--		[G]	Carbohydrate transport and metabolism	Molecular Function: fructose-bisphosphate aldolase activity (GO:0004332);; Biological Process: glycolysis (GO:0006096);;	K01623|0.0|api:100166128|similar to putative fructose 1,6-bisphosphate aldolase	[G]	Carbohydrate transport and metabolism	Fructose-bisphosphate aldolase class-I	Fructose-bisphosphate aldolase GN=Ald OS=Drosophila melanogaster (Fruit fly) PE=1 SV=5	PREDICTED: fructose-bisphosphate aldolase-like [Ceratitis capitata]
c52162.graph_c0	28.26187426	57.88291451	2.724074484	1.033539783	0.494218465	0.354053203	0.307785186	0.241101538	0.001080211	-4.26874538	down	--	--	--		--	--	--	--	--	--	--	Larval/pupal cuticle protein H1C (Precursor) GN=LPCP-22 OS=Tenebrio molitor (Yellow mealworm beetle) PE=1 SV=2	PREDICTED: cuticle protein 21-like [Tribolium castaneum]
c49075.graph_c0	6.367852429	8.173504885	1.078441828	1.143081147	18.38560268	21.91057442	13.83287378	15.49023537	6.32E-07	-2.498375155	down	0.604973363	-0.437581833	down		--	--	Cellular Component: Golgi apparatus (GO:0005794);; Biological Process: protein glycosylation (GO:0006486);; Cellular Component: integral component of membrane (GO:0016021);; Molecular Function: transferase activity, transferring glycosyl groups (GO:0016757);;	K00710|0.0|tca:664097|similar to CG4445-PA	[O]	Posttranslational modification, protein turnover, chaperones	Glycosyl transferase family 2;; Ricin-type beta-trefoil lectin domain;; Glycosyltransferase like family 2;; Glycosyltransferase like family 2;; N-terminal domain of galactosyltransferase	Polypeptide N-acetylgalactosaminyltransferase 3 GN=pgant3 OS=Drosophila melanogaster (Fruit fly) PE=1 SV=1	PREDICTED: polypeptide N-acetylgalactosaminyltransferase 1 isoform X2 [Tribolium castaneum]
c51902.graph_c0	756.9911584	1125.995885	193.7870349	264.7918119	0	0	0.087713285	0	0.001012374	-1.831183368	down	--	--	--		--	--	--	--	[W]	Extracellular structures	Drosophila Retinin like protein	Larval/pupal cuticle protein H1C (Precursor) GN=LPCP-22 OS=Tenebrio molitor (Yellow mealworm beetle) PE=1 SV=2	PREDICTED: cuticle protein 16.5, isoform B [Tribolium castaneum]
c48200.graph_c0	1357.988832	2274.872451	7770.531105	5836.477003	601.656405	553.1594966	1948.90489	2050.286597	0.006373328	2.132707631	up	8.58E-07	1.815931494	up		[R]	General function prediction only	--	--	[I]	Lipid transport and metabolism	alpha/beta hydrolase fold	Lipase 3 (Precursor) GN=Lip3 OS=Drosophila melanogaster (Fruit fly) PE=2 SV=1	PREDICTED: lipase 3 [Tribolium castaneum]
c50017.graph_c3	99.13580604	66.26039777	11.38945023	20.5686057	47.75551978	50.34110953	29.44558389	25.40729452	0.002886754	-2.187286568	down	0.087533831	-0.815088921	down		--	--	--	--	--	--	Single domain von Willebrand factor type C	--	hypothetical protein YQE_11528, partial [Dendroctonus ponderosae]
c29066.graph_c0	0	0	3.814646251	3.666526493	0	0	0	0	8.01E-07	Inf	up	--	--	--		[O]	Posttranslational modification, protein turnover, chaperones	Biological Process: protein peptidyl-prolyl isomerization (GO:0000413);; Molecular Function: peptidyl-prolyl cis-trans isomerase activity (GO:0003755);; Biological Process: protein folding (GO:0006457);;	--	[O]	Posttranslational modification, protein turnover, chaperones	Cyclophilin type peptidyl-prolyl cis-trans isomerase/CLD	Peptidyl-prolyl cis-trans isomerase GN=Cyp1 OS=Drosophila melanogaster (Fruit fly) PE=1 SV=2	peptidyl-prolyl cis-trans isomerase-like [Acyrthosiphon pisum]
c53106.graph_c0	0	0	2.248913937	2.514869661	0	0	0	0	6.99E-07	Inf	up	--	--	--		[J]	Translation, ribosomal structure and biogenesis	Molecular Function: structural constituent of ribosome (GO:0003735);; Cellular Component: ribosome (GO:0005840);; Biological Process: translation (GO:0006412);;	K02900|1e-108|api:100166296|similar to putative ribosomal protein L27A	[J]	Translation, ribosomal structure and biogenesis	Ribosomal protein L18e/L15	60S ribosomal protein L27a GN=RpL27A OS=Tenebrio molitor (Yellow mealworm beetle) PE=2 SV=1	60S ribosomal protein L27a [Acyrthosiphon pisum]
c37848.graph_c1	8.595427704	10.40788004	31.51701265	23.37504608	10.2093599	4.886431182	9.619364688	13.20281862	0.001922486	1.752815052	up	0.620553127	0.624963488	up		--	--	--	--	[M]	Cell wall/membrane/envelope biogenesis	Scramblase	--	PREDICTED: phospholipid scramblase 2-like isoform X3 [Tribolium castaneum]
c40224.graph_c0	0.521401074	0.433275943	172.8008867	340.1078298	21.69427886	28.10663516	99.02829353	109.0628447	5.17E-12	9.255012726	up	9.33E-10	2.083267998	up		[E]	Amino acid transport and metabolism	Molecular Function: histidine decarboxylase activity (GO:0004398);; Cellular Component: cytoplasm (GO:0005737);; Biological Process: cellular amino acid metabolic process (GO:0006520);; Biological Process: terminal branching, open tracheal system (GO:0007430);; Biological Process: imaginal disc-derived wing morphogenesis (GO:0007476);; Biological Process: RNA interference (GO:0016246);; Molecular…	K01590|0.0|tca:664593|similar to aromatic amino acid decarboxylase	[E]	Amino acid transport and metabolism	Pyridoxal-dependent decarboxylase conserved domain;; Beta-eliminating lyase	Histidine decarboxylase GN=Hdc OS=Drosophila melanogaster (Fruit fly) PE=2 SV=2	hypothetical protein TcasGA2_TC010062 [Tribolium castaneum]
c16398.graph_c0	0	0	3.895425463	3.814094171	0	0	0	0	4.54E-08	Inf	up	--	--	--		[J]	Translation, ribosomal structure and biogenesis	Molecular Function: structural constituent of ribosome (GO:0003735);; Cellular Component: ribosome (GO:0005840);; Biological Process: translation (GO:0006412);; Molecular Function: rRNA binding (GO:0019843);;	K02940|1e-131|api:100162964|similar to putative ribosomal protein L9	[J]	Translation, ribosomal structure and biogenesis	Ribosomal protein L6	60S ribosomal protein L9 GN=RpL9 OS=Spodoptera frugiperda (Fall armyworm) PE=2 SV=1	60S ribosomal protein L9-like [Acyrthosiphon pisum]
c37618.graph_c0	22.74592428	17.30353062	444.1846835	239.6453097	50.55112726	19.56956225	158.9692337	119.5029661	0.001665862	4.3177817	up	0.000227907	2.023096041	up		[E]	Amino acid transport and metabolism	Molecular Function: L-tyrosine:2-oxoglutarate aminotransferase activity (GO:0004838);; Biological Process: biosynthetic process (GO:0009058);; Biological Process: aromatic amino acid family metabolic process (GO:0009072);; Molecular Function: pyridoxal phosphate binding (GO:0030170);;	K00815|0.0|tca:659321|similar to CG1461-PA	[E]	Amino acid transport and metabolism	Aminotransferase class I and II;; Beta-eliminating lyase;; Aminotransferase class-V	Tyrosine aminotransferase GN=tat OS=Dictyostelium discoideum (Slime mold) PE=3 SV=1	PREDICTED: tyrosine aminotransferase [Tribolium castaneum]
c24626.graph_c0	0	0	3.582399097	2.243752637	0	0	0	0	3.43E-06	Inf	up	--	--	--		--	--	Biological Process: nuclear division (GO:0000280);; Molecular Function: actin binding (GO:0003779);; Molecular Function: tropomyosin binding (GO:0005523);; Cellular Component: nucleus (GO:0005634);; Cellular Component: troponin complex (GO:0005861);; Biological Process: nervous system development (GO:0007399);; Biological Process: skeletal muscle tissue development (GO:0007519);; Biological Proce…	--	[Z]	Cytoskeleton	Troponin	Troponin I GN=wupA OS=Drosophila melanogaster (Fruit fly) PE=2 SV=3	ACYPI005885 [Acyrthosiphon pisum]
c27942.graph_c0	2879.983821	2951.045075	949.5536316	609.9659082	1.373757719	0	0.466656646	0.091388118	0.008419797	-1.678666987	down	--	--	--		--	--	--	--	--	--	Insect cuticle protein	Endocuticle structural glycoprotein SgAbd-1 OS=Schistocerca gregaria (Desert locust) PE=1 SV=1	Endocuticle structural glycoprotein SgAbd-1 [Acromyrmex echinatior]
c32103.graph_c0	11.8539828	14.26994144	37.44254353	33.67540853	17.57523132	17.08582965	28.19868717	27.70746749	0.000435826	1.661146367	up	0.160873356	0.713375837	up		--	--	--	--	--	--	--	Probable serine/threonine-protein kinase DDB_G0277071 GN=DDB_G0277071 OS=Dictyostelium discoideum (Slime mold) PE=3 SV=1	PREDICTED: uncharacterized protein LOC103313203 [Tribolium castaneum]
c53239.graph_c0	1.619405523	2.013167284	0.064777134	0	0	0	0	0	8.26E-06	-5.533388755	down	--	--	--		--	--	Molecular Function: motor activity (GO:0003774);; Cellular Component: myosin complex (GO:0016459);;	K10352|1e-133|api:100167379|Mhc1	[Z]	Cytoskeleton	Myosin tail	Myosin heavy chain, muscle GN=Mhc OS=Drosophila melanogaster (Fruit fly) PE=1 SV=4	putative myosin heavy chain [Maconellicoccus hirsutus]
c28054.graph_c1	92.31336995	62.45022972	144.6368571	195.8364932	49.40365974	37.09068314	57.15267927	66.09198154	0.006426611	1.330889908	up	0.392003082	0.536230267	up		[G]	Carbohydrate transport and metabolism	--	--	[PT]	--	SMP-30/Gluconolaconase/LRE-like region	--	hypothetical protein TcasGA2_TC013050 [Tribolium castaneum]
c28054.graph_c0	74.91876646	54.11943697	130.8545135	169.467419	46.91297871	32.6881946	46.77646115	51.16876423	0.001799922	1.414622946	up	0.783838397	0.325566359	up		[G]	Carbohydrate transport and metabolism	Molecular Function: calcium ion binding (GO:0005509);; Molecular Function: enzyme regulator activity (GO:0030234);; Biological Process: regulation of catalytic activity (GO:0050790);;	--	[PT]	--	SMP-30/Gluconolaconase/LRE-like region	--	hypothetical protein TcasGA2_TC013050 [Tribolium castaneum]
c44416.graph_c0	8.399840395	8.837607535	24.11034211	18.70432126	6.631512397	5.700899586	10.51540422	14.28440445	0.001102504	1.531199257	up	0.064419195	1.031130712	up		--	--	--	--	[S]	Function unknown	XK-related protein	--	PREDICTED: uncharacterized protein LOC103313092 [Tribolium castaneum]
c47513.graph_c2	24.87824673	31.51149245	244.3871508	221.9437711	10.95481806	26.94286913	54.42669911	30.58472715	3.04E-12	3.26471841	up	0.656120261	1.183438078	up		--	--	Molecular Function: peptidase activity (GO:0008233);;	K01312|1e-69|tca:655678|P76, GLEAN_07017	[E]	Amino acid transport and metabolism	Trypsin	Trypsin-7 (Precursor) GN=TRYP7 OS=Anopheles gambiae (African malaria mosquito) PE=2 SV=2	serine protease P76 precursor [Tribolium castaneum]
c49731.graph_c0	13.22103056	14.8243373	51.75839653	36.65090746	25.75796971	20.87750321	31.91295771	28.33618188	0.004116632	1.879008627	up	0.66420218	0.395493746	up		--	--	--	--	--	--	Transposase (partial DDE domain)	--	PREDICTED: histone-lysine N-methyltransferase SETMAR-like [Hydra vulgaris]
c44012.graph_c0	209.0070761	206.5960862	22.24691773	56.80942729	9.129640093	6.54038354	10.07535915	8.088960495	6.26E-06	-2.212933073	down	0.93782761	0.240782666	up		--	--	--	--	--	--	Roadblock/LC7 domain;; Nebulin repeat	Cuticle protein 18.7 OS=Locusta migratoria (Migratory locust) PE=1 SV=1	PREDICTED: cuticle protein 18.7 [Tribolium castaneum]
c43977.graph_c0	26.82996624	32.7434819	76.90690464	69.82113589	39.16714207	17.92460303	32.8727037	30.69714798	0.004073912	1.516644789	up	0.95590654	0.186063427	up		--	--	Molecular Function: peptidase activity (GO:0008233);;	K04489|3e-45|cqu:CpipJ_CPIJ000671|caspase	[D]	Cell cycle control, cell division, chromosome partitioning	Caspase domain;; Caspase domain	Caspase-1 subunit p13 (Precursor) GN=Dcp-1 OS=Drosophila melanogaster (Fruit fly) PE=1 SV=1	PREDICTED: caspase-1-like [Tribolium castaneum]
c48406.graph_c0	3.886559891	11.38757376	0.117776203	0.039720366	0.018993501	0	0	0	0.007256124	-6.341486469	down	--	--	--		--	--	--	--	--	--	GMC oxidoreductase;; GMC oxidoreductase;; FAD binding domain	Uncharacterized protein DDB_G0271670 (Precursor) GN=DDB_G0271670 OS=Dictyostelium discoideum (Slime mold) PE=3 SV=1	cement precursor protein 3B variant 3 [Phragmatopoma californica]
c47847.graph_c0	3.611380101	2.624786833	18.80299414	31.69358308	61.95040867	15.83662959	56.41665627	116.3487468	7.44E-06	3.205306349	up	0.614206076	1.182707595	up		--	--	Molecular Function: hydrolase activity (GO:0016787);;	--	[E]	Amino acid transport and metabolism	Trypsin	Chymotrypsin (Precursor) OS=Phaedon cochleariae (Mustard beetle) PE=2 SV=1	serine protease P128 [Tribolium castaneum]
c35432.graph_c0	0.287847137	0.135544605	1.727107176	1.383370786	0.83557995	1.646153251	2.992158532	3.71964845	0.001556326	3.081425891	up	0.238811689	1.451157919	up		--	--	--	K13348|1e-52|tca:661949|similar to MpV17 transgene, murine homolog, glomerulosclerosis	[R]	General function prediction only	Mpv17 / PMP22 family	Mpv17-like protein (Fragment) GN=CBG20693 OS=Caenorhabditis briggsae PE=3 SV=2	PREDICTED: protein Mpv17 [Tribolium castaneum]
c40842.graph_c0	2.185431958	2.684608896	0.190040241	0	0	0	0	0	7.15E-05	-4.403787309	down	--	--	--		[Z]	Cytoskeleton	Molecular Function: actin binding (GO:0003779);; Biological Process: actomyosin structure organization (GO:0031032);;	--	[Z]	Cytoskeleton	Calponin homology (CH) domain;; Calponin family repeat	Muscle-specific protein 20 GN=Mp20 OS=Drosophila melanogaster (Fruit fly) PE=2 SV=2	Muscle-specific protein, putative [Pediculus humanus corporis]
c40858.graph_c0	0.513636597	0.107496361	3.25307765	2.829388645	0.607450616	3.481372733	1.599189719	3.960195616	2.50E-05	3.483373161	up	0.979751896	0.448473219	up		--	--	--	--	--	--	--	--	--
c39405.graph_c0	3.786552456	6.189449003	0.043524205	0	0	0.241362121	0	0	4.22E-10	-7.559918189	down	--	--	--		--	--	Molecular Function: catalytic activity (GO:0003824);;	--	--	--	Lipase	Vitellogenin-3 (Precursor) GN=Yp3 OS=Drosophila melanogaster (Fruit fly) PE=1 SV=1	unknown [Dendroctonus ponderosae]
c49776.graph_c0	21.70021523	19.54554124	7.132102767	7.010773721	34.3745143	34.03294683	21.4634824	26.55421287	0.003501195	-1.335711949	down	0.532678144	-0.488250051	down		--	--	--	--	[S]	Function unknown	Glycosyltransferase family 92	--	PREDICTED: uncharacterized protein LOC659018 [Tribolium castaneum]
c48154.graph_c0	0.059741603	0.056263557	0.657166898	0.967119031	0.375746608	0.207062416	0.135002473	0.401862599	5.42E-05	4.003985432	up	--	--	--		--	--	--	--	--	--	--	--	PREDICTED: uncharacterized protein LOC103308593 [Acyrthosiphon pisum]
c49072.graph_c0	5.483373104	6.129544534	1.854935752	1.448717294	0.787213879	0.699300739	0.85304263	0.645183179	0.000972179	-1.594117326	down	1	0.037212393	up		--	--	--	--	--	--	--	Calponin homology domain-containing protein DDB_G0272472 GN=DDB_G0272472 OS=Dictyostelium discoideum (Slime mold) PE=3 SV=1	hypothetical protein TcasGA2_TC015324 [Tribolium castaneum]
c49350.graph_c0	13.33862017	9.342645315	24.33159496	26.88958484	12.25813711	9.501792515	19.93327105	19.45892297	0.001895841	1.375675738	up	0.080259254	0.882169561	up		--	--	--	--	[E]	Amino acid transport and metabolism	Peptidase family M13;; Peptidase family M13	Neprilysin-11 GN=nep-11 OS=Caenorhabditis elegans PE=1 SV=2	hypothetical protein TcasGA2_TC013215 [Tribolium castaneum]
c34274.graph_c0	1.972437885	4.024813437	13.14977132	15.13375008	2.544760491	4.101842601	3.565809816	4.422652314	0.00065648	2.454720841	up	0.976237947	0.282926415	up		[R]	General function prediction only	Molecular Function: oxidoreductase activity (GO:0016491);; Biological Process: oxidation-reduction process (GO:0055114);;	--	[R]	General function prediction only	Aldo/keto reductase family	Aldose reductase A GN=alrA OS=Dictyostelium discoideum (Slime mold) PE=2 SV=1	hypothetical protein D910_09666 [Dendroctonus ponderosae]
c42859.graph_c0	16.74352434	60.36174335	215.5335478	375.6433814	47.75140397	38.10879176	159.3731372	121.8680152	0.000117242	3.150730686	up	2.21E-05	1.738629665	up		--	--	Molecular Function: alpha-galactosidase activity (GO:0004557);; Cellular Component: cytoplasm (GO:0005737);; Biological Process: oligosaccharide metabolic process (GO:0009311);; Biological Process: glycoside catabolic process (GO:0016139);; Biological Process: glycosylceramide catabolic process (GO:0046477);;	K01189|0.0|tca:662197|similar to CG7997-PA, isoform A	[G]	Carbohydrate transport and metabolism	Melibiase	Probable alpha-galactosidase (Precursor) GN=melA OS=Dictyostelium discoideum (Slime mold) PE=3 SV=1	PREDICTED: alpha-N-acetylgalactosaminidase-like [Tribolium castaneum]
c42742.graph_c0	65.9562775	64.63526636	154.2663145	165.4547691	52.03621384	52.11006165	85.04592891	105.3410448	0.003743165	1.498883724	up	0.033064182	0.892542919	up		[F]	Nucleotide transport and metabolism	Molecular Function: hydrolase activity (GO:0016787);;	K01489|2e-44|tca:660436|similar to CG8360-PA	[F]	Nucleotide transport and metabolism	Cytidine and deoxycytidylate deaminase zinc-binding region;; Cytidine and deoxycytidylate deaminase zinc-binding region	Probable cytidine deaminase GN=cda OS=Dictyostelium discoideum (Slime mold) PE=3 SV=1	hypothetical protein YQE_06576, partial [Dendroctonus ponderosae]
c30970.graph_c0	0.023374394	0.044027161	0.514243928	0.591239516	0.520203231	0.486089258	0.021128332	0.529623758	4.76E-05	4.251666213	up	0.932418156	-0.855007071	down		--	--	--	--	--	--	--	--	transposase [Ceratitis rosa]
c46954.graph_c0	0	0.089343213	0.600827386	0.575898008	0.305981266	0.438403883	0.142917314	0.089562684	0.000214975	3.965402635	up	--	--	--		--	--	--	--	--	--	Transposase IS4	--	hypothetical protein EAI_04159 [Harpegnathos saltator]
c17175.graph_c0	5.531149344	4.386640897	30.27619174	47.42100302	9.201771531	0.874456645	0.175426569	0.068709635	5.82E-08	3.161336133	up	--	--	--		--	--	--	--	--	--	--	Acanthoscurrin-2 (Precursor; Fragment) OS=Acanthoscurria gomesiana (Tarantula spider) PE=1 SV=1	hypothetical protein Y032_0066g3770 [Ancylostoma ceylanicum]
c46781.graph_c0	31.68507944	25.97987229	70.33207123	55.37783685	29.43674366	25.96706905	44.99974328	57.92287397	0.008860128	1.33820569	up	0.021967613	0.916775682	up		[Q]	Secondary metabolites biosynthesis, transport and catabolism	Molecular Function: oxidoreductase activity (GO:0016491);; Molecular Function: metal ion binding (GO:0046872);;	K07424|0.0|tca:664295|CYP9Z4, GLEAN_06444	[Q]	Secondary metabolites biosynthesis, transport and catabolism	Cytochrome P450	Cytochrome P450 9e2 GN=CYP9E2 OS=Blattella germanica (German cockroach) PE=2 SV=1	cytochrome P450 9Z4 [Tribolium castaneum]
c30684.graph_c0	1.285843049	3.007927121	0.041479393	0	0	0	0	0	0.002486231	-6.407533354	down	--	--	--		--	--	Molecular Function: structural constituent of ribosome (GO:0003735);; Cellular Component: ribosome (GO:0005840);; Biological Process: translation (GO:0006412);;	--	[J]	Translation, ribosomal structure and biogenesis	Ribosomal L22e protein family	60S ribosomal protein L22 GN=RpL22 OS=Drosophila melanogaster (Fruit fly) PE=1 SV=2	ribosomal protein L22 [Acyrthosiphon pisum]
c53063.graph_c0	1.300229157	2.24497574	0	0	0	0.300436744	0	0	1.14E-05	#NAME?	down	--	--	--		--	--	--	--	--	--	--	--	--
c49992.graph_c0	0.951771982	0.977848995	6.229868091	6.303123306	1.423291952	2.159221185	5.16189316	3.492144446	0.000119078	2.909154603	up	0.359260756	1.293643906	up		--	--	--	--	--	--	--	--	--
c52897.graph_c0	2.033264282	2.872337097	0.203329295	0.068573395	0	0	0	0	7.25E-05	-3.926301061	down	--	--	--		[J]	Translation, ribosomal structure and biogenesis	Molecular Function: structural constituent of ribosome (GO:0003735);; Biological Process: translation (GO:0006412);; Cellular Component: cytosolic small ribosomal subunit (GO:0022627);;	K02984|1e-161|tca:656438|similar to S3Ae ribosomal protein	[J]	Translation, ribosomal structure and biogenesis	Ribosomal S3Ae family	40S ribosomal protein S3a {ECO:0000255|HAMAP-Rule:MF_03122} GN=Parcxpwex01 OS=Periplaneta americana (American cockroach) PE=2 SV=1	40S ribosomal protein S3a [Zootermopsis nevadensis]
c49587.graph_c0	4.712634131	5.214017336	1.242316486	1.639466773	10.64880189	7.95630868	22.00689995	15.9003857	0.001155012	-1.581705693	down	0.06984899	1.054579854	up		[I]	Lipid transport and metabolism	Biological Process: metabolic process (GO:0008152);; Molecular Function: ligase activity (GO:0016874);;	K01897|0.0|tca:659029|similar to CG3961-PA, isoform A	[I]	Lipid transport and metabolism	AMP-binding enzyme	Fatty acyl-CoA synthetase A GN=fcsA OS=Dictyostelium discoideum (Slime mold) PE=1 SV=1	PREDICTED: long-chain-fatty-acid--CoA ligase 5 isoform X4 [Tribolium castaneum]
c13699.graph_c0	0	0	7.098368196	5.658416126	0	0	0	0	5.77E-11	Inf	up	--	--	--		[C]	Energy production and conversion	Molecular Function: cytochrome-c oxidase activity (GO:0004129);; Molecular Function: copper ion binding (GO:0005507);; Cellular Component: mitochondrial inner membrane (GO:0005743);; Cellular Component: integral component of membrane (GO:0016021);; Biological Process: electron transport chain (GO:0022900);; Cellular Component: respiratory chain (GO:0070469);;	K02261|1e-129|api:7055876|COX2	[C]	Energy production and conversion	Cytochrome C oxidase subunit II, transmembrane domain	Cytochrome c oxidase subunit 2 GN=COII OS=Galleria mellonella (Greater wax moth) PE=3 SV=1	cytochrome c oxidase subunit II [Megoura crassicauda]
c45620.graph_c1	0.163188118	0.38421902	1.42791617	1.155765298	0.157904089	0.169681383	0.221260882	1.386586263	0.008359893	2.469225089	up	--	--	--		--	--	Biological Process: neuropeptide signaling pathway (GO:0007218);; Molecular Function: ecdysis-triggering hormone activity (GO:0008255);; Biological Process: ecdysis, chitin-based cuticle (GO:0018990);;	--	--	--	Eclosion hormone	Eclosion hormone (Precursor) GN=Eh OS=Drosophila melanogaster (Fruit fly) PE=2 SV=1	PREDICTED: eclosion hormone [Tribolium castaneum]
c43638.graph_c0	3.291328282	3.793355365	14.84571103	10.75871035	8.596611692	6.206391487	14.06393029	16.26457869	0.000803715	2.075951522	up	0.01344346	1.060543938	up		[P]	Inorganic ion transport and metabolism	--	--	[P]	Inorganic ion transport and metabolism	Ion channel	Open rectifier potassium channel protein 1 GN=Ork1 OS=Drosophila melanogaster (Fruit fly) PE=1 SV=2	PREDICTED: open rectifier potassium channel protein 1 [Tribolium castaneum]
c52224.graph_c0	2.795564142	7.898434713	27.58328847	18.66794328	5.951096373	0.645955511	1.684624246	1.05571162	0.007019742	2.35128967	up	--	--	--		--	--	--	--	--	--	Sugar (and other) transporter	--	PREDICTED: facilitated trehalose transporter Tret1-like [Bombus terrestris]
c49513.graph_c0	6.888753144	5.646054769	2.184572341	1.029780272	4.708022692	2.839330711	2.681454209	3.383650369	0.000271569	-1.734285213	down	0.955258972	-0.288419787	down		--	--	Molecular Function: peroxidase activity (GO:0004601);; Biological Process: response to oxidative stress (GO:0006979);; Molecular Function: heme binding (GO:0020037);; Biological Process: oxidation-reduction process (GO:0055114);;	--	[R]	General function prediction only	Animal haem peroxidase	Peroxidasin (Precursor) GN=Pxn OS=Drosophila melanogaster (Fruit fly) PE=1 SV=1	PREDICTED: uncharacterized protein LOC656619 [Tribolium castaneum]
c47700.graph_c0	364.2814991	635.8036968	2694.407822	3115.105006	786.3861656	423.5177094	1373.738413	1456.939183	9.82E-05	2.752813852	up	0.001170422	1.25518517	up		[G]	Carbohydrate transport and metabolism	Biological Process: metabolic process (GO:0008152);; Molecular Function: hydrolase activity (GO:0016787);;	K01187|0.0|tca:664120|similar to GA13362-PA	[G]	Carbohydrate transport and metabolism	Alpha amylase, catalytic domain	Maltase 1 (Precursor) GN=Mal-B1 OS=Drosophila virilis (Fruit fly) PE=3 SV=2	PREDICTED: maltase 2 [Tribolium castaneum]
c52394.graph_c0	0	0	8.215188031	6.548681493	0	0	0	0	5.87E-08	Inf	up	--	--	--		[C]	Energy production and conversion	Molecular Function: cytochrome-c oxidase activity (GO:0004129);; Molecular Function: iron ion binding (GO:0005506);; Cellular Component: mitochondrial inner membrane (GO:0005743);; Biological Process: oxidative phosphorylation (GO:0006119);; Molecular Function: electron carrier activity (GO:0009055);; Biological Process: aerobic respiration (GO:0009060);; Cellular Component: integral component of…	K02256|8e-54|api:7055888|COX1	[C]	Energy production and conversion	--	Cytochrome c oxidase subunit 1 (Fragment) GN=COI OS=Octopus vulgaris (Common octopus) PE=2 SV=1	cytochrome oxidase subunit 1 [Brachycaudus aconiti]
c14167.graph_c0	0	0	2.255064623	2.167502211	0	0	0	0	8.01E-07	Inf	up	--	--	--		[J]	Translation, ribosomal structure and biogenesis	Molecular Function: structural constituent of ribosome (GO:0003735);; Cellular Component: ribosome (GO:0005840);; Biological Process: translation (GO:0006412);;	K02882|1e-128|api:100145820|Rpl18a	[J]	Translation, ribosomal structure and biogenesis	Ribosomal L18ae/LX protein domain	60S ribosomal protein L18a GN=RpL18A OS=Spodoptera frugiperda (Fall armyworm) PE=2 SV=1	ribosomal protein L18A [Acyrthosiphon pisum]
c52299.graph_c0	0	0	13.15107425	12.15325051	0	0	0	0	3.86E-17	Inf	up	--	--	--		--	--	--	--	--	--	Insect pheromone-binding family, A10/OS-D	Ejaculatory bulb-specific protein 3 (Precursor) GN=PebIII OS=Drosophila melanogaster (Fruit fly) PE=1 SV=2	OS-D-like protein, OS-D1 [Megoura viciae]
c47582.graph_c0	10.99759945	10.05738254	24.61848287	21.13575373	6.490044351	5.16888976	9.398912895	10.29434291	0.00396507	1.332769937	up	0.164675971	0.781351594	up		[E]	Amino acid transport and metabolism	--	K01273|2e-78|tca:658060|similar to CG6154-PA, isoform A	[O]	Posttranslational modification, protein turnover, chaperones	Membrane dipeptidase (Peptidase family M19)	--	Dipeptidase 1 [Camponotus floridanus]
c37404.graph_c0	14.28451016	12.29198291	82.30024184	54.06916836	0.210486973	0.201054371	14.41938215	4.826186409	0.002092704	2.579583787	up	0.075854956	5.57617203	up		--	--	--	--	--	--	--	Cuticle protein 64 OS=Locusta migratoria (Migratory locust) PE=1 SV=2	PREDICTED: cuticle protein 64 [Tribolium castaneum]
c13363.graph_c0	0	0	2.85292877	3.085542812	0	0	0	0	5.08E-08	Inf	up	--	--	--		[J]	Translation, ribosomal structure and biogenesis	Molecular Function: structural constituent of ribosome (GO:0003735);; Cellular Component: ribosome (GO:0005840);; Biological Process: translation (GO:0006412);;	K02883|1e-132|api:100165946|similar to 60S ribosomal protein L18	[J]	Translation, ribosomal structure and biogenesis	Ribosomal protein L18e/L15	60S ribosomal protein L18 GN=RpL18 OS=Timarcha balearica PE=2 SV=1	60S ribosomal protein L18-like [Acyrthosiphon pisum]
c50141.graph_c0	0.436554666	1.210576712	2.983165612	2.233009635	0.305080411	0.201744534	0.701521446	0.53235941	0.008463038	1.898278971	up	0.396710818	1.312370345	up		--	--	--	--	--	--	--	--	--
c13944.graph_c0	0	0	7.510666993	6.675741856	0	0	0	0	3.78E-15	Inf	up	--	--	--		[TZDR]	--	Molecular Function: calcium ion binding (GO:0005509);;	--	[Z]	Cytoskeleton	EF-hand domain pair;; EF-hand domain;; EF hand	Myosin regulatory light chain 2 OS=Bombyx mori (Silk moth) PE=1 SV=1	myosin light chain-like [Acyrthosiphon pisum]
c43230.graph_c0	53.9253376	80.92199035	190.8580956	154.1687496	24.09793617	30.01383766	35.1524053	51.18629911	0.005487995	1.578826425	up	0.38908514	0.693344264	up		--	--	--	--	--	--	u-PAR/Ly-6 domain	--	PREDICTED: uncharacterized protein LOC101241106 [Hydra vulgaris]
c47993.graph_c1	0.261523374	0.277085213	3.726760628	4.465163519	1.929546281	0.770466644	1.979794763	2.013802561	2.13E-09	4.131844018	up	0.741570543	0.596422494	up		--	--	--	--	--	--	--	--	--
c45437.graph_c0	12.31315044	15.82704022	28.11767847	41.20760414	31.8678826	14.08809031	34.80867836	64.19182288	0.000747743	1.502688524	up	0.461259831	1.135110838	up		--	--	--	--	[TV]	--	Lectin C-type domain	Perlucin OS=Haliotis laevigata (Abalone) PE=1 SV=3	hypothetical protein YQE_11850, partial [Dendroctonus ponderosae]
c40239.graph_c0	25.99987901	44.92883333	100.1503563	92.98455378	43.19395047	46.60454531	55.93549402	69.29602725	0.000759697	1.666526042	up	0.46404643	0.501320108	up		[R]	General function prediction only	Cellular Component: early endosome (GO:0005769);;	--	[R]	General function prediction only	Ankyrin repeats (3 copies);; Ankyrin repeats (many copies);; Ankyrin repeat;; Ankyrin repeats (many copies);; Ankyrin repeat;; SAM domain (Sterile alpha motif);; SAM domain (Sterile alpha motif)	Protein lin-12 (Precursor) GN=lin-12 OS=Caenorhabditis elegans PE=1 SV=1	PREDICTED: ankyrin repeat and SAM domain-containing protein 4B [Tribolium castaneum]
c53410.graph_c0	1.468011147	1.612970631	0	0	0	0	0	0	1.79E-06	#NAME?	down	--	--	--		--	--	--	--	--	--	Basic region leucine zipper	bZIP transcription factor 8 GN=zip-8 OS=Caenorhabditis elegans PE=3 SV=1	unkown protein [Riptortus pedestris]
c14905.graph_c0	11.58929801	7.569122168	30.46118981	35.17721566	6.981919383	5.001777742	13.80701863	13.2051405	3.38E-06	1.974434543	up	0.005356855	1.199333778	up		[P]	Inorganic ion transport and metabolism	Molecular Function: sulfate transmembrane transporter activity (GO:0015116);; Cellular Component: membrane (GO:0016020);; Biological Process: single-organism transport (GO:0044765);;	K14453|0.0|tca:659697|similar to sulfate transporter	[P]	Inorganic ion transport and metabolism	Sulfate transporter family;; Sulfate transporter N-terminal domain with GLY motif;; STAS domain	Sulfate permease family protein 3 GN=sulp-3 OS=Caenorhabditis elegans PE=2 SV=3	PREDICTED: solute carrier family 26 member 10 isoform X1 [Tribolium castaneum]
c14600.graph_c0	0	0	1.893020461	1.732872327	0	0	0	0	7.13E-07	Inf	up	--	--	--		[J]	Translation, ribosomal structure and biogenesis	Biological Process: ribosomal small subunit assembly (GO:0000028);; Molecular Function: structural constituent of ribosome (GO:0003735);; Biological Process: translation (GO:0006412);; Cellular Component: cytosolic small ribosomal subunit (GO:0022627);;	K02998|1e-147|api:100163169|similar to putative 40S ribosomal protein SA	[J]	Translation, ribosomal structure and biogenesis	Ribosomal protein S2	40S ribosomal protein SA {ECO:0000255|HAMAP-Rule:MF_03015} OS=Maconellicoccus hirsutus (Pink hibiscus mealybug) PE=2 SV=1	ribosomal protein S2, partial [Myzus persicae]
c52196.graph_c0	0	0.247394476	10.24496342	6.644507036	0	0	0	0	7.02E-06	6.3514933	up	--	--	--		[Z]	Cytoskeleton	--	--	[Z]	Cytoskeleton	--	Actin (Fragment) OS=Dictyocaulus viviparus (Bovine lungworm) PE=2 SV=1	GL25421 [Drosophila persimilis]
c50779.graph_c0	7.685677263	6.866479293	2.159450345	3.030588257	11.11028724	7.243043019	5.81378228	5.310480089	0.006912585	-1.290406228	down	0.468585409	-0.694404129	down		[O]	Posttranslational modification, protein turnover, chaperones	--	K09530|0.0|tca:660466|similar to ER-resident protein ERdj5	[O]	Posttranslational modification, protein turnover, chaperones	Thioredoxin;; DnaJ domain;; Thioredoxin-like domain;; Thioredoxin-like domain;; Thioredoxin-like;; Thioredoxin-like;; AhpC/TSA family;; Reverse transcriptase (RNA-dependent DNA polymerase)	Protein disulfide-isomerase 1 (Precursor) GN=pdi1 OS=Dictyostelium discoideum (Slime mold) PE=1 SV=2	PREDICTED: dnaJ homolog subfamily C member 10-like [Tribolium castaneum]
c24379.graph_c0	1.475470203	1.600112128	0.134135546	0	0	0	0	0	3.74E-05	-4.245476408	down	--	--	--		--	--	--	--	--	--	--	--	Reticulocyte-binding protein 2-like protein a [Zootermopsis nevadensis]
c22665.graph_c0	1.219705158	1.914493634	0.254108824	0	0	0	0	0	0.000575055	-3.344664837	down	--	--	--		--	--	--	--	--	--	--	Fibroin heavy chain (Precursor) GN=FIBH OS=Bombyx mori (Silk moth) PE=1 SV=4	hypothetical protein L798_05906 [Zootermopsis nevadensis]
c53558.graph_c0	0.840396999	1.687082155	0.022116022	0	0	0	0	0	0.000117243	-6.552599184	down	--	--	--		[P]	Inorganic ion transport and metabolism	Molecular Function: nucleotide binding (GO:0000166);; Molecular Function: nucleic acid binding (GO:0003676);; Biological Process: metabolic process (GO:0008152);; Molecular Function: oxidoreductase activity (GO:0016491);; Molecular Function: anion binding (GO:0043168);; Molecular Function: transition metal ion binding (GO:0046914);; Molecular Function: coenzyme binding (GO:0050662);;	K13253|0.0|api:100160390|similar to nitric oxide synthase	[C]	Energy production and conversion	Nitric oxide synthase, oxygenase domain;; FAD binding domain;; Flavodoxin;; Oxidoreductase NAD-binding domain	Nitric oxide synthase, salivary gland OS=Rhodnius prolixus (Triatomid bug) PE=2 SV=1	PREDICTED: nitric oxide synthase, salivary gland [Acyrthosiphon pisum]
c13379.graph_c0	1.775204795	3.615873862	0.041284415	0.041769866	0	0	0	0	0.000262405	-5.799156945	down	--	--	--		--	--	--	--	[S]	Function unknown	BRICHOS domain	--	conserved hypothetical protein [Maconellicoccus hirsutus]
c45607.graph_c0	1.22422727	1.407677646	3.829323016	3.327044839	1.584040495	1.638045976	2.071640149	1.874794432	0.001111361	1.659730568	up	0.928939798	0.316049402	up		--	--	--	--	[U]	Intracellular trafficking, secretion, and vesicular transport	--	Putative leucine-rich repeat-containing protein DDB_G0290503 GN=DDB_G0290503 OS=Dictyostelium discoideum (Slime mold) PE=3 SV=1	hypothetical protein TcasGA2_TC010806 [Tribolium castaneum]
c39578.graph_c0	0.059036674	0.111199337	2.066312743	2.449000188	0.171375203	0.204619157	1.067275958	0.668834984	1.07E-06	4.944164265	up	--	--	--		--	--	--	--	--	--	--	--	--
c51911.graph_c0	397.0257979	305.7349467	93.98081149	97.27318424	107.6420061	42.97968085	87.41869099	75.91991132	0.004885916	-1.673417183	down	0.97371779	0.149438609	up		[H]	Coenzyme transport and metabolism	--	K10105|1e-128|tca:656237|similar to CG8446-PA	[H]	Coenzyme transport and metabolism	Biotin/lipoate A/B protein ligase family	--	lipoate protein ligase [Phyllotreta striolata]
c23956.graph_c0	0	0	1.747656039	1.097507309	0	0	0	0	1.59E-05	Inf	up	--	--	--		--	--	Molecular Function: nucleic acid binding (GO:0003676);;	K11278|1e-121|api:100160008|Nlp	--	--	Nucleoplasmin	Mitotic apparatus protein p62 OS=Lytechinus pictus (Painted sea urchin) PE=2 SV=1	PREDICTED: nucleoplasmin isoform X3 [Acyrthosiphon pisum]
c43813.graph_c2	16.20218068	19.40331765	109.536287	163.5649985	33.01963895	21.29776687	39.1987822	25.46567852	2.18E-10	3.13940833	up	0.936376933	0.281284513	up		[L]	Replication, recombination and repair	--	--	--	--	DDE superfamily endonuclease;; Transposase;; Winged helix-turn helix;; Helix-turn-helix domain;; Homeodomain-like domain;; 'Paired box' domain;; Helix-turn-helix domain	Transposable element Tcb2 transposase OS=Caenorhabditis briggsae PE=3 SV=1	Transposable element Tcb1 transposase, partial [Stegodyphus mimosarum]
c14279.graph_c0	1.883804201	1.132425068	0.200407528	0	0.03878312	0	0	0	0.002294545	-3.64812398	down	--	--	--		--	--	--	--	[T]	Signal transduction mechanisms	Human growth factor-like EGF	Adhesive plaque matrix protein 2 (Precursor) GN=FP2 OS=Mytilus galloprovincialis (Mediterranean mussel) PE=2 SV=1	PREDICTED: tenascin-X [Acyrthosiphon pisum]
c52451.graph_c0	4.109014352	2.110797349	0.186776013	0	0	0	0	0	0.00584268	-4.79635827	down	--	--	--		[G]	Carbohydrate transport and metabolism	--	--	--	--	--	Spidroin-1 (Fragment) OS=Nephila clavipes (Golden silk orbweaver) PE=1 SV=3	PREDICTED: hornerin-like [Microplitis demolitor]
c49780.graph_c0	0.126615839	0.119244499	1.434999747	1.494575655	0.326709386	0.292564202	3.700525172	1.703408272	5.11E-05	3.782161656	up	0.106252737	3.153515699	up		--	--	--	--	--	--	--	--	--
c25502.graph_c0	6.478026518	12.25077872	37.17763223	58.40953549	3.599848743	13.95849952	4.444572793	6.85272694	8.82E-06	2.557734094	up	0.938561832	-0.626588619	down		[KE]	--	Biological Process: biosynthetic process (GO:0009058);; Molecular Function: transferase activity (GO:0016740);; Molecular Function: pyridoxal phosphate binding (GO:0030170);;	K00825|0.0|tca:662228|similar to Kynurenine/alpha-aminoadipate aminotransferase mitochondrial precursor	[E]	Amino acid transport and metabolism	Aminotransferase class I and II;; Alanine-glyoxylate amino-transferase	Aromatic amino acid aminotransferase DDB_G0287711 GN=DDB_G0287711 OS=Dictyostelium discoideum (Slime mold) PE=3 SV=1	PREDICTED: aromatic amino acid aminotransferase DDB_G0287711 [Tribolium castaneum]
c29356.graph_c0	0	0	3.447442964	3.329435882	0	0	0	0	4.75E-07	Inf	up	--	--	--		[J]	Translation, ribosomal structure and biogenesis	Cellular Component: ribosome (GO:0005840);;	K02975|8e-78|api:100144892|Rps25-2	[J]	Translation, ribosomal structure and biogenesis	S25 ribosomal protein	40S ribosomal protein S25 GN=RpS25 OS=Drosophila melanogaster (Fruit fly) PE=1 SV=3	ribosomal protein S25 homolog 2 [Acyrthosiphon pisum]
c43937.graph_c0	1.295918123	12.51968224	56.39413542	66.10859439	4.934924825	8.693437278	17.30637828	18.44085397	6.54E-15	3.381502507	up	0.005524615	1.408799485	up		[Q]	Secondary metabolites biosynthesis, transport and catabolism	Molecular Function: binding (GO:0005488);; Molecular Function: oxidoreductase activity (GO:0016491);;	K07424|1e-128|tca:664295|CYP9Z4, GLEAN_06444	[Q]	Secondary metabolites biosynthesis, transport and catabolism	Cytochrome P450	Probable cytochrome P450 9f2 GN=Cyp9f2 OS=Drosophila melanogaster (Fruit fly) PE=2 SV=1	cytochrome P450 9Z4 [Tribolium castaneum]
c15308.graph_c0	54.7905096	47.66787123	12.90538465	15.11878828	14.62940886	9.81771137	13.18864878	20.16373605	0.000241044	-1.668034909	down	0.709762185	0.473191949	up		[O]	Posttranslational modification, protein turnover, chaperones	Molecular Function: ATP binding (GO:0005524);; Biological Process: response to stress (GO:0006950);;	K03283|0.0|tca:662326|similar to heat shock protein 70 B2	[O]	Posttranslational modification, protein turnover, chaperones	Hsp70 protein;; MreB/Mbl protein;; NAD-specific glutamate dehydrogenase	Heat shock 70 kDa protein cognate 2 GN=Hsc70-2 OS=Drosophila melanogaster (Fruit fly) PE=1 SV=2	PREDICTED: heat shock 70 kDa protein cognate 2 [Tribolium castaneum]
c51187.graph_c1	32.61263309	32.08714772	139.2602874	256.8524906	30.8944077	28.83612388	62.36016497	46.0472007	0.001222303	2.804429089	up	0.083423391	0.885446727	up		[Q]	Secondary metabolites biosynthesis, transport and catabolism	Molecular Function: copper ion binding (GO:0005507);; Molecular Function: hydroquinone:oxygen oxidoreductase activity (GO:0052716);; Biological Process: oxidation-reduction process (GO:0055114);;	--	[Q]	Secondary metabolites biosynthesis, transport and catabolism	Multicopper oxidase;; Multicopper oxidase;; Multicopper oxidase	--	hypothetical protein TcasGA2_TC010489 [Tribolium castaneum]
c36465.graph_c0	21.23226533	35.20918914	65.03795572	62.16287154	23.54798624	20.14565787	21.93376189	14.38465458	0.002235443	1.392044445	up	0.909046161	-0.239760606	down		[CI]	--	Molecular Function: binding (GO:0005488);; Cellular Component: endoplasmic reticulum (GO:0005783);; Cellular Component: organelle membrane (GO:0031090);; Cellular Component: membrane part (GO:0044425);;	--	[C]	Energy production and conversion	Cytochrome b5-like Heme/Steroid binding domain	Cytochrome b5 GN=Cyt-b5 OS=Musca domestica (House fly) PE=1 SV=1	PREDICTED: cytochrome b5 [Tribolium castaneum]
c13870.graph_c0	3.291770671	6.200259749	0.299256099	0.100924988	0	0	0	0	0.000582244	-4.316309858	down	--	--	--		--	--	--	--	--	--	--	--	--
c16660.graph_c0	460.4295173	534.7983842	52.54236095	107.3154619	74.08265928	95.02629657	114.2700729	177.8201594	9.71E-06	-2.447980804	down	0.412604309	0.807130889	up		--	--	--	--	--	--	Perilipin family	Lipid storage droplets surface-binding protein 1 OS=Drosophila melanogaster (Fruit fly) PE=2 SV=2	PREDICTED: lipid storage droplets surface-binding protein 1-like isoform X1 [Tribolium castaneum]
c49445.graph_c1	21.34759164	21.71229896	6.827684218	8.773120604	26.64625991	20.74560965	20.88030967	29.52219402	0.006527386	-1.262699142	down	0.951445608	0.112880362	up		--	--	--	--	[S]	Function unknown	PPPDE putative peptidase domain	--	PREDICTED: uncharacterized protein LOC659663 [Tribolium castaneum]
c13007.graph_c0	0	0	3.557602717	3.342332999	0	0	0	0	1.10E-07	Inf	up	--	--	--		[J]	Translation, ribosomal structure and biogenesis	Molecular Function: structural constituent of ribosome (GO:0003735);; Cellular Component: ribosome (GO:0005840);; Biological Process: translation (GO:0006412);;	K02976|4e-84|api:100145849|Rps26	[J]	Translation, ribosomal structure and biogenesis	Ribosomal protein S26e	40S ribosomal protein S26 GN=RpS26 OS=Anopheles gambiae (African malaria mosquito) PE=3 SV=2	ribosomal protein S26 [Acyrthosiphon pisum]
c51691.graph_c0	4.946889672	7.254558703	12.82675909	16.67780581	3.145551917	2.767814839	6.499702029	5.354205981	0.000810583	1.481808613	up	0.09553747	1.02886768	up		--	--	--	--	--	--	--	--	mariner transposase [Bombyx mori]
c13871.graph_c0	7.194126061	9.746919003	0	0	0	0.349959333	0	0	4.31E-10	#NAME?	down	--	--	--		--	--	--	--	--	--	--	--	--
c40923.graph_c0	0	0.100446086	2.453107958	2.697775374	0.412807457	0	0.289220319	0.604156985	2.13E-06	5.92206398	up	--	--	--		--	--	--	--	--	--	--	--	--
c43960.graph_c0	39.62659488	30.95385422	75.95471406	78.66289174	35.33676171	48.47582311	75.05452788	108.0602383	0.008203209	1.335713996	up	0.068777366	1.145912837	up		[Q]	Secondary metabolites biosynthesis, transport and catabolism	Molecular Function: binding (GO:0005488);; Molecular Function: oxidoreductase activity (GO:0016491);;	--	[Q]	Secondary metabolites biosynthesis, transport and catabolism	Cytochrome P450	Cytochrome P450 6k1 GN=CYP6K1 OS=Blattella germanica (German cockroach) PE=2 SV=1	cytochrome P450 [Tribolium castaneum]
c17195.graph_c0	1.43643605	2.653587672	0.110496639	0	0	0	0	0	0.000232815	-4.927475813	down	--	--	--		[R]	General function prediction only	Molecular Function: kinase activity (GO:0016301);; Biological Process: phosphorylation (GO:0016310);;	--	[T]	Signal transduction mechanisms	WD domain, G-beta repeat	Guanine nucleotide-binding protein subunit beta-like protein GN=Rack1 OS=Drosophila melanogaster (Fruit fly) PE=1 SV=2	putative activated C kinase 1 receptor [Maconellicoccus hirsutus]
c45750.graph_c0	0.400351635	0.430907318	1.744413864	1.562393439	0.221364716	0.257698164	0.129243414	0.101241993	0.006912585	2.206572602	up	--	--	--		--	--	--	--	--	--	--	--	--
c42458.graph_c0	36.53748833	35.68716503	106.5635279	94.16804139	18.66109125	26.07938277	63.75538226	92.25298353	0.000573408	1.68795373	up	0.001474178	1.820172368	up		--	--	Molecular Function: iron ion binding (GO:0005506);; Molecular Function: cysteine dioxygenase activity (GO:0017172);; Biological Process: L-cysteine metabolic process (GO:0046439);; Biological Process: oxidation-reduction process (GO:0055114);;	K00456|1e-106|tca:663314|similar to CG5493-PA	[E]	Amino acid transport and metabolism	Cysteine dioxygenase type I	Cysteine dioxygenase GN=cdo-1 OS=Caenorhabditis briggsae PE=3 SV=1	PREDICTED: cysteine dioxygenase type 1 [Tribolium castaneum]
c41774.graph_c0	14.08353382	17.20771355	55.65945086	43.67063589	17.02621647	23.45836333	40.11398393	44.76705683	5.63E-05	1.887340509	up	0.007579358	1.087708054	up		[GC]	--	--	--	[GC]	--	UDP-glucoronosyl and UDP-glucosyl transferase;; Glycosyltransferase family 28 C-terminal domain;; Glycosyl transferase family 1	Putative UDP-glucuronosyltransferase ugt-50 (Precursor) GN=ugt-50 OS=Caenorhabditis elegans PE=1 SV=2	PREDICTED: UDP-glucuronosyltransferase 2B9 [Tribolium castaneum]
c51992.graph_c0	181.9794776	201.8172905	40.28837266	87.06353604	0.057582402	0.206257305	0	0	0.007118106	-1.403664086	down	--	--	--		--	--	--	--	[I]	Lipid transport and metabolism	CRAL/TRIO domain	--	PREDICTED: uncharacterized protein LOC659791 [Tribolium castaneum]
c18109.graph_c0	0	0	20.86744537	10.09743547	0	0	0	0	2.16E-05	Inf	up	--	--	--		--	--	--	--	--	--	Insect pheromone-binding family, A10/OS-D	Ejaculatory bulb-specific protein 3 (Precursor) GN=PebIII OS=Drosophila melanogaster (Fruit fly) PE=1 SV=2	OS-D-like protein, OS-D2 [Megoura viciae]
c17089.graph_c0	2.160537135	1.942265813	0.098207618	0	0	0	0	0	4.76E-05	-5.114257028	down	--	--	--		[R]	General function prediction only	--	--	--	--	--	Prisilkin-39 {ECO:0000312|EMBL:ACJ06766.1} (Precursor) OS=Pinctada fucata (Pearl oyster) PE=1 SV=1	PREDICTED: uncharacterized protein LOC100901426 [Metaseiulus occidentalis]
c30808.graph_c0	0.119893486	0.338740528	2.937431833	1.819574843	0	0	0	0	0.001570139	3.615910211	up	--	--	--		[L]	Replication, recombination and repair	--	K10373|0.0|api:100159612|similar to tropomyosin 1	[Z]	Cytoskeleton	Tropomyosin;; Tropomyosin like;; Laminin Domain II	Tropomyosin-1 OS=Bombyx mori (Silk moth) PE=1 SV=1	PREDICTED: tropomyosin-1 [Acyrthosiphon pisum]
c43028.graph_c0	35.90082132	38.17625369	93.95321422	99.30726355	128.0863887	143.5378014	138.4654638	109.897849	0.001498918	1.592459746	up	0.958849082	-0.105792094	down		--	--	Biological Process: RNA metabolic process (GO:0016070);;	--	[T]	Signal transduction mechanisms	MA3 domain	--	PREDICTED: programmed cell death protein 4 isoform X1 [Tribolium castaneum]
c52830.graph_c0	0	0	3.441904791	3.482377153	0	0	0	0	5.41E-07	Inf	up	--	--	--		[J]	Translation, ribosomal structure and biogenesis	Molecular Function: structural constituent of ribosome (GO:0003735);; Cellular Component: ribosome (GO:0005840);; Biological Process: translation (GO:0006412);;	K02929|6e-74|api:100159536|similar to ribosomal protein L44e	[J]	Translation, ribosomal structure and biogenesis	Ribosomal protein L44	60S ribosomal protein L44 GN=RpL44 OS=Ochlerotatus triseriatus (Eastern treehole mosquito) PE=3 SV=3	ribosomal protein L44e-like [Acyrthosiphon pisum]
c52894.graph_c0	2.351131587	4.343342534	0.271288239	0	0	0	0	0	0.00058809	-4.342513313	down	--	--	--		[J]	Translation, ribosomal structure and biogenesis	Molecular Function: structural constituent of ribosome (GO:0003735);; Cellular Component: ribosome (GO:0005840);; Biological Process: translation (GO:0006412);;	K02953|6e-94|api:100167924|similar to ribosomal protein S13e	[J]	Translation, ribosomal structure and biogenesis	Ribosomal S13/S15 N-terminal domain;; Ribosomal protein S15	40S ribosomal protein S13 GN=RpS13 OS=Spodoptera frugiperda (Fall armyworm) PE=2 SV=3	ribosomal protein S13e-like [Acyrthosiphon pisum]
c52002.graph_c0	0.144287333	0.067943596	46.89404461	209.1249807	0	0	7.238457611	0	0.004151477	10.39266283	up	--	--	--		--	--	--	--	--	--	--	--	--
c27931.graph_c0	0	0	35.18680182	45.03413831	0	0	0	0	4.35E-36	Inf	up	--	--	--		--	--	--	--	--	--	--	Adhesive plaque matrix protein (Precursor) GN=FP1 OS=Mytilus galloprovincialis (Mediterranean mussel) PE=2 SV=1	cuticle protein-like precursor [Acyrthosiphon pisum]
c42036.graph_c0	121.4694645	118.7708361	336.4852556	316.6790445	243.9936056	473.1629567	850.9448722	1078.520327	0.001895841	1.6542327	up	0.004767108	1.443686809	up		--	--	--	--	--	--	--	--	--
c52623.graph_c0	1.898339373	3.674966557	0.316394357	0	0	0	0	0	0.005487995	-3.855439422	down	--	--	--		[J]	Translation, ribosomal structure and biogenesis	Molecular Function: structural constituent of ribosome (GO:0003735);; Cellular Component: ribosome (GO:0005840);; Biological Process: translation (GO:0006412);;	K02868|1e-109|ame:726171|similar to Ribosomal protein L11 CG7726-PA	[J]	Translation, ribosomal structure and biogenesis	ribosomal L5P family C-terminus;; Ribosomal protein L5	60S ribosomal protein L11 GN=RpL11 OS=Drosophila melanogaster (Fruit fly) PE=1 SV=2	putative ribosomal protein L11 [Maconellicoccus hirsutus]
c53448.graph_c0	1.071333218	1.496047371	0.110829137	0	0	0	0	0	3.33E-05	-4.255931908	down	--	--	--		[R]	General function prediction only	Molecular Function: metalloendopeptidase activity (GO:0004222);; Biological Process: proteolysis (GO:0006508);; Molecular Function: metal ion binding (GO:0046872);;	K01412|0.0|ame:410022|similar to CG3731-PB, isoform B	[O]	Posttranslational modification, protein turnover, chaperones	Insulinase (Peptidase family M16);; Peptidase M16 inactive domain	Mitochondrial-processing peptidase subunit beta GN=mppB OS=Dictyostelium discoideum (Slime mold) PE=1 SV=1	PREDICTED: mitochondrial-processing peptidase subunit beta-like [Apis dorsata]
c51928.graph_c0	29.46573376	26.45657331	169.1041013	124.2540515	56.55804246	58.46725925	162.6619988	196.7475289	2.20E-05	2.608755273	up	1.86E-06	1.665703952	up		[H]	Coenzyme transport and metabolism	Molecular Function: prenyltransferase activity (GO:0004659);; Biological Process: isoprenoid biosynthetic process (GO:0008299);;	K00787|0.0|tca:661272|Fpps	[H]	Coenzyme transport and metabolism	Polyprenyl synthetase	Farnesyl diphosphate synthase GN=fps OS=Dictyostelium discoideum (Slime mold) PE=2 SV=1	farnesyl pyrophosphate synthase [Tribolium castaneum]
c35555.graph_c0	37.96194744	30.04500134	12.29770567	1.262263418	8.622708919	8.277478926	6.927271042	23.72487003	0.00749812	-2.069571164	down	0.871987897	0.877086	up		--	--	--	--	--	--	--	--	--
c13862.graph_c0	5.009567036	6.700812939	0.580827557	0	0	0	0	0	7.51E-07	-4.056308195	down	--	--	--		[Z]	Cytoskeleton	--	--	[Z]	Cytoskeleton	Calponin homology (CH) domain;; Calponin family repeat	Muscle-specific protein 20 GN=Mp20 OS=Drosophila melanogaster (Fruit fly) PE=2 SV=2	putative muscular protein 20 [Maconellicoccus hirsutus]
c21721.graph_c0	1.442873335	1.902420687	0.216434052	0.072993012	0	0	0	0	0.001375047	-3.285065191	down	--	--	--		[O]	Posttranslational modification, protein turnover, chaperones	Molecular Function: transferase activity (GO:0016740);;	K00799|8e-86|tca:663119|similar to Glutathione S-transferase 1-1 (GST class-theta)	[O]	Posttranslational modification, protein turnover, chaperones	Glutathione S-transferase, N-terminal domain;; Glutathione S-transferase, N-terminal domain;; Glutathione S-transferase, C-terminal domain;; Glutathione S-transferase, N-terminal domain;; Glutathione S-transferase, C-terminal domain;; Glutathione S-transferase, C-terminal domain	Glutathione S-transferase 1-1 GN=GstD1 OS=Drosophila simulans (Fruit fly) PE=2 SV=2	glutathione S-transferase [Nephotettix cincticeps]
c46824.graph_c0	33.44129892	35.6593131	86.76167579	85.29096078	24.35156844	18.15630433	33.56595077	41.90200697	0.003763839	1.527456035	up	0.034742964	0.853197946	up		--	--	--	--	--	--	--	Putative uncharacterized protein DDB_G0271982 GN=DDB_G0271982 OS=Dictyostelium discoideum (Slime mold) PE=4 SV=1	hypothetical protein D910_10283 [Dendroctonus ponderosae]
c48725.graph_c0	9.204662512	9.659951786	1.77079489	2.180364273	3.459193733	3.763518306	3.276731451	4.459382588	3.43E-06	-2.05141609	down	0.976483357	0.12000232	up		--	--	Molecular Function: ATP binding (GO:0005524);; Biological Process: ATP biosynthetic process (GO:0006754);; Molecular Function: monovalent inorganic cation transmembrane transporter activity (GO:0015077);; Biological Process: monovalent inorganic cation transport (GO:0015672);; Cellular Component: integral component of membrane (GO:0016021);; Molecular Function: cation-transporting ATPase activity…	--	[P]	Inorganic ion transport and metabolism	E1-E2 ATPase;; haloacid dehalogenase-like hydrolase;; Putative hydrolase of sodium-potassium ATPase alpha subunit;; haloacid dehalogenase-like hydrolase;; Cation transporter/ATPase, N-terminus;; Cation transporting ATPase, C-terminus	Sodium/potassium-transporting ATPase subunit alpha GN=Atpalpha OS=Drosophila melanogaster (Fruit fly) PE=1 SV=3	Na+,K+ ATPase alpha-subunit 2, partial [Tetraopes tetrophthalmus]
c46863.graph_c0	636.7668634	691.8756639	168.900768	175.7914299	750.4693301	337.2499556	326.4076956	266.8077174	0.008145289	-1.736694149	down	0.806090051	-0.842847702	down		[O]	Posttranslational modification, protein turnover, chaperones	Molecular Function: ATP binding (GO:0005524);; Biological Process: response to stress (GO:0006950);;	K09490|0.0|nvi:100118379|NV12451	[O]	Posttranslational modification, protein turnover, chaperones	Hsp70 protein;; MreB/Mbl protein;; Hydantoinase/oxoprolinase;; NAD-specific glutamate dehydrogenase	Heat shock 70 kDa protein cognate 3 (Precursor) GN=Hsc70-3 OS=Drosophila melanogaster (Fruit fly) PE=2 SV=2	heat shock protein 70b [Leptinotarsa decemlineata]
c25047.graph_c0	0	0	9.170405253	5.529454608	0	0	0.334913031	0	3.03E-07	Inf	up	--	--	--		--	--	Molecular Function: transporter activity (GO:0005215);; Biological Process: transport (GO:0006810);; Molecular Function: lipid binding (GO:0008289);;	--	[I]	Lipid transport and metabolism	Lipocalin / cytosolic fatty-acid binding protein family;; Lipocalin / cytosolic fatty-acid binding protein family	Fatty acid-binding protein, muscle OS=Locusta migratoria (Migratory locust) PE=1 SV=2	MPA13 allergen-like [Acyrthosiphon pisum]
c52298.graph_c0	13.45441196	6.637253852	0	0	0	0	0	0	0.000509923	#NAME?	down	--	--	--		--	--	--	--	--	--	--	--	--
c34836.graph_c0	0.062471721	0.235338933	2.936212295	3.349981561	0	0	0	0	5.96E-07	4.625472474	up	--	--	--		--	--	Molecular Function: chitin deacetylase activity (GO:0004099);; Cellular Component: extracellular region (GO:0005576);; Biological Process: carbohydrate metabolic process (GO:0005975);; Biological Process: chitin metabolic process (GO:0006030);; Molecular Function: chitin binding (GO:0008061);;	--	--	--	Chitin binding Peritrophin-A domain;; Low-density lipoprotein receptor domain class A	Basement membrane proteoglycan (Precursor) GN=unc-52 OS=Caenorhabditis elegans PE=1 SV=2	PREDICTED: uncharacterized protein LOC100158783 isoform X1 [Acyrthosiphon pisum]
c54100.graph_c0	0	0	1.25152008	1.456171794	0	0	0	0	4.69E-07	Inf	up	--	--	--		[R]	General function prediction only	Molecular Function: organic cyclic compound binding (GO:0097159);; Molecular Function: heterocyclic compound binding (GO:1901363);;	K13126|1e-164|api:100159585|similar to poly A binding protein	[AJ]	--	Poly-adenylate binding protein, unique domain	Polyadenylate-binding protein GN=pAbp OS=Drosophila melanogaster (Fruit fly) PE=1 SV=3	PREDICTED: polyadenylate-binding protein 4-like [Acyrthosiphon pisum]
c45247.graph_c0	53.02313387	67.31416673	20.03204191	5.593565062	53.42518984	38.19862041	39.88059463	48.65236356	7.40E-05	-1.982042888	down	1	-0.023925433	down		[GC]	--	Molecular Function: transferase activity (GO:0016740);;	--	[GC]	--	UDP-glucoronosyl and UDP-glucosyl transferase;; Glycosyltransferase family 28 C-terminal domain	Putative UDP-glucuronosyltransferase ugt-58 (Precursor) GN=ugt-58 OS=Caenorhabditis elegans PE=3 SV=2	PREDICTED: UDP-glucuronosyltransferase 2C1-like [Tribolium castaneum]
c52765.graph_c0	2.072688055	2.979398936	0.32727115	0	0	0	0	0	0.00047192	-3.669876533	down	--	--	--		--	--	--	K03948|6e-11|nvi:100113781|Ndufa4, NV14280	--	--	NADH-ubiquinone reductase complex 1 MLRQ subunit	--	NADH dehydrogenase [ubiquinone] 1 alpha subcomplex subunit 4 [Nasonia vitripennis]
c35124.graph_c0	8.603079637	10.69493603	19.32623061	22.24138961	22.00335015	20.71515323	20.51726304	19.7270228	0.005842398	1.315998946	up	0.990503186	-0.0619668	down		[R]	General function prediction only	Biological Process: regulation of Rab GTPase activity (GO:0032313);;	--	[R]	General function prediction only	Rab-GTPase-TBC domain;; GRAM domain	Ecotropic viral integration site 5 ortholog GN=Evi5 OS=Drosophila melanogaster (Fruit fly) PE=1 SV=3	PREDICTED: TBC1 domain family member 9 isoform X1 [Microplitis demolitor]
c45876.graph_c0	105.2034122	105.522935	20.69799351	15.27225806	93.27003776	54.65942127	22.14672909	29.5393331	3.27E-06	-2.331121423	down	0.166620253	-1.490056247	down		[A]	RNA processing and modification	Molecular Function: mRNA guanylyltransferase activity (GO:0004484);; Molecular Function: polynucleotide 5'-phosphatase activity (GO:0004651);; Molecular Function: protein tyrosine phosphatase activity (GO:0004725);; Cellular Component: nucleus (GO:0005634);; Biological Process: 7-methylguanosine mRNA capping (GO:0006370);; Molecular Function: protein tyrosine/serine/threonine phosphatase activity…	K13917|0.0|tca:660879|similar to CG1810-PA	[A]	RNA processing and modification	mRNA capping enzyme, catalytic domain;; mRNA capping enzyme, C-terminal domain;; Dual specificity phosphatase, catalytic domain;; ATP dependent DNA ligase domain;; Metallo-beta-lactamase superfamily;; Beta-lactamase superfamily domain;; Transcriptional regulatory protein, C terminal	mRNA guanylyltransferase GN=cel-1 OS=Caenorhabditis elegans PE=1 SV=2	PREDICTED: mRNA-capping enzyme [Tribolium castaneum]
c48101.graph_c0	12.04829165	14.46953724	5.174036909	4.620454739	10.24790582	7.897161851	6.784644859	6.475687585	0.008342058	-1.220430526	down	0.683820503	-0.426355589	down		--	--	--	--	[T]	Signal transduction mechanisms	Low-density lipoprotein receptor domain class A;; Trypsin	Low-density lipoprotein receptor-related protein (Precursor) GN=lrp-1 OS=Caenorhabditis elegans PE=1 SV=1	PREDICTED: uncharacterized protein LOC658865 isoform X2 [Tribolium castaneum]
c14854.graph_c0	109.9430945	158.6771713	21.57538338	25.61166259	46.5022039	51.52695342	28.20509186	31.36677418	5.18E-06	-2.298563585	down	0.172817743	-0.696809882	down		--	--	Cellular Component: integral component of membrane (GO:0016021);;	--	[I]	Lipid transport and metabolism	GNS1/SUR4 family	Elongation of very long chain fatty acids protein AAEL008004 GN=AAEL008004 OS=Aedes aegypti (Yellowfever mosquito) PE=2 SV=2	hypothetical protein TcasGA2_TC011937 [Tribolium castaneum]
c17090.graph_c0	0	0	1.384211788	1.669813013	0	0	0	0	7.37E-08	Inf	up	--	--	--		--	--	Cellular Component: extracellular space (GO:0005615);;	--	--	--	Haemolymph juvenile hormone binding protein (JHBP)	Protein takeout (Precursor) GN=to OS=Drosophila melanogaster (Fruit fly) PE=2 SV=1	juvenile hormone binding protein-like precursor [Acyrthosiphon pisum]
c13109.graph_c0	0	0	4.552138822	4.605666105	0	0	0	0	3.09E-08	Inf	up	--	--	--		--	--	Molecular Function: transporter activity (GO:0005215);; Cellular Component: mitochondrial inner membrane (GO:0005743);; Cellular Component: integral component of membrane (GO:0016021);; Biological Process: transmembrane transport (GO:0055085);;	K05863|4e-47|api:100159411|similar to putative ADP/ATP translocase	[C]	Energy production and conversion	Mitochondrial carrier protein	ADP,ATP carrier protein 1 GN=AGAP006782 OS=Anopheles gambiae (African malaria mosquito) PE=2 SV=2	ADP/ATP translocase 3-like [Acyrthosiphon pisum]
c37120.graph_c1	127.7821902	115.8975616	26.9728743	49.80432395	0	0	0	0.238730677	0.003288024	-1.477325691	down	--	--	--		--	--	--	--	--	--	--	Pupal cuticle protein C1B OS=Tenebrio molitor (Yellow mealworm beetle) PE=1 SV=1	cuticle protein [Culex quinquefasciatus]
c37120.graph_c0	310.7933348	300.8240461	63.60885922	137.6747106	0.222597964	0	0.103970755	2.769123858	0.00494456	-1.417941726	down	--	--	--		[S]	Function unknown	--	--	--	--	Insect cuticle protein	Cuticle protein 21 GN=ACP21 OS=Locusta migratoria (Migratory locust) PE=1 SV=1	hypothetical protein TcasGA2_TC010054 [Tribolium castaneum]
c28014.graph_c0	5.606720613	4.931388702	12.0039852	15.09395576	16.46672078	9.896127855	7.702416487	9.951130857	0.00043666	1.562766299	up	0.808721045	-0.551615312	down		--	--	--	K04695|7e-95|tca:661222|similar to Suppressor of cytokine signaling 2 (SOCS-2) (Cytokine-inducible SH2 protein 2) (CIS-2)	[T]	Signal transduction mechanisms	SH2 domain;; SOCS box	--	hypothetical protein TcasGA2_TC005844 [Tribolium castaneum]
c16819.graph_c0	0	0	1.327372721	1.417590964	0	0	0	0	9.13E-09	Inf	up	--	--	--		--	--	--	--	[R]	General function prediction only	Animal haem peroxidase	Peroxidase (Precursor) GN=Pxd OS=Drosophila melanogaster (Fruit fly) PE=2 SV=2	PREDICTED: peroxidase [Acyrthosiphon pisum]
c50344.graph_c0	0.607692232	0.667699101	4.523994851	8.471219529	1.992718056	1.497771473	2.258227774	5.187379558	0.000233507	3.540785519	up	0.632192289	1.115064563	up		--	--	Molecular Function: catalytic activity (GO:0003824);; Biological Process: cellular process (GO:0009987);;	--	--	--	Reverse transcriptase (RNA-dependent DNA polymerase)	--	PREDICTED: uncharacterized protein LOC100894121 [Strongylocentrotus purpuratus]
c28192.graph_c0	39.06862252	56.00327375	245.0280588	202.0051194	89.47061435	95.20120385	133.5535271	104.8531265	2.39E-06	2.455325727	up	0.746544807	0.392391281	up		[CR]	--	Molecular Function: zinc ion binding (GO:0008270);; Molecular Function: oxidoreductase activity (GO:0016491);; Biological Process: oxidation-reduction process (GO:0055114);;	--	[CR]	--	--	--	unknown [Dendroctonus ponderosae]
c50794.graph_c1	13.50362093	15.36693701	3.466704256	4.260380255	4.654017562	5.88813226	6.644421436	5.423340425	9.17E-05	-1.696222773	down	0.959547153	0.217033898	up		--	--	Cellular Component: extracellular region (GO:0005576);; Biological Process: chitin metabolic process (GO:0006030);; Molecular Function: chitin binding (GO:0008061);;	--	--	--	Chitin binding Peritrophin-A domain	Peritrophin-1 (Precursor) GN=Aper1 OS=Anopheles gambiae (African malaria mosquito) PE=2 SV=2	cuticular protein analogous to peritrophins 3-D1 precursor [Tribolium castaneum]
c52491.graph_c0	0	0	4.16081561	4.467480708	0	0	0	0	4.06E-10	Inf	up	--	--	--		[J]	Translation, ribosomal structure and biogenesis	Molecular Function: RNA binding (GO:0003723);; Molecular Function: structural constituent of ribosome (GO:0003735);; Biological Process: translation (GO:0006412);; Cellular Component: large ribosomal subunit (GO:0015934);;	K02865|1e-154|api:100163341|similar to ribosomal protein L10Ae	[J]	Translation, ribosomal structure and biogenesis	Ribosomal protein L1p/L10e family	60S ribosomal protein L10a GN=RpL10A OS=Spodoptera frugiperda (Fall armyworm) PE=2 SV=1	ribosomal protein L10Ae-like [Acyrthosiphon pisum]
c43199.graph_c0	45.60126907	77.87100745	216.7908668	174.5681933	48.01953452	32.20454437	93.14272209	87.45232824	0.000687725	1.889978602	up	0.00103035	1.198171819	up		[G]	Carbohydrate transport and metabolism	Molecular Function: beta-galactosidase activity (GO:0004565);; Biological Process: carbohydrate metabolic process (GO:0005975);;	--	[G]	Carbohydrate transport and metabolism	Glycosyl hydrolases family 35;; Beta-galactosidase	Beta-galactosidase 1 (Precursor) GN=glb1 OS=Dictyostelium discoideum (Slime mold) PE=3 SV=1	PREDICTED: beta-galactosidase-1-like protein 2 [Tribolium castaneum]
c45396.graph_c0	2.190005481	0.77344028	18.17045794	18.14176724	0.09933249	0.04744054	0.092792169	0.096917529	4.55E-17	3.808415726	up	--	--	--		[Q]	Secondary metabolites biosynthesis, transport and catabolism	Molecular Function: binding (GO:0005488);; Molecular Function: oxidoreductase activity (GO:0016491);;	--	[QI]	--	Cytochrome P450	Cytochrome P450 4C1 GN=CYP4C1 OS=Blaberus discoidalis (Tropical cockroach) PE=2 SV=1	PREDICTED: cytochrome P450 4c3-like [Tribolium castaneum]
c40325.graph_c0	467.6631854	751.4575636	4682.84202	3618.941678	229.8615402	155.9885681	643.2192706	702.3107882	9.23E-06	2.993545644	up	1.01E-07	1.828704046	up		--	--	--	--	--	--	Chitin binding domain	--	hypothetical protein TcasGA2_TC016344 [Tribolium castaneum]
c12985.graph_c0	0	0	3.754918721	4.044173124	0	0	0	0	3.09E-08	Inf	up	--	--	--		[OC]	--	Biological Process: glycerol ether metabolic process (GO:0006662);; Molecular Function: electron carrier activity (GO:0009055);; Molecular Function: protein disulfide oxidoreductase activity (GO:0015035);; Biological Process: cell redox homeostasis (GO:0045454);;	K03671|1e-69|api:100169007|similar to thioredoxin-like protein	[O]	Posttranslational modification, protein turnover, chaperones	Thioredoxin;; Thioredoxin-like domain;; Thioredoxin-like;; F plasmid transfer operon protein;; AhpC/TSA family;; Thioredoxin;; Redoxin	Thioredoxin-2 GN=Trx-2 OS=Drosophila yakuba (Fruit fly) PE=3 SV=1	thioredoxin-like [Acyrthosiphon pisum]
c52616.graph_c0	0	0	3.482843886	2.905587526	0	0	0	0.043264346	2.99E-10	Inf	up	--	--	--		[C]	Energy production and conversion	Molecular Function: lipid binding (GO:0008289);; Molecular Function: hydrogen ion transmembrane transporter activity (GO:0015078);; Biological Process: ATP synthesis coupled proton transport (GO:0015986);; Biological Process: ATP hydrolysis coupled proton transport (GO:0015991);; Cellular Component: integral component of membrane (GO:0016021);; Cellular Component: mitochondrial membrane (GO:00319…	K02128|1e-89|api:100144869|ATP synthase c-subunit-like	[C]	Energy production and conversion	ATP synthase subunit C	ATP synthase lipid-binding protein, mitochondrial (Precursor) OS=Manduca sexta (Tobacco hawkmoth) PE=2 SV=1	ATP synthase c-subunit-like [Acyrthosiphon pisum]
c49381.graph_c0	6.802427947	8.27904411	1.072705687	0.476481654	122.0991683	142.0241593	43.79821686	71.04492878	2.86E-09	-3.045706088	down	0.002976608	-1.18212661	down		--	--	--	--	[I]	Lipid transport and metabolism	GNS1/SUR4 family	Elongation of very long chain fatty acids protein AAEL008004 GN=AAEL008004 OS=Aedes aegypti (Yellowfever mosquito) PE=2 SV=2	PREDICTED: elongation of very long chain fatty acids protein 7 [Tribolium castaneum]
c32114.graph_c0	1.601326325	0.822600038	4.876835301	6.333425839	0.563445599	0.555014397	1.710627129	3.401560586	0.001019666	2.399713802	up	0.130936044	2.21252637	up		--	--	--	--	--	--	--	--	--
c52507.graph_c0	0	0	5.343658826	2.911188734	0	0	0	0	2.30E-05	Inf	up	--	--	--		--	--	Molecular Function: calcium ion binding (GO:0005509);;	--	[Z]	Cytoskeleton	--	Myosin light chain alkali GN=Mlc1 OS=Drosophila virilis (Fruit fly) PE=3 SV=1	myosin alkali light chain 1 isoform a [Acyrthosiphon pisum]
c39469.graph_c0	8.358952178	9.543051385	1.586118507	2.372928887	21.39177978	21.82268216	8.275975314	11.95989146	2.74E-06	-1.977634365	down	0.008573484	-1.073330148	down		[L]	Replication, recombination and repair	Molecular Function: nucleic acid binding (GO:0003676);; Biological Process: DNA metabolic process (GO:0006259);; Biological Process: protein homooligomerization (GO:0051260);;	--	[R]	General function prediction only	Reverse transcriptase (RNA-dependent DNA polymerase);; Gypsy protein;; Integrase core domain;; His(2)-Cys(2) zinc finger;; BTB/POZ domain;; BTB/POZ domain	Endonuclease GN=pol OS=Drosophila melanogaster (Fruit fly) PE=3 SV=1	hypothetical protein TcasGA2_TC011220 [Tribolium castaneum]
c43080.graph_c0	36.28012727	50.01070762	13.70708416	13.48033839	60.42576807	62.44097178	45.48697608	41.79116242	0.001498918	-1.450495481	down	0.515779699	-0.469976911	down		--	--	--	--	--	--	--	--	PREDICTED: uncharacterized protein LOC100141683 [Tribolium castaneum]
c43978.graph_c0	2.147982402	3.599861183	0.659625944	0.427809163	1.898409194	1.688277728	2.293206172	2.191569261	0.004403363	-2.170046258	down	0.899477555	0.34708463	up		--	--	--	--	[T]	Signal transduction mechanisms	Fibroblast growth factor	Protein let-756 GN=let-756 OS=Caenorhabditis elegans PE=1 SV=2	PREDICTED: uncharacterized protein LOC103314519 [Tribolium castaneum]
c17974.graph_c0	22.01839156	26.54958648	57.75694868	68.19731176	60.35285543	49.88790756	64.84177891	64.56599965	0.001021799	1.582471873	up	0.855308143	0.256474159	up		--	--	Cellular Component: mitochondrial envelope (GO:0005740);; Cellular Component: integral component of membrane (GO:0016021);; Biological Process: positive regulation of apoptotic process (GO:0043065);;	--	--	--	BNIP3	--	PREDICTED: BCL2/adenovirus E1B 19 kDa protein-interacting protein 3 [Tribolium castaneum]
c18667.graph_c0	3.47748624	4.093791783	50.8589534	52.77639908	3.785495933	3.917176916	9.822912757	39.39694222	8.09E-09	3.986193761	up	0.578118927	2.692669224	up		--	--	Molecular Function: alpha-amylase activity (GO:0004556);; Cellular Component: extracellular region (GO:0005576);; Biological Process: carbohydrate metabolic process (GO:0005975);; Molecular Function: metal ion binding (GO:0046872);;	K01176|2e-28|der:Dere_GG22255|Dere_Amyrel	[G]	Carbohydrate transport and metabolism	--	Alpha-amylase-related protein (Precursor) GN=Amyrel OS=Drosophila erecta (Fruit fly) PE=3 SV=2	AMYREL [Drosophila aracataca]
c52016.graph_c0	51.57473442	59.3288037	18.2274724	21.97448719	12.71239634	17.12696813	10.11011878	22.29247836	0.009966041	-1.257791035	down	0.985634867	0.135475678	up		[J]	Translation, ribosomal structure and biogenesis	--	--	[JIT]	--	Amidase	Fatty acid amide hydrolase 1 (Precursor) GN=faah-1 OS=Caenorhabditis elegans PE=2 SV=1	PREDICTED: fatty-acid amide hydrolase 2-B isoform X2 [Tribolium castaneum]
c39344.graph_c0	0.549378405	1.487509506	4.051722867	3.890923569	1.528319922	1.237682772	1.738058833	1.944995948	0.008399086	2.190304135	up	0.921303952	0.43791478	up		--	--	--	--	--	--	--	--	--
c46789.graph_c0	0.093529746	0.35233847	2.338276624	1.845301959	1.312268182	0.4538394	2.409458555	1.059611958	8.08E-05	3.467518106	up	0.805833796	1.010836466	up		--	--	--	--	--	--	--	--	--
c46145.graph_c0	36.16578258	134.61294	943.2514865	814.49374	114.0499187	61.33132738	345.4313707	379.2031429	7.04E-09	3.598019585	up	8.00E-10	2.075527577	up		[G]	Carbohydrate transport and metabolism	Molecular Function: catalytic activity (GO:0003824);;	--	[G]	Carbohydrate transport and metabolism	Glycosyl hydrolases family 31	Neutral alpha-glucosidase AB (Precursor) GN=modA OS=Dictyostelium discoideum (Slime mold) PE=3 SV=1	PREDICTED: uncharacterized family 31 glucosidase KIAA1161 [Tribolium castaneum]
c41795.graph_c0	81.37400031	49.67051589	0.07605154	0.269310328	10.37590155	115.1617719	6.427444635	7.888903177	1.27E-11	-8.402559603	down	0.766537029	-3.126431796	down		--	--	--	--	[C]	Energy production and conversion	Mitochondrial carrier protein	Mitochondrial substrate carrier family protein ucpA GN=ucpA OS=Dictyostelium discoideum (Slime mold) PE=3 SV=1	PREDICTED: solute carrier family 25 member 35-like [Tribolium castaneum]
c13590.graph_c0	2.323880381	3.720600221	0.116195657	0	0	0	0	0	1.26E-05	-5.420749729	down	--	--	--		[J]	Translation, ribosomal structure and biogenesis	Molecular Function: structural constituent of ribosome (GO:0003735);; Biological Process: translation (GO:0006412);; Cellular Component: cytosolic small ribosomal subunit (GO:0022627);;	K02955|3e-98|nvi:100118332|NV16304	[J]	Translation, ribosomal structure and biogenesis	Ribosomal protein S11	40S ribosomal protein S14 GN=RpS14b OS=Drosophila melanogaster (Fruit fly) PE=1 SV=1	hypothetical protein YQE_10948, partial [Dendroctonus ponderosae]
c46706.graph_c0	25.62037952	28.95457013	69.45298111	58.21942802	23.74109172	21.59985071	31.77512943	33.61816345	0.004885916	1.443580753	up	0.371033879	0.552288435	up		--	--	--	K03456|1e-151|tca:656557|similar to alpha isoform of regulatory subunit A, protein phosphatase 2	[T]	Signal transduction mechanisms	HEAT repeat;; HEAT repeats	Serine/threonine-protein phosphatase PP2A 65 kDa regulatory subunit GN=Pp2A-29B OS=Drosophila melanogaster (Fruit fly) PE=2 SV=4	PREDICTED: serine/threonine-protein phosphatase 2A 65 kDa regulatory subunit A alpha isoform [Tribolium castaneum]
c17439.graph_c0	0	0.156149306	3.813499563	4.864865244	0	0	0	0	1.17E-06	6.033440995	up	--	--	--		[Z]	Cytoskeleton	Molecular Function: ATP binding (GO:0005524);; Cellular Component: cytoplasm (GO:0005737);; Cellular Component: cytoskeleton (GO:0005856);;	K05692|4e-94|isc:IscW_ISCW024111|actin, putative	[Z]	Cytoskeleton	Actin	Actin-5C (Precursor) GN=Act5C OS=Anopheles gambiae (African malaria mosquito) PE=2 SV=1	beta-actin [Onthophagus binodis]
c42504.graph_c0	1.149605765	2.215712799	5.721374482	6.518994218	4.164963451	5.207642928	4.470715674	9.067615652	5.11E-05	2.079396035	up	0.857376687	0.548202538	up		[I]	Lipid transport and metabolism	--	--	[R]	General function prediction only	Acyltransferase family	Nose resistant to fluoxetine protein 6 (Precursor) GN=nrf-6 OS=Caenorhabditis elegans PE=1 SV=3	PREDICTED: nose resistant to fluoxetine protein 6-like [Tribolium castaneum]
c13758.graph_c0	0	0	3.811717197	3.985089345	0	0	0	0	4.54E-08	Inf	up	--	--	--		[J]	Translation, ribosomal structure and biogenesis	Biological Process: mitotic spindle elongation (GO:0000022);; Molecular Function: structural constituent of ribosome (GO:0003735);; Biological Process: translation (GO:0006412);; Cellular Component: cytosolic small ribosomal subunit (GO:0022627);;	K02957|2e-90|api:100159571|similar to ribosomal protein S15A	[J]	Translation, ribosomal structure and biogenesis	Ribosomal protein S8	40S ribosomal protein S15a GN=RpS15Aa OS=Drosophila yakuba (Fruit fly) PE=2 SV=3	ribosomal protein S15A-like [Acyrthosiphon pisum]
c40968.graph_c0	82.48563948	59.28705407	316.1994099	304.6967212	34.44306784	39.81959407	42.17509049	40.41204568	5.99E-06	2.336017438	up	0.954639834	0.175391098	up		[CHR]	--	Biological Process: metabolic process (GO:0008152);; Molecular Function: cofactor binding (GO:0048037);;	--	[C]	Energy production and conversion	D-isomer specific 2-hydroxyacid dehydrogenase, NAD binding domain;; D-isomer specific 2-hydroxyacid dehydrogenase, catalytic domain	Probable 2-ketogluconate reductase GN=tkrA OS=Dictyostelium discoideum (Slime mold) PE=3 SV=1	glyoxylate reductase/hydroxypyruvate reductase-like [Tribolium castaneum]
c17092.graph_c0	1084.586293	1130.270941	239.9697747	393.3639268	3.089306755	1.28505408	0.651654478	1.239711223	0.006912585	-1.61129597	down	--	--	--		--	--	--	--	--	--	Insect cuticle protein	Endocuticle structural glycoprotein SgAbd-1 OS=Schistocerca gregaria (Desert locust) PE=1 SV=1	hypothetical protein TcasGA2_TC013139 [Tribolium castaneum]
c49511.graph_c0	0	0	3.139025776	3.969920839	0	0	0	0	1.15E-08	Inf	up	--	--	--		--	--	Cellular Component: extracellular region (GO:0005576);; Biological Process: chitin metabolic process (GO:0006030);; Molecular Function: chitin binding (GO:0008061);;	--	--	--	Chitin binding Peritrophin-A domain	--	cuticular protein analogous to peritrophins 3-C precursor [Acyrthosiphon pisum]
c23783.graph_c0	0	0	2.135222622	2.422188279	0	0	0	0	1.46E-08	Inf	up	--	--	--		--	--	Cellular Component: extracellular space (GO:0005615);; Biological Process: chitin metabolic process (GO:0006030);; Molecular Function: chitin binding (GO:0008061);; Molecular Function: structural constituent of peritrophic membrane (GO:0016490);; Biological Process: multicellular organism reproduction (GO:0032504);;	--	--	--	Chitin binding Peritrophin-A domain	Peritrophin-1 (Precursor) GN=Aper1 OS=Anopheles gambiae (African malaria mosquito) PE=2 SV=2	cuticular protein analogous to peritrophins 3-D1 precursor [Acyrthosiphon pisum]
c24552.graph_c0	1.395265391	1.77394809	0.139528507	0	0	0	0	0	0.000147591	-4.229133379	down	--	--	--		--	--	--	--	--	--	PBP/GOBP family	--	--
c44782.graph_c0	4.258734108	5.588817567	0	0.070637247	49.7878096	68.23767241	5.237856889	5.091726038	2.33E-09	-6.974115625	down	1.72E-09	-3.493854834	down		--	--	--	--	--	--	--	--	PREDICTED: uncharacterized protein LOC100575585 [Acyrthosiphon pisum]
c52817.graph_c0	0	0	3.231565392	2.892306999	0	0	0	0	2.11E-07	Inf	up	--	--	--		[J]	Translation, ribosomal structure and biogenesis	Molecular Function: structural constituent of ribosome (GO:0003735);; Cellular Component: ribosome (GO:0005840);; Biological Process: translation (GO:0006412);; Molecular Function: rRNA binding (GO:0019843);;	K02964|1e-106|api:100145839|Rps18	[J]	Translation, ribosomal structure and biogenesis	Ribosomal protein S13/S18	40S ribosomal protein S18 GN=RpS18 OS=Spodoptera frugiperda (Fall armyworm) PE=2 SV=1	ribosomal protein S18 [Acyrthosiphon pisum]
c37432.graph_c0	15.42357012	15.65996158	64.77321647	55.07501391	10.68323466	10.57555651	26.85479228	40.29632244	6.74E-07	2.162127344	up	0.005158376	1.680732497	up		[GC]	--	--	--	[GC]	--	UDP-glucoronosyl and UDP-glucosyl transferase;; Glycosyltransferase family 28 C-terminal domain	Putative UDP-glucuronosyltransferase ugt-58 (Precursor) GN=ugt-58 OS=Caenorhabditis elegans PE=3 SV=2	PREDICTED: UDP-glucuronosyltransferase 2B10-like [Tribolium castaneum]
c36250.graph_c0	2.741077855	2.614174557	0.485767482	0.175528386	1.443668819	1.92414886	2.54041193	6.117454382	0.000350579	-2.779031686	down	0.598309402	1.378505008	up		[Q]	Secondary metabolites biosynthesis, transport and catabolism	Molecular Function: fatty-acyl-CoA reductase (alcohol-forming) activity (GO:0080019);;	K13356|0.0|tca:657191|similar to GA11521-PA	[I]	Lipid transport and metabolism	Male sterility protein;; Male sterility protein;; NAD dependent epimerase/dehydratase family;; 3-beta hydroxysteroid dehydrogenase/isomerase family;; Polysaccharide biosynthesis protein	Putative fatty acyl-CoA reductase CG5065 {ECO:0000250|UniProtKB:Q922J9, ECO:0000312|EMBL:AAF57974.1} GN=CG5065 OS=Drosophila melanogaster (Fruit fly) PE=3 SV=1	hypothetical protein TcasGA2_TC015381 [Tribolium castaneum]
c47098.graph_c0	0.068348359	0	1.332811797	1.24475441	96.62358567	87.22405688	145.4318056	96.47647907	3.38E-07	5.414633485	up	0.804675292	0.422328851	up		--	--	--	--	[S]	Function unknown	PDZ domain (Also known as DHR or GLGF)	Uncharacterized protein DDB_G0271670 (Precursor) GN=DDB_G0271670 OS=Dictyostelium discoideum (Slime mold) PE=3 SV=1	PREDICTED: FK506-binding protein 5 [Tribolium castaneum]
c36811.graph_c0	0	0	2.374209012	7.017977855	0	0	0	0	0.001125745	Inf	up	--	--	--		--	--	--	--	[BK]	--	--	Putative uncharacterized protein DDB_G0272516 GN=DDB_G0272516 OS=Dictyostelium discoideum (Slime mold) PE=4 SV=2	ACYPI001305 [Acyrthosiphon pisum]
c50309.graph_c0	15.41647715	11.60008766	28.38593162	44.65325329	8.620601113	3.432713425	11.48508345	18.90049662	0.001942591	1.62536495	up	0.202842828	1.36328256	up		[V]	Defense mechanisms	--	--	[Q]	Secondary metabolites biosynthesis, transport and catabolism	ABC transporter;; ABC transporter transmembrane region;; AAA domain;; Protein of unknown function, DUF258;; AAA domain;; 50S ribosome-binding GTPase;; Protein of unknown function (DUF815)	Probable multidrug resistance-associated protein lethal(2)03659 GN=l(2)03659 OS=Drosophila melanogaster (Fruit fly) PE=2 SV=3	PREDICTED: multidrug resistance-associated protein 4-like [Tribolium castaneum]
c28011.graph_c0	449.0360713	686.1173292	126.0914756	188.2126838	10.59475035	17.73657079	3.646323283	4.978164333	0.002737734	-1.648363346	down	0.103020675	-1.699090601	down		--	--	--	--	--	--	--	--	hypothetical protein YQE_08892, partial [Dendroctonus ponderosae]
c46171.graph_c0	22.41900648	12.58595005	108.1935276	120.6492572	13.41466185	5.908931648	39.45698844	60.97661234	6.82E-10	2.905267485	up	0.000693319	2.406604986	up		[GEPR]	--	Biological Process: transport (GO:0006810);; Cellular Component: membrane (GO:0016020);; Molecular Function: transmembrane transporter activity (GO:0022857);;	--	[R]	General function prediction only	Sugar (and other) transporter;; Major Facilitator Superfamily;; Sugar (and other) transporter;; Major Facilitator Superfamily	Facilitated trehalose transporter Tret1 {ECO:0000303|PubMed:20035867} OS=Bombyx mori (Silk moth) PE=1 SV=1	PREDICTED: facilitated trehalose transporter Tret1 [Tribolium castaneum]
c47876.graph_c0	0.960360633	1.275506713	0.098499915	0.174401758	0.381236581	0.256044471	0.445168661	0.505643994	0.001613533	-2.837647595	down	0.859912317	0.603771421	up		--	--	--	--	--	--	--	--	transposase [Agrilus planipennis]
c51755.graph_c1	8.595414492	8.095005367	2.585793933	3.121396686	3.192246031	4.005153794	5.109799896	2.777919008	0.005733058	-1.345493668	down	0.997232906	0.156232151	up		--	--	--	--	--	--	--	GATA zinc finger domain-containing protein 14 GN=gtaN OS=Dictyostelium discoideum (Slime mold) PE=3 SV=1	PREDICTED: LOW QUALITY PROTEIN: mucin-17 [Tribolium castaneum]
c51464.graph_c0	1.231844474	1.42015763	3.100893606	5.221763947	3.699178024	3.459793267	4.069945482	4.812325301	0.004315988	1.845773504	up	0.874523532	0.334301672	up		--	--	--	--	--	--	Putative methyltransferase (DUF3321);; Methyltransferase domain	Probable methyltransferase BTM2 homolog {ECO:0000255|HAMAP-Rule:MF_03044} GN=CG3570 OS=Drosophila melanogaster (Fruit fly) PE=2 SV=1	PREDICTED: probable methyltransferase BTM2 homolog [Tribolium castaneum]
c15439.graph_c0	23.4646484	16.99890769	6.116939041	0.304370477	0.388117322	1.668260382	0.906406557	0.639024951	0.004260004	-2.394801704	down	--	--	--		[G]	Carbohydrate transport and metabolism	--	--	--	--	--	Ctenidin-3 {ECO:0000303|PubMed:20369272} (Precursor) OS=Cupiennius salei (American wandering spider) PE=1 SV=1	PREDICTED: glycine-rich cell wall structural protein-like [Tribolium castaneum]
c49115.graph_c1	61.81839346	59.85080887	8.552928103	9.858417161	27.86557981	35.19725948	21.3335409	33.49964122	1.37E-08	-2.51967456	down	0.96113626	-0.182965919	down		--	--	Molecular Function: scavenger receptor activity (GO:0005044);; Cellular Component: lysosome (GO:0005764);; Cellular Component: integral component of plasma membrane (GO:0005887);; Biological Process: defense response (GO:0006952);; Biological Process: cell adhesion (GO:0007155);; Biological Process: salivary gland cell autophagic cell death (GO:0035071);;	--	[T]	Signal transduction mechanisms	CD36 family	Protein croquemort GN=crq OS=Drosophila melanogaster (Fruit fly) PE=1 SV=2	PREDICTED: scavenger receptor class B member 1 isoform X1 [Tribolium castaneum]
c49115.graph_c0	88.09589879	104.3866544	14.70446834	19.39043974	73.57477644	78.23542238	52.8136497	54.59239729	9.19E-07	-2.293251943	down	0.52069046	-0.476648184	down		--	--	Molecular Function: receptor activity (GO:0004872);; Cellular Component: lysosome (GO:0005764);; Biological Process: cell adhesion (GO:0007155);; Cellular Component: integral component of membrane (GO:0016021);;	--	[T]	Signal transduction mechanisms	CD36 family	Protein croquemort GN=crq OS=Drosophila melanogaster (Fruit fly) PE=1 SV=2	PREDICTED: scavenger receptor class B member 1 isoform X2 [Tribolium castaneum]
c37115.graph_c0	58.87445683	76.13055876	10.17777914	30.54747921	0.188480075	0.067512627	0.132052526	0.241365818	0.00515795	-1.547170498	down	--	--	--		--	--	--	--	--	--	--	Activating signal cointegrator 1 complex subunit 2 homolog GN=ascc2 OS=Dictyostelium discoideum (Slime mold) PE=3 SV=2	PREDICTED: vitelline membrane protein Vm26Ab isoform X1 [Tribolium castaneum]
c20619.graph_c0	2.60821398	2.456368589	0.21735423	0	0	0	0	0	0.000134251	-4.271145861	down	--	--	--		--	--	--	K02130|2e-52|cqu:CpipJ_CPIJ004713|mitochondrial ATP synthase F chain	[C]	Energy production and conversion	Mitochondrial F1F0-ATP synthase, subunit f	Putative ATP synthase subunit f, mitochondrial GN=CG4692 OS=Drosophila melanogaster (Fruit fly) PE=1 SV=1	mitochondrial ATP synthase F chain [Culex quinquefasciatus]
c45228.graph_c0	0.138591643	0.456830828	2.529333142	3.961307626	1.039306362	0.432318636	0.595052791	1.471991878	5.26E-07	3.660563897	up	0.912429654	0.517293692	up		--	--	--	--	--	--	--	--	--
c49930.graph_c1	1.146887081	0.81667416	2.769351756	4.103816015	2.490172728	1.62881024	2.123933597	5.526092112	0.001614089	1.998954037	up	0.784032131	0.916085015	up		--	--	--	--	--	--	Domain of unknown function (DUF4371)	--	PREDICTED: zinc finger MYM-type protein 1-like, partial [Hydra vulgaris]
c51061.graph_c0	3.593120519	3.193826945	0.484472519	1.170959974	0.872449237	1.389956447	1.350231846	1.743768087	0.000476477	-1.854604761	down	0.859749291	0.469146872	up		--	--	Molecular Function: catalytic activity (GO:0003824);;	--	--	--	--	--	reverse transcriptase [Bombyx mori]
