# Supplementary material for: Variation in life history traits and transcriptome associated with adaptation to diet shifts in the ladybird Cryptolaemus montrouzieri
Source: BMC Genomics. 2016 Apr 11;17:281. doi: 10.1186/s12864-016-2611-8 (PMC4827204; doi:10.1186/s12864-016-2611-8)
Supplement: Additional file 6: Table S6. — Annotation of differentially expressed genes (DEGs) in comparison of female adults feeding on mealybugs and aphids (AM vs AA). (XLS 149 kb) [file 12864_2016_2611_MOESM6_ESM.xls]

#ID	LM1	LM2	LA1	LA2	AM1	AM2	AA1	AA2	LMvsLA_FDR	LMvsLA_log2FC	LMvsLA_regulated	AMvsAA_FDR	AMvsAA8_log2FC	AMvsAA_regulated		COG_class	COG_class_annotation	GO_annotation	KEGG_annotation	KOG_class	KOG_class_annotation	Pfam_annotation	Swissprot_annotation	nr_annotation
c47185.graph_c0	0.363793494	0.190341172	48.22352867	90.99667206	142.8394037	125.6693205	469.1763467	517.5305553	2.02E-11	8.1520766	up	5.25E-08	1.901730197	up		[R]	General function prediction only	--	--	[I]	Lipid transport and metabolism	Partial alpha/beta-hydrolase lipase region;; alpha/beta hydrolase fold;; Alpha/beta hydrolase family;; Alpha/beta hydrolase family	Lipase 3 (Precursor) GN=Lip3 OS=Drosophila melanogaster (Fruit fly) PE=2 SV=1	Lipase 3 [Zootermopsis nevadensis]
c46768.graph_c0	15.46000695	15.2424518	21.68054983	10.87609013	8.473104509	8.163167952	25.05574094	19.75553557	0.913640778	0.315112932	up	0.004494044	1.454415495	up		[I]	Lipid transport and metabolism	--	--	[E]	Amino acid transport and metabolism	alpha/beta hydrolase fold;; Alpha/beta hydrolase family;; Prolyl oligopeptidase family;; Uncharacterised conserved protein (DUF2305)	Kynurenine formamidase {ECO:0000255|HAMAP-Rule:MF_03014} GN=KFase OS=Drosophila melanogaster (Fruit fly) PE=1 SV=1	PREDICTED: kynurenine formamidase [Tribolium castaneum]
c45591.graph_c0	0	0.064287657	0.204788073	0.414392233	0.198154243	0.236592888	1.604262654	1.691696449	--	--	--	0.006958099	2.943759534	up		--	--	--	--	--	--	--	--	--
c37003.graph_c0	0.680319184	0	0	0.258123212	1119.505206	1501.55131	442.5311076	4.034359967	--	--	--	0.000674505	-2.522803682	down		--	--	--	--	--	--	--	--	--
c50205.graph_c0	0.095932922	0	0	0.024265584	133.2526057	197.5550696	53.32951486	0.254727629	--	--	--	0.00349466	-2.596578542	down		--	--	--	--	--	--	--	--	PREDICTED: uncharacterized protein LOC103313296 [Tribolium castaneum]
c36872.graph_c0	0.057241836	0	0	0.115831487	129.3317889	198.7951045	48.32649295	0.364781816	--	--	--	0.003227203	-2.723380177	down		--	--	--	--	--	--	--	--	--
c50140.graph_c0	1.84726072	0.652393732	1.062189892	0.186900848	0.268116966	0.256101777	1.87847562	1.307992664	0.885328912	-0.76351651	down	0.009090617	2.629304751	up		--	--	--	--	--	--	--	--	Putative uncharacterized transposon-derived protein F52C9.6 [Harpegnathos saltator]
c51889.graph_c0	34.92843333	47.30770679	19.0398655	14.84629415	110.27725	83.74411503	199.0346449	229.5980535	0.028800963	-1.056252328	down	0.001650629	1.168811274	up		--	--	--	--	--	--	--	--	--
c38193.graph_c1	70.8614816	64.23657947	124.2083933	49.76632597	23.19806946	15.76032746	45.18049712	60.2601068	0.852901406	0.599965703	up	0.000299918	1.4620474	up		--	--	--	--	--	--	--	--	--
c41228.graph_c0	100.2795694	93.63865294	998.3537631	285.2488846	48.66623203	70.66810371	354.4488291	331.2382655	0.388290902	2.970265119	up	3.64E-13	2.542580578	up		[HE]	--	Molecular Function: phosphoglycerate dehydrogenase activity (GO:0004617);; Biological Process: L-serine biosynthetic process (GO:0006564);; Molecular Function: NAD binding (GO:0051287);; Biological Process: oxidation-reduction process (GO:0055114);;	K00058|1e-180|tca:663218|similar to CG6287-PA	[E]	Amino acid transport and metabolism	D-isomer specific 2-hydroxyacid dehydrogenase, NAD binding domain;; D-isomer specific 2-hydroxyacid dehydrogenase, catalytic domain;; Acetohydroxy acid isomeroreductase, catalytic domain	D-3-phosphoglycerate dehydrogenase GN=serA OS=Dictyostelium discoideum (Slime mold) PE=1 SV=1	PREDICTED: D-3-phosphoglycerate dehydrogenase [Tribolium castaneum]
c18630.graph_c0	102.6448294	97.53708589	27.98682159	62.39673695	107.9155144	93.05032649	215.0261237	298.4918093	0.076686094	-0.962867688	down	0.001565642	1.376584219	up		[TZDR]	--	Molecular Function: calcium ion binding (GO:0005509);;	--	[T]	Signal transduction mechanisms	EF hand;; EF-hand domain pair;; EF-hand domain;; EF-hand domain pair;; EF hand;; EF-hand domain;; Cytoskeletal-regulatory complex EF hand	Troponin C, isoform 1 GN=TpnC41C OS=Drosophila melanogaster (Fruit fly) PE=2 SV=2	unknown [Dendroctonus ponderosae]
c48626.graph_c0	0.058606661	0	0	0.059296636	227.1478119	176.4782538	60.41810712	64.38369137	--	--	--	6.18E-06	-1.667914778	down		--	--	--	--	[T]	Signal transduction mechanisms	--	Myb-like protein X GN=mybX OS=Dictyostelium discoideum (Slime mold) PE=3 SV=1	tetratricopeptide repeat protein [Tetrahymena thermophila SB210]
c50347.graph_c0	4.830186034	6.107283178	4.671474163	3.93162464	8.886659767	9.146870921	19.39795215	25.04732786	0.928575877	-0.127100283	down	0.000198014	1.323089201	up		--	--	--	--	[I]	Lipid transport and metabolism	C2H2-type zinc finger;; Zinc finger, C2H2 type;; C2H2-type zinc finger;; Zinc-finger of C2H2 type;; Calcineurin-like phosphoesterase;; Ubiquinol-cytochrome C chaperone	Sphingomyelin phosphodiesterase 2 (Precursor) GN=asm-2 OS=Caenorhabditis elegans PE=1 SV=3	PREDICTED: sphingomyelin phosphodiesterase-like [Tribolium castaneum]
c40252.graph_c0	0	0	0	0	0.131698636	0	0.902199759	1.317092116	--	--	--	0.000129627	4.11600852	up		--	--	--	--	--	--	--	--	Histone-lysine N-methyltransferase SETMAR [Camponotus floridanus]
c28166.graph_c0	53.66325778	55.84502261	62.81929253	55.72010059	150.7342786	91.19128504	241.2604412	238.256809	0.776963584	0.328555315	up	0.006320312	1.015250066	up		--	--	--	--	--	--	Protein of unknown function (DUF1397)	--	PREDICTED: uncharacterized protein LOC661778 [Tribolium castaneum]
c51896.graph_c0	32.42334548	57.00377386	683.4793631	326.4119119	103.9881326	51.6253787	201.4129235	190.9276971	0.027870625	3.739021065	up	9.87E-05	1.364362668	up		--	--	Molecular Function: catalytic activity (GO:0003824);;	--	--	--	Lipase	Probable phospholipase A1 magnifin (Precursor) OS=Vespa magnifica (Hornet) PE=1 SV=1	PREDICTED: phospholipase A1 [Tribolium castaneum]
c46367.graph_c0	159.495014	130.9050904	85.5615113	7.8932321	84.71406135	71.71612487	191.9641885	187.8139416	0.307619173	-1.377261216	down	0.000344307	1.304701795	up		[QR]	--	--	K10718|8e-25|dmo:Dmoj_GI17257|GI17257 gene product from transcript GI17257-RA	--	--	Methyltransferase domain;; Methyltransferase domain;; Methyltransferase domain;; Methyltransferase domain;; Methyltransferase domain;; Methyltransferase domain	--	GI17257 [Drosophila mojavensis]
c48332.graph_c0	0.428808559	0.363459707	1.801021344	1.822199033	0.663877988	0.564769776	4.65124843	7.499589828	0.005723596	2.399702868	up	8.18E-05	3.328432527	up		--	--	--	--	--	--	--	--	--
c49388.graph_c1	0.642644546	1.237972439	0.116846111	0.029555018	18.08976648	14.19451521	0.55448817	1.716735352	0.007144442	-3.42489506	down	1.69E-17	-3.808809278	down		--	--	--	--	[I]	Lipid transport and metabolism	CRAL/TRIO, N-terminal domain;; CRAL/TRIO domain	--	PREDICTED: alpha-tocopherol transfer protein-like [Tribolium castaneum]
c17598.graph_c0	125.4340605	155.9614589	664.63739	883.1395448	77.13950104	54.40784652	305.3936474	294.8909987	1.60E-07	2.663961918	up	1.09E-11	2.216963013	up		[R]	General function prediction only	--	--	[I]	Lipid transport and metabolism	alpha/beta hydrolase fold	Lipase 3 (Precursor) GN=Lip3 OS=Drosophila melanogaster (Fruit fly) PE=2 SV=1	PREDICTED: lipase 3 [Tribolium castaneum]
c50570.graph_c0	0.011084264	0.010438958	0.01108442	0.022429517	55.69677055	47.49963279	22.64332159	21.66172535	--	--	--	0.002133232	-1.194743754	down		--	--	Molecular Function: catalytic activity (GO:0003824);;	--	[U]	Intracellular trafficking, secretion, and vesicular transport	--	Putative leucine-rich repeat-containing protein DDB_G0290503 GN=DDB_G0290503 OS=Dictyostelium discoideum (Slime mold) PE=3 SV=1	PREDICTED: centromere protein F-like [Tribolium castaneum]
c16696.graph_c0	258.8449455	432.1376645	1153.985809	697.9949527	80.32487387	84.26077268	248.6085039	323.9305204	0.127144987	1.656419247	up	1.14E-07	1.82004458	up		--	--	--	--	--	--	Partial alpha/beta-hydrolase lipase region	--	PREDICTED: lipase 3-like [Tribolium castaneum]
c46182.graph_c0	8.092915612	7.5767949	6.517395622	13.69529679	6.029074665	3.97164988	23.19736323	20.183048	0.716446902	0.552999401	up	2.08E-09	2.145015312	up		[ER]	--	--	--	[P]	Inorganic ion transport and metabolism	Sodium:solute symporter family	Putative sodium-dependent multivitamin transporter GN=CG32669 OS=Drosophila melanogaster (Fruit fly) PE=2 SV=1	PREDICTED: sodium-coupled monocarboxylate transporter 1-like [Tribolium castaneum]
c51432.graph_c1	62.3891368	57.67398535	62.70808328	112.7066451	8.593701465	6.902677873	38.06050196	37.55823603	0.40470382	0.737014905	up	3.20E-12	2.312345677	up		[E]	Amino acid transport and metabolism	Molecular Function: oxidoreductase activity (GO:0016491);;	--	[R]	General function prediction only	GMC oxidoreductase;; GMC oxidoreductase;; GMC oxidoreductase;; NAD(P)-binding Rossmann-like domain	Glucose dehydrogenase [FAD, quinone] short protein (Precursor) GN=Gld OS=Drosophila pseudoobscura pseudoobscura (Fruit fly) PE=3 SV=4	PREDICTED: glucose dehydrogenase [FAD, quinone]-like [Tribolium castaneum]
c37904.graph_c1	57.99086204	105.4191519	403.4371342	294.3425799	17.8965428	23.63854473	107.9716165	72.84696098	0.000336401	2.32403239	up	0.00245273	2.144714542	up		--	--	Molecular Function: zinc ion binding (GO:0008270);; Molecular Function: N-acetylmuramoyl-L-alanine amidase activity (GO:0008745);; Biological Process: peptidoglycan catabolic process (GO:0009253);;	K01446|3e-35|aga:AgaP_AGAP001212|PGRPLB	--	--	N-acetylmuramoyl-L-alanine amidase	Peptidoglycan-recognition protein LB (Precursor) GN=PGRP-LB OS=Drosophila melanogaster (Fruit fly) PE=1 SV=1	peptidoglycan recognition protein 1 [Sitophilus zeamais]
c37904.graph_c0	51.89646546	93.99915844	376.4011168	275.5751719	14.62273486	21.76322484	89.16019104	66.60804882	0.000200267	2.389474369	up	2.75E-05	2.118880861	up		--	--	Molecular Function: zinc ion binding (GO:0008270);; Molecular Function: N-acetylmuramoyl-L-alanine amidase activity (GO:0008745);; Biological Process: peptidoglycan catabolic process (GO:0009253);;	K01446|4e-44|tca:658050|PGRP	--	--	N-acetylmuramoyl-L-alanine amidase	Peptidoglycan-recognition protein LB (Precursor) GN=PGRP-LB OS=Drosophila melanogaster (Fruit fly) PE=1 SV=1	PREDICTED: peptidoglycan-recognition protein LB isoform X2 [Tribolium castaneum]
c34108.graph_c0	1.180894098	0.303312172	0.536777614	2.172357704	52.66608887	44.67505811	174.3454518	160.9729786	0.809222202	1.01844017	up	1.38E-07	1.809748627	up		--	--	Biological Process: signal transduction (GO:0007165);;	K13805|0.0|tca:661335|Arr2	[T]	Signal transduction mechanisms	Arrestin (or S-antigen), N-terminal domain;; Arrestin (or S-antigen), C-terminal domain	Arrestin homolog OS=Locusta migratoria (Migratory locust) PE=2 SV=1	unknown [Dendroctonus ponderosae]
c51914.graph_c0	338.8340714	101.9311441	7.416445399	12.1934365	194.430163	122.7403793	324.2914532	375.3038148	0.153289047	-4.314778341	down	0.000880164	1.168290675	up		--	--	--	--	--	--	--	--	hypothetical protein X975_22095, partial [Stegodyphus mimosarum]
c48029.graph_c0	36.48680125	42.10629333	137.178603	75.7391977	32.32180755	24.88868017	63.70086355	57.83217779	0.191231612	1.668332689	up	0.002968304	1.113363285	up		--	--	--	--	[T]	Signal transduction mechanisms	CD36 family	Sensory neuron membrane protein 2 {ECO:0000250|UniProtKB:C3U0S3} OS=Anopheles gambiae (African malaria mosquito) PE=3 SV=5	PREDICTED: sensory neuron membrane protein 2 [Tribolium castaneum]
c51180.graph_c0	39.50783443	37.17156711	16.48745133	9.215555783	366.5926603	396.7056401	115.8539362	141.5046028	0.002389231	-1.350280304	down	2.27E-05	-1.546939294	down		[I]	Lipid transport and metabolism	Biological Process: lipid metabolic process (GO:0006629);; Molecular Function: oxidoreductase activity (GO:0016491);;	K00507|1e-118|nvi:100118611|NV14292	[I]	Lipid transport and metabolism	Fatty acid desaturase;; Transposase IS4	Acyl-CoA Delta(11) desaturase GN=D11DS OS=Trichoplusia ni (Cabbage looper) PE=1 SV=2	PREDICTED: stearoyl-CoA desaturase 5 [Musca domestica]
c48098.graph_c0	8.029212006	7.87359155	11.38177545	10.59436161	14.73750126	8.606901863	35.31571754	33.1151519	0.35886043	0.678322961	up	1.65E-05	1.580389929	up		--	--	--	--	[R]	General function prediction only	--	--	hypothetical protein D910_10233 [Dendroctonus ponderosae]
c37654.graph_c0	177.141895	169.29333	370.3344734	162.7932105	42.94705465	52.94361193	161.0573611	215.8303871	0.7261377	0.855481791	up	1.19E-06	1.994462668	up		[G]	Carbohydrate transport and metabolism	Cellular Component: membrane (GO:0016020);;	--	[G]	Carbohydrate transport and metabolism	Major intrinsic protein	Aquaporin AQPcic GN=AQP OS=Cicadella viridis (Green leafhopper) PE=1 SV=1	PREDICTED: aquaporin AQPcic [Tribolium castaneum]
c45058.graph_c0	4.507044836	8.048303141	0.11706775	0.592221581	4.531020025	2.840230549	0.68781137	0.7874661	0.00013996	-3.969698017	down	0.009213341	-2.293773518	down		--	--	--	--	--	--	--	--	hypothetical protein TcasGA2_TC010304 [Tribolium castaneum]
c34072.graph_c0	1317.151277	583.2121159	183.4543223	619.6354121	116.8395392	117.3271826	292.2175624	411.9507439	0.706280142	-1.081351643	down	0.000621212	1.609931085	up		--	--	--	--	--	--	Protein of unknown function (DUF1397)	--	PREDICTED: uncharacterized protein LOC661814 [Tribolium castaneum]
c17173.graph_c0	28.90729029	38.48961431	166.0254374	174.140973	32.79390574	31.60581402	63.23822637	74.52808318	2.12E-07	2.548612837	up	0.002781827	1.119943848	up		--	--	Biological Process: reproduction (GO:0000003);; Biological Process: single-organism developmental process (GO:0044767);; Biological Process: organ development (GO:0048513);;	--	[K]	Transcription	--	Transcriptional regulator ATRX homolog GN=xnp-1 OS=Caenorhabditis elegans PE=1 SV=1	Ribosome-binding protein 1 [Zootermopsis nevadensis]
c46279.graph_c0	29.19419143	26.70099848	94.96920121	86.55756366	9.400307691	9.757844604	30.10754018	43.3085286	1.55E-05	1.910517317	up	0.000187839	1.9592587	up		[G]	Carbohydrate transport and metabolism	--	--	[PT]	--	SMP-30/Gluconolaconase/LRE-like region	--	Regucalcin [Camponotus floridanus]
c28351.graph_c0	6.642704969	3.909986862	1.691453356	2.738148267	3.184049654	0.532948964	6.838347477	10.34336701	0.377064574	-1.06675642	down	0.0056037	2.244004378	up		--	--	--	--	[I]	Lipid transport and metabolism	AMP-binding enzyme;; AMP-binding enzyme C-terminal domain	Luciferin 4-monooxygenase OS=Photinus pyralis (Common eastern firefly) PE=1 SV=1	PREDICTED: 4-coumarate--CoA ligase 1-like [Tribolium castaneum]
c49024.graph_c0	0.449172481	0.570160747	0.312472219	0.375423956	7.558752707	6.687544031	2.736162256	2.212495519	0.903193992	-0.359384796	down	0.00253323	-1.499881526	down		--	--	--	--	[R]	General function prediction only	--	--	hypothetical protein TcasGA2_TC012513 [Tribolium castaneum]
c50989.graph_c0	0.096301898	0.498824587	0.337061395	0.097435658	10.71611899	12.01605069	4.265360773	2.113847497	--	--	--	0.000674505	-1.807668408	down		--	--	--	--	--	--	--	--	hypothetical protein TcasGA2_TC010304 [Tribolium castaneum]
c49106.graph_c0	44.89482098	53.64916661	389.4468866	298.8778416	85.70007563	74.50471249	217.0986876	198.0567881	2.47E-07	3.025427676	up	0.000189214	1.398893377	up		[G]	Carbohydrate transport and metabolism	Molecular Function: catalytic activity (GO:0003824);;	K12316|0.0|tca:658192|similar to glucosidase, alpha	[G]	Carbohydrate transport and metabolism	Glycosyl hydrolases family 31;; Trefoil (P-type) domain;; Galactose mutarotase-like	Lysosomal acid alpha-glucosidase (Precursor) OS=Tetrahymena pyriformis PE=1 SV=1	PREDICTED: lysosomal alpha-glucosidase-like [Tribolium castaneum]
c48394.graph_c0	12.2431754	23.97799172	18.3998043	6.264039479	11.67846394	7.353695594	23.7997356	21.82037663	0.92778553	-0.302362802	down	0.001512432	1.289465935	up		--	--	--	--	[H]	Coenzyme transport and metabolism	Flavin containing amine oxidoreductase;; NAD(P)-binding Rossmann-like domain;; Pyridine nucleotide-disulphide oxidoreductase	Protein anon-37Cs GN=anon-37Cs OS=Drosophila melanogaster (Fruit fly) PE=2 SV=3	hypothetical protein TcasGA2_TC009452 [Tribolium castaneum]
c48558.graph_c0	47.90724591	40.11876	41.68185778	37.43095003	11.27192988	15.92304972	40.06046176	40.83603926	0.983284437	0.056066651	up	7.60E-06	1.592596651	up		--	--	Cellular Component: integral component of membrane (GO:0016021);;	--	[TV]	--	Galactose oxidase, central domain;; Galactose oxidase, central domain;; Kelch motif;; Kelch motif;; Kelch motif;; Kelch motif;; Plexin repeat;; Laminin EGF-like (Domains III and V)	Putative protein tag-53 (Precursor) GN=tag-53 OS=Caenorhabditis elegans PE=1 SV=3	PREDICTED: attractin-like protein 1 [Tribolium castaneum]
c47167.graph_c3	21.4468136	31.14906187	31.33087732	28.03916405	8.563476337	7.702071421	18.56849301	26.02639835	0.708388406	0.39444375	up	0.002787263	1.477717438	up		--	--	--	--	[R]	General function prediction only	Immunoglobulin I-set domain;; Immunoglobulin domain;; Immunoglobulin domain;; Immunoglobulin V-set domain;; Immunoglobulin domain;; CD80-like C2-set immunoglobulin domain	Muscle M-line assembly protein unc-89 GN=unc-89 OS=Caenorhabditis elegans PE=1 SV=3	PREDICTED: nephrin isoform X2 [Tribolium castaneum]
c46382.graph_c0	62.82624308	72.2911599	191.0940002	125.6073274	33.94717676	28.34391085	87.81400817	93.83547197	0.077085876	1.454202842	up	9.17E-06	1.568810482	up		[C]	Energy production and conversion	Molecular Function: aldehyde dehydrogenase (NAD) activity (GO:0004029);; Biological Process: oxidation-reduction process (GO:0055114);;	K14085|0.0|tca:658395|similar to aldehyde dehydrogenase 7 family, member A1	[C]	Energy production and conversion	Aldehyde dehydrogenase family;; Reverse transcriptase (RNA-dependent DNA polymerase);; Reverse transcriptase (RNA-dependent DNA polymerase)	Putative aldehyde dehydrogenase family 7 member A1 homolog GN=alh-9 OS=Caenorhabditis elegans PE=3 SV=2	hypothetical protein TcasGA2_TC005191 [Tribolium castaneum]
c34022.graph_c0	751.652403	974.8900414	2454.413684	1182.196962	248.0009119	288.6952727	687.3925263	752.9882493	0.477041415	1.311085006	up	0.000120146	1.4456364	up		--	--	--	--	--	--	--	--	hypothetical protein TcasGA2_TC013968 [Tribolium castaneum]
c44161.graph_c0	0.686263068	1.938930306	0.784311708	4.066862788	9.581175658	8.223039164	22.77458939	29.84957525	0.841389201	1.06837181	up	0.002955503	1.586957919	up		--	--	--	--	--	--	--	--	PREDICTED: uncharacterized protein LOC662471 [Tribolium castaneum]
c34546.graph_c0	154.2858852	129.1706159	137.3080912	101.7064697	60.32806785	47.91608431	131.0547016	165.5476253	0.996617743	-0.029893408	down	1.90E-05	1.478632845	up		--	--	Molecular Function: tricarboxylate secondary active transmembrane transporter activity (GO:0005371);; Biological Process: single-organism transport (GO:0044765);;	--	[R]	General function prediction only	Tricarboxylate carrier	Putative sideroflexin-1.1 GN=sfxn-1.1 OS=Caenorhabditis elegans PE=3 SV=1	PREDICTED: sideroflexin-3 [Tribolium castaneum]
c37205.graph_c0	0.390313712	0	0	0.23694532	1912.699084	2217.316895	632.7262009	588.7234045	--	--	--	1.51E-06	-1.735319488	down		[K]	Transcription	--	--	--	--	--	DNA-directed RNA polymerase II subunit rpb1 GN=polr2a OS=Dictyostelium discoideum (Slime mold) PE=2 SV=2	PREDICTED: extensin-like [Tribolium castaneum]
c45613.graph_c1	23.92667889	22.31115675	53.70285875	36.16311633	24.92405658	25.51348857	58.52788049	74.75307514	0.129795303	1.179622476	up	7.60E-05	1.423750154	up		--	--	Molecular Function: acid phosphatase activity (GO:0003993);; Molecular Function: pyrroline-5-carboxylate reductase activity (GO:0004735);; Biological Process: oxidation-reduction process (GO:0055114);; Biological Process: L-proline biosynthetic process (GO:0055129);;	K00286|1e-107|tca:664343|similar to CG5840-PA, isoform A	[E]	Amino acid transport and metabolism	NADP oxidoreductase coenzyme F420-dependent;; Pyrroline-5-carboxylate reductase dimerisation	Putative pyrroline-5-carboxylate reductase GN=F55G1.9 OS=Caenorhabditis elegans PE=3 SV=1	PREDICTED: pyrroline-5-carboxylate reductase [Tribolium castaneum]
c48485.graph_c0	21.47790059	16.61544393	21.86174279	20.35494835	13.56257054	11.91550453	27.98652175	27.77414834	0.719182409	0.355856805	up	0.005007568	1.154619966	up		[C]	Energy production and conversion	Molecular Function: pyruvate dehydrogenase (acetyl-transferring) activity (GO:0004739);; Biological Process: oxidation-reduction process (GO:0055114);;	K00167|0.0|tca:663575|similar to CG17691-PA.3	[C]	Energy production and conversion	Transketolase, pyrimidine binding domain;; Transketolase, C-terminal domain	2-oxoisovalerate dehydrogenase subunit beta, mitochondrial (Precursor) GN=bkdB OS=Dictyostelium discoideum (Slime mold) PE=3 SV=1	PREDICTED: 2-oxoisovalerate dehydrogenase subunit beta, mitochondrial [Tribolium castaneum]
c43991.graph_c0	52.79680691	77.30182068	72.03234706	35.50634495	59.78537293	40.65279143	118.7588356	147.6734095	0.987615647	-0.036960817	down	2.65E-05	1.433426792	up		[E]	Amino acid transport and metabolism	Molecular Function: homocysteine S-methyltransferase activity (GO:0008898);;	K00547|1e-178|tca:662176|similar to CG10621-PA	[E]	Amino acid transport and metabolism	Homocysteine S-methyltransferase	Methionine synthase GN=mtr OS=Dictyostelium discoideum (Slime mold) PE=3 SV=1	PREDICTED: homocysteine S-methyltransferase 2 [Tribolium castaneum]
c38077.graph_c0	12.24787263	24.02689511	17.12693476	6.890194679	1.229386581	0.669347461	8.865960101	8.924264058	0.909834537	-0.346924458	down	5.25E-08	3.25707264	up		--	--	--	--	--	--	--	--	--
c36663.graph_c0	1.574532044	0.659051423	1.749504718	2.124091965	33.17950533	32.86492807	87.13355593	87.70399262	--	--	--	0.001552259	1.427884157	up		--	--	--	--	--	--	--	--	PREDICTED: rRNA 2&apos;-O-methyltransferase fibrillarin-like [Ceratitis capitata]
c42191.graph_c0	40.65581804	78.05274266	944.5563457	992.5510218	92.01415031	91.01724517	1030.279153	871.3347714	2.06E-13	4.24749524	up	1.08E-22	3.401335395	up		--	--	--	--	--	--	--	--	PREDICTED: uncharacterized protein LOC660232 [Tribolium castaneum]
c43903.graph_c0	0.376201236	0.649549076	0.43890763	1.58595935	9.039826118	7.475699143	24.71042991	27.65885047	--	--	--	0.000191268	1.689507023	up		[R]	General function prediction only	--	--	[R]	General function prediction only	Phosphatidylethanolamine-binding protein	OV-16 antigen (Precursor) GN=OV16 OS=Onchocerca volvulus PE=2 SV=2	PREDICTED: protein D2-like [Tribolium castaneum]
c19133.graph_c0	0	0	0	0.049354329	81.18493749	87.37538105	30.95309848	36.81938158	--	--	--	0.000365937	-1.292778481	down		--	--	--	--	--	--	Haemolymph juvenile hormone binding protein (JHBP)	Protein takeout (Precursor) GN=to OS=Drosophila melanogaster (Fruit fly) PE=2 SV=1	PREDICTED: protein takeout isoform X1 [Tribolium castaneum]
c36555.graph_c0	10.57538659	10.48193899	0.19804374	0.480893949	4.599081208	4.283156964	1.25307735	1.065726341	1.66E-15	-4.772191763	down	0.008586506	-1.91270416	down		--	--	--	--	[T]	Signal transduction mechanisms	Transforming growth factor beta like domain;; TGF-beta propeptide	Protein 60A (Precursor) GN=gbb OS=Drosophila melanogaster (Fruit fly) PE=1 SV=1	PREDICTED: inhibin beta chain [Tribolium castaneum]
c41947.graph_c0	116.2932065	168.1437615	300.2479311	200.8239263	87.16402482	74.61053349	290.9629993	298.4419052	0.247508399	1.045572236	up	2.33E-08	1.889989979	up		[J]	Translation, ribosomal structure and biogenesis	Molecular Function: deaminase activity (GO:0019239);;	--	[J]	Translation, ribosomal structure and biogenesis	Endoribonuclease L-PSP	RutC family protein C23G10.2 GN=C23G10.2 OS=Caenorhabditis elegans PE=3 SV=3	PREDICTED: ribonuclease UK114 [Tribolium castaneum]
c44562.graph_c0	2.676631769	2.864549115	17.07390704	31.53346104	8.240789652	5.327314155	15.15810991	14.87481473	0.000229395	3.324676937	up	0.00342302	1.17396922	up		[GEPR]	--	Cellular Component: integral component of membrane (GO:0016021);; Biological Process: transmembrane transport (GO:0055085);;	--	[G]	Carbohydrate transport and metabolism	Major Facilitator Superfamily;; Sugar (and other) transporter;; PIG-X / PBN1	Putative inorganic phosphate cotransporter GN=Picot OS=Drosophila melanogaster (Fruit fly) PE=1 SV=1	PREDICTED: putative inorganic phosphate cotransporter [Tribolium castaneum]
c43127.graph_c0	433.2164223	525.5520496	3175.960323	1578.747891	13.91514711	13.92225473	32.7366972	37.78823989	0.101171576	2.544457698	up	0.000369566	1.363692974	up		--	--	Cellular Component: extracellular region (GO:0005576);; Cellular Component: lysosome (GO:0005764);; Cellular Component: microtubule associated complex (GO:0005875);; Molecular Function: peptidase activity (GO:0008233);; Biological Process: salivary gland cell autophagic cell death (GO:0035071);; Biological Process: nurse cell apoptotic process (GO:0045476);; Biological Process: defense response t…	K01379|1e-141|dmo:Dmoj_GI19550|GI19550 gene product from transcript GI19550-RA	[O]	Posttranslational modification, protein turnover, chaperones	Eukaryotic aspartyl protease;; Xylanase inhibitor C-terminal;; A1 Propeptide	Lysosomal aspartic protease (Precursor) GN=AAEL006169 OS=Aedes aegypti (Yellowfever mosquito) PE=1 SV=2	aspartic proteinase [Sitophilus zeamais]
c47094.graph_c0	148.4466175	146.1149423	233.7317453	183.1915034	38.40372798	38.32847513	93.39391305	113.6709801	0.398783639	0.718378778	up	2.81E-05	1.454519756	up		[R]	General function prediction only	Biological Process: cellular protein modification process (GO:0006464);; Molecular Function: palmitoyl-(protein) hydrolase activity (GO:0008474);;	K01074|1e-135|tca:658084|similar to palmitoyl-protein thioesterase 1 (ceroid-lipofuscinosis, neuronal 1, infantile)	[IO]	--	Palmitoyl protein thioesterase	Palmitoyl-protein thioesterase 1 (Precursor) GN=Ppt1 OS=Drosophila melanogaster (Fruit fly) PE=1 SV=2	PREDICTED: palmitoyl-protein thioesterase 1 [Tribolium castaneum]
c52382.graph_c0	0	0	0	0	0	0	4.067611958	3.759878321	--	--	--	4.51E-09	Inf	up		--	--	--	--	--	--	--	--	--
c49436.graph_c0	199.0151184	154.2275694	282.7367768	566.1318752	132.9692999	129.0424669	361.7262802	563.8476137	0.165852149	1.448733295	up	0.00722311	1.842107127	up		--	--	--	K13963|6e-68|tca:663238|serpin7	[V]	Defense mechanisms	Serpin (serine protease inhibitor)	Alaserpin (Precursor) OS=Manduca sexta (Tobacco hawkmoth) PE=1 SV=1	serpin [Sphenophorus levis]
c49749.graph_c0	6.69592751	18.12342207	14.99571297	13.60644777	13.66602921	10.64831353	29.14360344	27.7300169	0.852901406	0.433511235	up	0.000863111	1.251965568	up		--	--	--	--	[S]	Function unknown	Uncharacterized conserved protein (DUF2181)	--	unknown [Dendroctonus ponderosae]
c49809.graph_c0	10.6217273	4.351739826	36.00636295	76.50247783	0.870999651	0.623975504	9.763808003	10.07041433	0.01129111	3.081672128	up	2.27E-09	3.75621264	up		--	--	--	--	--	--	--	--	--
c45467.graph_c0	24.40187859	27.31846719	65.62694748	64.71601925	30.20322952	27.51217381	70.2762417	98.34803022	0.00108114	1.54562803	up	0.000523018	1.569325403	up		[EH]	--	Biological Process: branched-chain amino acid biosynthetic process (GO:0009082);; Molecular Function: L-leucine transaminase activity (GO:0052654);; Molecular Function: L-valine transaminase activity (GO:0052655);; Molecular Function: L-isoleucine transaminase activity (GO:0052656);;	K00826|0.0|tca:662431|similar to CG1673-PA	[E]	Amino acid transport and metabolism	Aminotransferase class IV	Branched-chain-amino-acid aminotransferase GN=v1g246094 OS=Nematostella vectensis (Starlet sea anemone) PE=3 SV=1	PREDICTED: branched-chain-amino-acid aminotransferase, cytosolic [Tribolium castaneum]
c35584.graph_c0	0.384025317	0	0	0	0	0.532407608	6.248232856	5.574306313	--	--	--	6.89E-05	4.477224231	up		[Q]	Secondary metabolites biosynthesis, transport and catabolism	Molecular Function: binding (GO:0005488);; Molecular Function: oxidoreductase activity (GO:0016491);;	--	[Q]	Secondary metabolites biosynthesis, transport and catabolism	Cytochrome P450	Cytochrome P450 6B4 GN=CYP6B4 OS=Papilio glaucus (Eastern tiger swallowtail butterfly) PE=2 SV=1	cytochrome P450-like protein [Coptotermes formosanus]
c40185.graph_c0	0	0	0.417234339	0.316605358	6.156708698	4.555214999	19.23397033	18.53808049	--	--	--	0.002322036	1.844550099	up		--	--	--	--	--	--	--	Serine, glycine, tyrosine and glutamine-rich protein (Precursor) OS=Pinctada margaritifera (Black-lipped pearl oyster) PE=1 SV=1	major ampullate gland dragline silk protein [Araneus ventricosus]
c47907.graph_c0	110.9440447	27.82967738	238.380575	177.2382563	76.72337914	42.1486844	171.384723	145.3031229	0.033891866	1.781015701	up	5.50E-05	1.443538898	up		[F]	Nucleotide transport and metabolism	Molecular Function: IMP cyclohydrolase activity (GO:0003937);; Molecular Function: phosphoribosylaminoimidazolecarboxamide formyltransferase activity (GO:0004643);; Biological Process: purine nucleotide biosynthetic process (GO:0006164);;	K00602|0.0|tca:656241|similar to CG11089-PA	[F]	Nucleotide transport and metabolism	AICARFT/IMPCHase bienzyme;; MGS-like domain;; MGS-like domain	IMP cyclohydrolase GN=purH OS=Dictyostelium discoideum (Slime mold) PE=1 SV=1	PREDICTED: bifunctional purine biosynthesis protein PURH [Tribolium castaneum]
c46695.graph_c0	25.23289364	24.63992266	112.5552614	121.4295763	22.05703314	20.03343867	39.89510273	45.42379521	8.54E-06	2.436971763	up	0.008573484	1.042976189	up		[Q]	Secondary metabolites biosynthesis, transport and catabolism	Molecular Function: binding (GO:0005488);; Molecular Function: oxidoreductase activity (GO:0016491);;	K07424|1e-175|tca:664295|CYP9Z4, GLEAN_06444	[Q]	Secondary metabolites biosynthesis, transport and catabolism	Cytochrome P450	Cytochrome P450 9e2 GN=CYP9E2 OS=Blattella germanica (German cockroach) PE=2 SV=1	cytochrome P450 9Z4 [Tribolium castaneum]
c26022.graph_c0	0	0	0	0	2.637090157	2.715703742	0.846813335	0	--	--	--	0.005007568	-2.627017157	down		--	--	--	--	--	--	--	--	hypothetical protein LOTGIDRAFT_176987, partial [Lottia gigantea]
c36087.graph_c0	3.497014039	3.23186502	1.699507422	1.620290009	13.97786072	10.24015273	1.270301757	2.522418882	0.446148703	-0.809393315	down	7.73E-08	-2.651779136	down		--	--	--	--	[I]	Lipid transport and metabolism	GNS1/SUR4 family	Elongation of very long chain fatty acids protein AAEL008004 GN=AAEL008004 OS=Aedes aegypti (Yellowfever mosquito) PE=2 SV=2	Elongation of very long chain fatty acids protein [Zootermopsis nevadensis]
c51204.graph_c0	0.037904046	0.047596457	0	0.038350289	24.53672119	20.07397267	8.394145606	7.121221504	--	--	--	1.86E-05	-1.497571365	down		[L]	Replication, recombination and repair	--	--	--	--	--	Putative leucine-rich repeat-containing protein DDB_G0290503 GN=DDB_G0290503 OS=Dictyostelium discoideum (Slime mold) PE=3 SV=1	PREDICTED: calponin homology domain-containing protein DDB_G0272472 [Tribolium castaneum]
c50467.graph_c1	0.291608804	0	0	0.196694605	827.6884408	874.5305999	253.6594261	0	--	--	--	5.11E-09	-2.713545296	down		--	--	--	--	--	--	--	--	--
c50467.graph_c3	0.163421695	0	0	0.372027723	1614.824601	1951.013633	557.6738379	0.144642805	--	--	--	6.18E-06	-2.644784285	down		--	--	--	--	--	--	--	--	PREDICTED: uncharacterized protein LOC100141569 [Tribolium castaneum]
c17300.graph_c0	0	0	0	0.064949253	82.79918764	117.2535784	12.41737233	4.908987806	--	--	--	5.37E-08	-3.505007632	down		--	--	--	--	--	--	--	--	hypothetical protein TcasGA2_TC012835 [Tribolium castaneum]
c49615.graph_c0	47.57167655	44.61052589	191.5356043	104.0216766	19.84723252	21.94017295	96.27693651	112.3075063	0.142328891	1.908272999	up	8.61E-12	2.341042531	up		[C]	Energy production and conversion	Molecular Function: methylmalonate-semialdehyde dehydrogenase (acylating) activity (GO:0004491);; Cellular Component: mitochondrion (GO:0005739);; Biological Process: valine metabolic process (GO:0006573);; Molecular Function: malonate-semialdehyde dehydrogenase (acetylating) activity (GO:0018478);; Biological Process: thymine metabolic process (GO:0019859);; Biological Process: oxidation-reducti…	K00140|0.0|tca:663091|similar to CG17896-PB, isoform B	[EG]	--	Aldehyde dehydrogenase family;; Aldehyde dehydrogenase family;; Adenylate kinase;; AAA domain;; AAA domain;; AAA domain;; Zeta toxin;; Thymidylate kinase	Probable methylmalonate-semialdehyde dehydrogenase [acylating], mitochondrial (Precursor) GN=AAEL001134 OS=Aedes aegypti (Yellowfever mosquito) PE=3 SV=1	unknown [Dendroctonus ponderosae]
c50812.graph_c0	0.723980159	0	0.434394221	0.146500712	10.08774273	8.631961848	0	0.410103772	--	--	--	1.96E-08	-5.497778974	down		--	--	--	--	--	--	--	--	--
c49772.graph_c0	1.74604593	1.057110665	3.367421777	4.195679961	5.521073996	2.291014844	15.02172097	17.52932737	0.01326984	1.626145591	up	1.52E-07	2.089613952	up		[GEPR]	--	--	--	[G]	Carbohydrate transport and metabolism	Major Facilitator Superfamily;; Major Facilitator Superfamily	Putative inorganic phosphate cotransporter GN=Picot OS=Drosophila ananassae (Fruit fly) PE=3 SV=1	PREDICTED: putative inorganic phosphate cotransporter [Tribolium castaneum]
c40388.graph_c0	31.07146655	22.34217209	45.9060558	64.87939733	55.94982131	51.89088948	105.6015638	113.7650897	0.011960293	1.245577579	up	0.00874255	1.04812195	up		--	--	Cellular Component: integral component of membrane (GO:0016021);;	K14209|0.0|tca:657092|similar to CG7888-PB, isoform B	[E]	Amino acid transport and metabolism	Transmembrane amino acid transporter protein	Putative amino acid permease F59B2.2 GN=F59B2.2 OS=Caenorhabditis elegans PE=3 SV=2	PREDICTED: proton-coupled amino acid transporter 1-like [Tribolium castaneum]
c44920.graph_c0	136.088194	116.3286405	193.9419417	658.3339215	59.29456972	59.86110612	184.7616815	286.3979284	0.46745737	1.927293553	up	0.00314033	2.004397468	up		--	--	--	--	--	--	--	--	PREDICTED: uncharacterized protein LOC103313983 [Tribolium castaneum]
c43296.graph_c0	2.693401378	1.288429986	18.42654544	12.41439333	0.537785046	0.177814093	2.705100555	2.603371177	0.000141445	3.163289826	up	0.000233417	2.924514262	up		--	--	--	--	--	--	--	--	hypothetical protein TcasGA2_TC010751 [Tribolium castaneum]
c42503.graph_c0	31.30047545	40.89666053	198.6515366	93.50483991	25.49851321	16.1800549	219.7816747	156.1044292	0.19430945	2.253862108	up	9.52E-08	3.202361195	up		[M]	Cell wall/membrane/envelope biogenesis	Molecular Function: binding (GO:0005488);;	--	[M]	Cell wall/membrane/envelope biogenesis	Lipocalin-like domain;; Lipocalin / cytosolic fatty-acid binding protein family;; Triabin	Lazarillo protein (Precursor) OS=Schistocerca americana (American grasshopper) PE=1 SV=1	PREDICTED: apolipoprotein D-like [Acromyrmex echinatior]
c28201.graph_c0	0.069087842	0	0.069088816	0	36.36682324	59.00200004	13.48901448	2.935147885	--	--	--	0.009553723	-2.512523767	down		--	--	--	--	--	--	--	--	--
c50318.graph_c0	5.135495315	5.262530669	62.91735697	31.55264098	4.132424297	15.03270164	36.9918634	33.22596513	0.026853597	3.414739305	up	0.00068415	1.886071963	up		[F]	Nucleotide transport and metabolism	Molecular Function: xanthine dehydrogenase activity (GO:0004854);; Molecular Function: xanthine oxidase activity (GO:0004855);; Molecular Function: iron ion binding (GO:0005506);; Molecular Function: UDP-N-acetylmuramate dehydrogenase activity (GO:0008762);; Molecular Function: electron carrier activity (GO:0009055);; Molecular Function: molybdopterin cofactor binding (GO:0043546);; Molecular Fun…	K00106|0.0|tca:656621|similar to xanthine dehydrogenase	[F]	Nucleotide transport and metabolism	Molybdopterin-binding domain of aldehyde dehydrogenase;; FAD binding domain in molybdopterin dehydrogenase;; Aldehyde oxidase and xanthine dehydrogenase, a/b hammerhead domain;; CO dehydrogenase flavoprotein C-terminal domain;; [2Fe-2S] binding domain;; 2Fe-2S iron-sulfur cluster binding domain	Xanthine dehydrogenase GN=XDH OS=Calliphora vicina (Blue blowfly) PE=2 SV=1	PREDICTED: xanthine dehydrogenase isoform X2 [Tribolium castaneum]
c41641.graph_c0	36.95748289	27.87216957	260.2368331	132.7547307	71.90953768	65.94157833	319.4016004	517.1254531	0.055624152	2.825217107	up	0.000969289	2.623065643	up		[E]	Amino acid transport and metabolism	Molecular Function: phenylalanine 4-monooxygenase activity (GO:0004505);; Molecular Function: iron ion binding (GO:0005506);; Biological Process: L-phenylalanine catabolic process (GO:0006559);; Molecular Function: amino acid binding (GO:0016597);; Biological Process: oxidation-reduction process (GO:0055114);;	K00500|0.0|tca:655392|similar to Protein henna	[E]	Amino acid transport and metabolism	Biopterin-dependent aromatic amino acid hydroxylase	Protein henna GN=Hn OS=Drosophila melanogaster (Fruit fly) PE=2 SV=3	PREDICTED: protein henna [Tribolium castaneum]
c17793.graph_c0	177.2464061	340.6874006	1168.477134	1318.227995	128.2862615	96.83342307	440.0117215	421.9362791	3.87E-06	2.480233484	up	3.53E-09	1.963190141	up		[R]	General function prediction only	--	--	--	--	--	Uncharacterized histidine-rich protein DDB_G0274557 (Precursor) GN=DDB_G0274557 OS=Dictyostelium discoideum (Slime mold) PE=3 SV=1	hypothetical protein EAI_03683 [Harpegnathos saltator]
c50862.graph_c0	0	0.008149186	0.008653067	0.035019262	34.98977426	33.87762975	11.27074837	9.564096379	--	--	--	6.70E-07	-1.700355302	down		--	--	--	--	[E]	Amino acid transport and metabolism	Trypsin;; Low-density lipoprotein receptor domain class A;; Domain of unknown function (DUF1986)	Serine protease nudel (Precursor) GN=ndl OS=Drosophila melanogaster (Fruit fly) PE=1 SV=2	PREDICTED: serine protease nudel [Tribolium castaneum]
c43714.graph_c0	0.578598831	0.192322545	0.034035705	2.341642647	1527.012068	1926.391439	445.8120797	3.831800303	--	--	--	2.61E-07	-2.910161381	down		--	--	--	--	--	--	Major royal jelly protein	Jellein-4 (Precursor) GN=MRJP1 OS=Apis mellifera (Honeybee) PE=1 SV=1	yellow-g precursor [Tribolium castaneum]
c42395.graph_c0	2.000982285	3.699181717	2.1492335	3.374233006	0	2.568643807	9.512456175	6.664388606	0.967557377	0.160408892	up	0.009100853	2.660420132	up		--	--	--	--	--	--	Domain of unknown function (DUF4505);; Domain of unknown function (DUF4505)	UPF0598 protein CG30010 GN=CG30010 OS=Drosophila melanogaster (Fruit fly) PE=2 SV=1	PREDICTED: UPF0598 protein CG30010 isoform X1 [Harpegnathos saltator]
c45583.graph_c0	0	0	0	0	98.20450062	99.07714788	203.7607771	204.3031906	--	--	--	0.006279215	1.071755493	up		--	--	--	--	--	--	--	--	--
c41312.graph_c0	2.151106123	3.183514251	0	0	41.33171613	35.36114226	6.388758582	3.481455847	--	--	--	1.06E-05	-2.930097937	down		--	--	--	--	--	--	--	--	--
c50494.graph_c1	0	0	0.456607298	0.153992137	7.510874191	8.862355298	1.238177263	0.969918163	--	--	--	0.000692342	-2.867535218	down		--	--	--	--	--	--	--	RNA-directed DNA polymerase from mobile element jockey GN=pol OS=Drosophila melanogaster (Fruit fly) PE=1 SV=1	hypothetical protein TcasGA2_TC004098 [Tribolium castaneum]
c50392.graph_c1	0.347219849	0.245254014	1.215286609	5.313528368	1.301910389	1.263625114	4.629364848	4.886397513	0.307619173	3.625107892	up	0.009090617	1.914395646	up		--	--	--	--	--	--	--	--	--
c51227.graph_c0	0	0	0	0	6.508307836	6.793909819	2.987779153	0	--	--	--	0.003692794	-2.121495716	down		--	--	--	K10421|4e-06|phu:Phum_PHUM291650|retiin, putative	--	--	--	Reticulocyte-binding protein PFD0110w {ECO:0000250|UniProtKB:Q00798, ECO:0000303|PubMed:12368867} (Precursor) GN=PFD0110w OS=Plasmodium falciparum (isolate 3D7) PE=3 SV=1	hypothetical protein TcasGA2_TC014928 [Tribolium castaneum]
c28081.graph_c0	23.39642766	5.084845601	9.29871134	42.79146321	20.02667641	62.58580534	274.9272249	214.7252993	0.825461435	1.016956141	up	8.44E-07	2.581795353	up		[R]	General function prediction only	--	--	[R]	General function prediction only	Phosphatidylethanolamine-binding protein	Phosphatidylethanolamine-binding protein homolog F40A3.3 GN=F40A3.3 OS=Caenorhabditis elegans PE=3 SV=1	phosphatidylethanolamine-binding protein [Anopheles sinensis]
c49477.graph_c0	0.258188884	0.216140093	0.057376117	0.20317775	7.10623945	5.747080421	15.48082876	14.13778533	--	--	--	0.007579358	1.230222975	up		[E]	Amino acid transport and metabolism	--	--	[R]	General function prediction only	GMC oxidoreductase;; GMC oxidoreductase;; GMC oxidoreductase	Glucose dehydrogenase [FAD, quinone] short protein (Precursor) GN=Gld OS=Drosophila pseudoobscura pseudoobscura (Fruit fly) PE=3 SV=4	PREDICTED: glucose dehydrogenase [FAD, quinone]-like [Tribolium castaneum]
c37547.graph_c0	62.04418233	67.80621612	223.2958476	364.1599756	85.65448839	66.60585651	181.3228125	206.6905063	8.14E-05	2.373488893	up	7.86E-05	1.374681556	up		--	--	--	--	--	--	--	--	--
c49431.graph_c0	0.15850094	0.373183271	0.026417196	0.26727828	6.390361713	4.065256629	0.764109175	0.635969987	--	--	--	0.000133295	-2.872069574	down		--	--	--	--	--	--	TMC domain	Transmembrane channel-like protein 2 GN=tmc-2 OS=Caenorhabditis elegans PE=1 SV=2	PREDICTED: transmembrane channel-like protein 3-like [Megachile rotundata]
c34324.graph_c0	60.5973148	118.957223	368.7891353	270.02177	63.86973324	45.58122496	172.8144168	203.4901432	0.001641559	2.061827654	up	7.18E-08	1.807395215	up		--	--	Cellular Component: nucleus (GO:0005634);;	--	[S]	Function unknown	Domain of Unknown Function (DUF1907)	--	PREDICTED: ester hydrolase C11orf54 homolog isoform X2 [Tribolium castaneum]
c41660.graph_c0	55.32444548	2.960429468	103.1689718	8.650802194	76.16291677	57.35148766	159.174081	149.3941055	0.894613778	1.171918139	up	0.000621212	1.235007671	up		--	--	Biological Process: cellular component organization (GO:0016043);; Biological Process: single-organism process (GO:0044699);;	--	--	--	--	Formin-A GN=forA OS=Dictyostelium discoideum (Slime mold) PE=1 SV=1	actin binding protein [Polysphondylium pallidum PN500]
c39318.graph_c0	16.3956157	11.12667017	6.108256685	4.391110828	20.76412647	21.50499117	4.286219615	5.804634078	0.117781839	-1.176786348	down	0.000139339	-2.045113596	down		[R]	General function prediction only	--	--	[R]	General function prediction only	Phosphatidylethanolamine-binding protein	Phosphatidylethanolamine-binding protein homolog F40A3.3 GN=F40A3.3 OS=Caenorhabditis elegans PE=3 SV=1	Phosphatidylethanolamine-binding protein 1 [Zootermopsis nevadensis]
c42082.graph_c0	104.4254208	71.57183186	883.9535427	918.4111778	152.0358508	163.856119	745.8527037	978.7563996	1.64E-10	3.558312409	up	1.01E-10	2.469974266	up		[S]	Function unknown	--	--	[R]	General function prediction only	Leucine rich repeat;; Leucine rich repeats (6 copies);; Leucine Rich repeats (2 copies);; Leucine Rich Repeat;; Leucine rich repeat;; Leucine Rich repeat	P-granule-associated novel protein 1 (Precursor) GN=M88.6 OS=Caenorhabditis elegans PE=1 SV=1	PREDICTED: toll-like receptor 13 [Tribolium castaneum]
c36149.graph_c0	25.60954973	33.62447605	2.577097946	4.454310545	47.69041329	62.71015436	19.70309458	12.39305212	1.91E-10	-2.877281595	down	0.000152232	-1.759318244	down		[P]	Inorganic ion transport and metabolism	--	--	[P]	Inorganic ion transport and metabolism	ChaC-like protein;; AIG2-like family	--	PREDICTED: cation transport regulator-like protein 1 [Tribolium castaneum]
c50367.graph_c0	50.00622521	24.35023258	113.3995541	145.0452373	21.93300718	14.4433266	38.75194545	45.62354344	4.39E-05	1.987301916	up	0.000385978	1.240368808	up		[V]	Defense mechanisms	Molecular Function: ATP binding (GO:0005524);; Biological Process: ATP catabolic process (GO:0006200);; Cellular Component: integral component of membrane (GO:0016021);; Molecular Function: ATPase activity, coupled to transmembrane movement of substances (GO:0042626);; Biological Process: transmembrane transport (GO:0055085);;	K05673|0.0|tca:657184|similar to AGAP006427-PA	[Q]	Secondary metabolites biosynthesis, transport and catabolism	ABC transporter;; AAA domain;; ABC transporter transmembrane region	Probable multidrug resistance-associated protein lethal(2)03659 GN=l(2)03659 OS=Drosophila melanogaster (Fruit fly) PE=2 SV=3	PREDICTED: probable multidrug resistance-associated protein lethal(2)03659 [Tribolium castaneum]
c50367.graph_c1	28.3452864	12.85390185	65.5506838	85.78742102	12.88832356	7.523239832	22.79743526	25.67392551	1.36E-05	2.065275702	up	0.000251538	1.275639484	up		[V]	Defense mechanisms	Molecular Function: nucleoside-triphosphatase activity (GO:0017111);;	K05673|0.0|tca:657184|similar to AGAP006427-PA	[Q]	Secondary metabolites biosynthesis, transport and catabolism	ABC transporter transmembrane region;; ABC transporter	Probable multidrug resistance-associated protein lethal(2)03659 GN=l(2)03659 OS=Drosophila melanogaster (Fruit fly) PE=2 SV=3	PREDICTED: probable multidrug resistance-associated protein lethal(2)03659 [Tribolium castaneum]
c37088.graph_c0	55.40365777	38.29775579	182.6194858	71.24000408	59.90752507	38.62916936	150.2882624	133.6477631	0.502399385	1.669051257	up	4.45E-06	1.555000018	up		[E]	Amino acid transport and metabolism	Biological Process: cellular amino acid metabolic process (GO:0006520);; Molecular Function: lyase activity (GO:0016829);; Molecular Function: pyridoxal phosphate binding (GO:0030170);;	K01620|1e-146|tca:659017|similar to CG10184-PA	[E]	Amino acid transport and metabolism	Beta-eliminating lyase;; Aminotransferase class I and II;; Aminotransferase class-V	Uncharacterized protein R102.4 GN=R102.4 OS=Caenorhabditis elegans PE=3 SV=3	PREDICTED: probable low-specificity L-threonine aldolase 2 isoform X2 [Tribolium castaneum]
c37088.graph_c1	17.20997043	12.65364355	58.12221092	23.44589029	20.6698133	14.96462062	51.64948572	51.04177412	0.476128493	1.680960645	up	7.40E-05	1.553499838	up		[E]	Amino acid transport and metabolism	Molecular Function: threonine aldolase activity (GO:0004793);; Biological Process: cellular amino acid metabolic process (GO:0006520);; Molecular Function: pyridoxal phosphate binding (GO:0030170);;	K01620|3e-27|tca:659017|similar to CG10184-PA	[E]	Amino acid transport and metabolism	Beta-eliminating lyase;; DegT/DnrJ/EryC1/StrS aminotransferase family	Uncharacterized protein R102.4 GN=R102.4 OS=Caenorhabditis elegans PE=3 SV=3	PREDICTED: probable low-specificity L-threonine aldolase 2 isoform X2 [Tribolium castaneum]
c50825.graph_c0	17.7751751	10.99916899	10.59282587	4.366341564	25.405204	28.75396488	53.2616333	67.03324199	0.71365295	-0.715824564	down	0.002279818	1.172235073	up		--	--	--	--	--	--	DAN domain	--	PREDICTED: uncharacterized protein LOC660885 [Tribolium castaneum]
c45168.graph_c0	5.90449032	0.695092728	3.128018145	15.29060483	3.332760076	2.436281875	17.75864338	25.73183658	0.713808178	1.620549571	up	4.07E-07	2.938808361	up		[GEPR]	--	--	--	[R]	General function prediction only	Sugar (and other) transporter;; Major Facilitator Superfamily	Facilitated trehalose transporter Tret1 {ECO:0000303|PubMed:20035867} OS=Bombyx mori (Silk moth) PE=1 SV=1	PREDICTED: facilitated trehalose transporter Tret1-like [Tribolium castaneum]
c37249.graph_c0	10.40088922	8.756990391	25.50642721	117.6903422	17.31880163	10.95486151	32.15764507	42.96434756	0.402762338	3.067024522	up	0.00076281	1.436065074	up		--	--	--	--	[R]	General function prediction only	Reverse transcriptase (RNA-dependent DNA polymerase)	RNA-directed DNA polymerase from mobile element jockey GN=pol OS=Drosophila melanogaster (Fruit fly) PE=1 SV=1	PREDICTED: RNA-directed DNA polymerase from mobile element jockey-like [Strongylocentrotus purpuratus]
c40295.graph_c0	674.240947	1267.348237	5241.018531	3624.172731	539.9247165	477.8013774	1383.947877	1362.870638	0.001375047	2.422852882	up	6.88E-05	1.457008922	up		--	--	--	--	--	--	--	Uncharacterized histidine-rich protein DDB_G0274557 (Precursor) GN=DDB_G0274557 OS=Dictyostelium discoideum (Slime mold) PE=3 SV=1	hypothetical protein DDB_G0274557 [Dictyostelium discoideum AX4]
c42801.graph_c0	242.9119598	204.6051321	204.6325424	206.5759974	79.48474221	76.25039154	150.362917	169.149117	0.971162405	0.08438247	up	0.00722311	1.059903988	up		[S]	Function unknown	Biological Process: response to stimulus (GO:0050896);;	--	[R]	General function prediction only	Leucine rich repeat;; Leucine Rich repeats (2 copies);; Leucine Rich Repeat;; Leucine-rich repeat	Leucine-rich repeat-containing protein egg-6 (Precursor) OS=Caenorhabditis elegans PE=2 SV=2	hypothetical protein TcasGA2_TC015182 [Tribolium castaneum]
c39522.graph_c0	0.528292462	0.696550754	0.211319965	0.962121667	1.942508161	3.22263773	0.286517075	0.224441301	--	--	--	0.002893355	-3.31784633	down		--	--	--	--	--	--	--	--	--
c45655.graph_c0	1.425400337	0.846305844	0.278886607	1.473533315	23.92691782	24.05755288	10.97968643	10.68526013	0.985372545	-0.21772283	down	0.007558323	-1.123802853	down		--	--	Molecular Function: receptor binding (GO:0005102);; Cellular Component: proteinaceous extracellular matrix (GO:0005578);; Biological Process: multicellular organismal development (GO:0007275);; Biological Process: Wnt signaling pathway (GO:0016055);;	K00572|0.0|tca:661936|similar to wingless-type MMTV integration site family, member 7B precursor	[T]	Signal transduction mechanisms	wnt family	Protein Wnt-2 (Precursor) GN=Wnt2 OS=Drosophila melanogaster (Fruit fly) PE=2 SV=2	PREDICTED: protein Wnt-7b [Tribolium castaneum]
c42019.graph_c0	0.756734361	1.069018031	0.529721522	1.760979769	6.956197455	8.025817618	34.54297018	41.79411852	--	--	--	2.76E-08	2.370100289	up		--	--	--	--	--	--	PBP/GOBP family	General odorant-binding protein 56h (Precursor) GN=Obp56h OS=Drosophila melanogaster (Fruit fly) PE=2 SV=2	odorant-binding protein 31 [Dendroctonus ponderosae]
c47632.graph_c2	0.674160325	0.115438538	0.030644083	0.527075109	24.729276	30.99204276	84.03901067	70.01911025	--	--	--	4.34E-05	1.489206581	up		[Q]	Secondary metabolites biosynthesis, transport and catabolism	Molecular Function: binding (GO:0005488);; Molecular Function: oxidoreductase activity (GO:0016491);;	K07424|1e-174|tca:664295|CYP9Z4, GLEAN_06444	[Q]	Secondary metabolites biosynthesis, transport and catabolism	Cytochrome P450	Cytochrome P450 9e2 GN=CYP9E2 OS=Blattella germanica (German cockroach) PE=2 SV=1	cytochrome P450 9Z4 [Tribolium castaneum]
c34652.graph_c0	128.3937491	116.6576294	330.8000041	359.8005847	26.96267149	41.08487212	119.3768235	162.5059111	0.002486231	1.700143406	up	1.15E-05	2.068164759	up		[QR]	--	Molecular Function: glycine N-methyltransferase activity (GO:0017174);; Biological Process: methylation (GO:0032259);;	K00552|1e-165|tca:662005|similar to CG6188-PA	--	--	Methyltransferase domain;; Methyltransferase domain;; Methyltransferase domain;; Methyltransferase domain;; Methyltransferase domain;; Methyltransferase domain;; Methyltransferase small domain;; ubiE/COQ5 methyltransferase family;; Tellurite resistance protein TehB	--	PREDICTED: glycine N-methyltransferase [Tribolium castaneum]
c47235.graph_c0	12.07604284	23.28228365	1.669070106	0.377473272	7.087012557	6.737660583	19.39967865	22.57941401	0.000607593	-3.850295419	down	4.65E-06	1.625469977	up		[C]	Energy production and conversion	Molecular Function: methyltransferase activity (GO:0008168);; Biological Process: biosynthetic process (GO:0009058);; Molecular Function: oxidoreductase activity, acting on the aldehyde or oxo group of donors, NAD or NADP as acceptor (GO:0016620);; Molecular Function: hydroxymethyl-, formyl- and related transferase activity (GO:0016742);; Biological Process: methylation (GO:0032259);; Biological …	K00289|0.0|tca:658435|similar to aldehyde dehydrogenase	[F]	Nucleotide transport and metabolism	Aldehyde dehydrogenase family;; Phosphopantetheine attachment site;; Formyl transferase, C-terminal domain;; Formyl transferase	Aldehyde dehydrogenase GN=ALDH OS=Enchytraeus buchholzi (Grindal worm) PE=2 SV=1	hypothetical protein YQE_11459, partial [Dendroctonus ponderosae]
c51851.graph_c0	21197.86206	16335.16243	17635.77474	29512.53792	8.266629292	11.56225609	554.3531151	1580.579699	0.783597478	0.518104492	up	0.00874255	6.765600155	up		--	--	--	--	--	--	--	--	--
c52135.graph_c0	3.874045139	3.222846437	1.16222993	1.535197888	25.27183593	31.48704675	13.19005815	13.02972947	0.151989824	-1.19791724	down	0.006279215	-1.092962923	down		--	--	Molecular Function: sequence-specific DNA binding transcription factor activity (GO:0003700);; Cellular Component: nucleus (GO:0005634);; Biological Process: regulation of transcription, DNA-templated (GO:0006355);;	K09180|0.0|tca:663046|AP-2	[K]	Transcription	Transcription factor AP-2	--	transcription factor AP-2 [Tribolium castaneum]
c50135.graph_c0	0.59084334	1.298372913	2.908808227	4.261236213	0.263867003	0.346558119	1.506347834	1.737800286	2.58E-05	2.134843947	up	0.000674505	2.429883226	up		--	--	--	--	--	--	--	--	hypothetical protein X777_11057 [Cerapachys biroi]
c48401.graph_c0	0	0.306462669	0.108470622	0.438984387	3.043749075	2.932412185	0.294138658	0.384019364	--	--	--	0.003070993	-3.117189741	down		--	--	--	--	--	--	--	--	PREDICTED: uncharacterized protein LOC105207840 [Solenopsis invicta]
c36662.graph_c0	0.357074486	1.008858811	1.071238564	5.238535581	29.71406797	26.85610085	81.8204057	110.3621572	--	--	--	1.58E-05	1.787165018	up		--	--	--	--	--	--	--	--	--
c40768.graph_c1	6.292588472	6.475507405	3.867694281	27.23692899	20.31591618	24.02281032	48.25028648	45.44714592	0.784493464	1.445997634	up	0.005912811	1.101420147	up		[Q]	Secondary metabolites biosynthesis, transport and catabolism	Molecular Function: binding (GO:0005488);; Molecular Function: oxidoreductase activity (GO:0016491);;	--	[QI]	--	Cytochrome P450	Cytochrome P450 4C1 GN=CYP4C1 OS=Blaberus discoidalis (Tropical cockroach) PE=2 SV=1	PREDICTED: cytochrome P450 4C1 [Tribolium castaneum]
c28309.graph_c0	214.3683954	286.922161	1205.163687	645.2530337	13.05188251	13.24871009	200.5211352	116.4466178	0.117326772	2.118069075	up	0.000929994	3.617033117	up		[R]	General function prediction only	--	--	[I]	Lipid transport and metabolism	--	Lipase 1 (Precursor) GN=Lip1 OS=Drosophila melanogaster (Fruit fly) PE=2 SV=2	hypothetical protein TcasGA2_TC007183 [Tribolium castaneum]
c36569.graph_c0	63.13597009	40.70590645	19.58061056	72.06734555	94.46765915	92.82558618	25.28797968	37.66533386	1	-0.015007111	down	1.58E-05	-1.551454895	down		[Q]	Secondary metabolites biosynthesis, transport and catabolism	--	--	[I]	Lipid transport and metabolism	Male sterility protein;; Male sterility protein;; 3-beta hydroxysteroid dehydrogenase/isomerase family;; NAD dependent epimerase/dehydratase family;; Polysaccharide biosynthesis protein	Putative fatty acyl-CoA reductase CG5065 {ECO:0000250|UniProtKB:Q922J9, ECO:0000312|EMBL:AAF57974.1} GN=CG5065 OS=Drosophila melanogaster (Fruit fly) PE=3 SV=1	PREDICTED: putative fatty acyl-CoA reductase CG5065 isoform X1 [Tribolium castaneum]
c46857.graph_c1	3.046871026	6.521563257	1.107968723	7.753562629	0.625378595	0.256008582	3.254839538	2.353530032	1	0.062911602	up	0.006965277	2.702950992	up		[E]	Amino acid transport and metabolism	Molecular Function: carboxypeptidase activity (GO:0004180);; Molecular Function: metallopeptidase activity (GO:0008237);; Molecular Function: metal ion binding (GO:0046872);;	--	[S]	Function unknown	--	Carboxypeptidase B OS=Astacus astacus (Noble crayfish) PE=1 SV=1	hypothetical protein YQE_06919, partial [Dendroctonus ponderosae]
c46857.graph_c0	3.712897452	3.776478588	0.668330965	8.790465782	0.359267387	0.308850708	3.624612258	3.996075224	0.941978789	0.490909374	up	5.72E-05	3.536053048	up		[E]	Amino acid transport and metabolism	Molecular Function: carboxypeptidase activity (GO:0004180);; Molecular Function: metallopeptidase activity (GO:0008237);; Molecular Function: metal ion binding (GO:0046872);;	--	[S]	Function unknown	Zinc carboxypeptidase;; Carboxypeptidase activation peptide	Carboxypeptidase B OS=Astacus astacus (Noble crayfish) PE=1 SV=1	carboxypeptidase A [Tribolium castaneum]
c44626.graph_c0	216.6608512	125.3093861	683.8180422	1164.506127	16.65704651	28.80627588	153.0757029	258.2217751	0.000229395	2.618064447	up	0.00075975	3.192876389	up		--	--	--	--	[R]	General function prediction only	Sulfotransferase domain;; Sulfotransferase family	--	PREDICTED: estrogen sulfotransferase [Tribolium castaneum]
c43999.graph_c0	33.72588663	49.70140613	42.31999819	28.19955361	23.59024222	33.59671699	65.63849831	82.61146426	0.994383799	-0.013397698	down	0.000152232	1.392988915	up		[M]	Cell wall/membrane/envelope biogenesis	Molecular Function: UDP-glucose 4-epimerase activity (GO:0003978);; Biological Process: galactose metabolic process (GO:0006012);; Biological Process: cellular metabolic process (GO:0044237);; Molecular Function: coenzyme binding (GO:0050662);;	K01784|1e-179|tca:657035|similar to Probable UDP-glucose 4-epimerase (Galactowaldenase) (UDP-galactose 4-epimerase)	[M]	Cell wall/membrane/envelope biogenesis	NAD dependent epimerase/dehydratase family;; UDP-glucose 4-epimerase C-term subunit;; 3-beta hydroxysteroid dehydrogenase/isomerase family;; Polysaccharide biosynthesis protein;; RmlD substrate binding domain;; Male sterility protein;; NADH(P)-binding;; short chain dehydrogenase;; KR domain;; NmrA-like family	UDP-glucose 4-epimerase {ECO:0000303|PubMed:20519568, ECO:0000303|PubMed:22654673} GN=Gale OS=Drosophila melanogaster (Fruit fly) PE=1 SV=1	PREDICTED: probable UDP-glucose 4-epimerase isoform X1 [Tribolium castaneum]
c30616.graph_c0	0	0.057770746	0.061342827	0	1.780671297	2.12609207	0	0	--	--	--	1.07E-07	#NAME?	down		--	--	--	--	--	--	--	--	--
c43591.graph_c0	0	0	0	0	1.94461726	1.643863313	0.254320972	0.22768079	--	--	--	0.001668896	-2.870734025	down		--	--	--	--	--	--	--	--	hypothetical protein EAI_09677 [Harpegnathos saltator]
c47995.graph_c0	3.80820341	3.17038396	8.247717052	9.430362013	4.824971473	2.639821359	13.7690816	15.56807681	0.000799714	1.543231921	up	7.64E-08	2.003018519	up		--	--	Molecular Function: kynurenine 3-monooxygenase activity (GO:0004502);; Cellular Component: mitochondrial outer membrane (GO:0005741);; Biological Process: aromatic amino acid family metabolic process (GO:0009072);; Biological Process: NAD biosynthetic process (GO:0009435);;	K00486|1e-180|tca:641538|Cn, Tccn	[CR]	--	FAD binding domain;; NAD(P)-binding Rossmann-like domain;; FAD dependent oxidoreductase;; Squalene epoxidase;; Diacylglycerol acyltransferase	Kynurenine 3-monooxygenase {ECO:0000255|HAMAP-Rule:MF_03018} GN=kh OS=Anopheles gambiae (African malaria mosquito) PE=3 SV=2	hypothetical protein TcasGA2_TC000876 [Tribolium castaneum]
c46200.graph_c0	1.074153562	0.149869382	0.079568052	0.966044042	20.1715252	14.61614623	49.66164858	43.63461408	1	-0.098674707	down	4.54E-05	1.450361888	up		--	--	Molecular Function: G-protein coupled receptor activity (GO:0004930);; Biological Process: G-protein coupled receptor signaling pathway (GO:0007186);; Biological Process: visual perception (GO:0007601);; Biological Process: phototransduction (GO:0007602);; Molecular Function: photoreceptor activity (GO:0009881);; Cellular Component: integral component of membrane (GO:0016021);; Biological Process…	K04255|0.0|tca:658900|similar to Opsin Rh3 (Inner R7 photoreceptor cells opsin)	[R]	General function prediction only	7 transmembrane receptor (rhodopsin family);; Serpentine type 7TM GPCR chemoreceptor Srsx	Opsin, ultraviolet-sensitive GN=UVOP OS=Apis mellifera (Honeybee) PE=1 SV=1	hypothetical protein TcasGA2_TC000118 [Tribolium castaneum]
c44686.graph_c0	0.518503937	1.23957544	16.03396322	1.775597229	1.080616461	0.995326594	5.011276333	7.455722678	0.601267264	3.614822882	up	3.50E-05	2.608406603	up		--	--	--	--	--	--	--	--	--
c50075.graph_c2	5.836916004	5.031962194	4.504965362	4.709364455	6.73405456	7.521617498	15.24641011	16.58480201	0.997457036	-0.032513652	down	0.002567052	1.180709681	up		--	--	Molecular Function: signal transducer activity (GO:0004871);;	--	--	--	Transposase IS4	Uncharacterized protein PF11_0207 GN=PF11_0207 OS=Plasmodium falciparum (isolate 3D7) PE=4 SV=2	PREDICTED: protein FAM13A [Tribolium castaneum]
c42627.graph_c0	11.7021378	14.62768822	49.36244092	26.26306598	16.67601889	19.0259622	51.15746311	65.98629456	0.211317902	1.75512482	up	0.001095261	1.734939874	up		[C]	Energy production and conversion	Molecular Function: retinal dehydrogenase activity (GO:0001758);; Biological Process: oxidation-reduction process (GO:0055114);;	K00128|4e-32|mmu:72535|Aldh1b1, 2700007F14Rik, MGC101971	[C]	Energy production and conversion	Aldehyde dehydrogenase family	Aldehyde dehydrogenase GN=ALDH OS=Enchytraeus buchholzi (Grindal worm) PE=2 SV=1	aldehyde dehydrogenase isoform B [Lysiphlebus testaceipes]
c42627.graph_c1	10.68183437	13.21207783	49.74244345	17.32817148	18.81144118	15.89515815	55.13238659	61.71818004	0.558316982	1.732970448	up	1.04E-07	1.775780966	up		[C]	Energy production and conversion	Molecular Function: retinal dehydrogenase activity (GO:0001758);; Biological Process: oxidation-reduction process (GO:0055114);;	K00128|0.0|tca:659438|similar to aldehyde dehydrogenase	[C]	Energy production and conversion	Aldehyde dehydrogenase family	Aldehyde dehydrogenase GN=ALDH OS=Enchytraeus buchholzi (Grindal worm) PE=2 SV=1	PREDICTED: retinal dehydrogenase 1 [Tribolium castaneum]
c41377.graph_c0	18.77277393	25.22779705	26.89598805	24.54581493	5.554271082	2.877910925	17.16467938	20.52663522	0.634392086	0.443142269	up	6.35E-08	2.188921483	up		[C]	Energy production and conversion	Molecular Function: UDP-N-acetylmuramate dehydrogenase activity (GO:0008762);; Molecular Function: flavin adenine dinucleotide binding (GO:0050660);; Biological Process: oxidation-reduction process (GO:0055114);;	--	[C]	Energy production and conversion	FAD linked oxidases, C-terminal domain;; FAD binding domain	Alkyldihydroxyacetonephosphate synthase GN=ads-1 OS=Caenorhabditis elegans PE=2 SV=1	PREDICTED: D-2-hydroxyglutarate dehydrogenase, mitochondrial-like isoform X1 [Tribolium castaneum]
c45116.graph_c0	75.4584989	46.09073553	202.2832368	169.1520649	23.44987602	19.26476109	105.9361688	113.2301462	0.001568444	1.818630771	up	1.47E-12	2.384131289	up		[F]	Nucleotide transport and metabolism	Molecular Function: phosphoribosylamine-glycine ligase activity (GO:0004637);; Molecular Function: phosphoribosylformylglycinamidine cyclo-ligase activity (GO:0004641);; Molecular Function: phosphoribosylglycinamide formyltransferase activity (GO:0004644);; Molecular Function: ATP binding (GO:0005524);; Cellular Component: cytoplasm (GO:0005737);; Biological Process: 'de novo' IMP biosynthetic pr…	K11787|0.0|tca:661737|similar to glycinamide ribonucleotide synthetase-aminoimidazole ribonucleotide synthetase-glycinamide ribonucleotide transformylase	[F]	Nucleotide transport and metabolism	Phosphoribosylglycinamide synthetase, ATP-grasp (A) domain;; Formyl transferase;; Phosphoribosylglycinamide synthetase, N domain;; AIR synthase related protein, C-terminal domain;; Phosphoribosylglycinamide synthetase, C domain;; AIR synthase related protein, N-terminal domain;; ATP-grasp domain;; ATP-grasp domain	Phosphoribosylglycinamide formyltransferase GN=GART OS=Chironomus tentans (Midge) PE=3 SV=1	PREDICTED: trifunctional purine biosynthetic protein adenosine-3 [Tribolium castaneum]
c19882.graph_c0	5.29225119	4.117338099	1.764108605	3.181693136	189.3244302	157.1629562	432.8915393	327.1005951	0.626372308	-0.74095079	down	0.007411458	1.159740527	up		--	--	Molecular Function: microfilament motor activity (GO:0000146);; Molecular Function: calcium ion binding (GO:0005509);; Cellular Component: muscle myosin complex (GO:0005859);; Biological Process: muscle contraction (GO:0006936);; Biological Process: mesoderm development (GO:0007498);;	--	[Z]	Cytoskeleton	--	Myosin light chain alkali GN=Mlc1 OS=Drosophila melanogaster (Fruit fly) PE=1 SV=4	PREDICTED: myosin light chain alkali-like [Tribolium castaneum]
c34342.graph_c0	355.5696987	322.4994008	307.1006379	126.8411872	76.33981919	84.86097117	205.9809906	211.7118031	0.830744592	-0.409609575	down	0.000189214	1.395721983	up		[I]	Lipid transport and metabolism	Molecular Function: acyl-CoA dehydrogenase activity (GO:0003995);; Cellular Component: mitochondrial matrix (GO:0005759);; Cellular Component: lipid particle (GO:0005811);; Cellular Component: microtubule associated complex (GO:0005875);; Biological Process: fatty acid beta-oxidation (GO:0006635);; Molecular Function: flavin adenine dinucleotide binding (GO:0050660);;	K00249|0.0|tca:659081|similar to CG12262 CG12262-PA	[I]	Lipid transport and metabolism	Acyl-CoA dehydrogenase, C-terminal domain;; Acyl-CoA dehydrogenase, middle domain;; Acyl-CoA dehydrogenase, N-terminal domain;; Acyl-CoA dehydrogenase, C-terminal domain	Probable medium-chain specific acyl-CoA dehydrogenase, mitochondrial (Precursor) GN=CG12262 OS=Drosophila melanogaster (Fruit fly) PE=1 SV=1	PREDICTED: probable medium-chain specific acyl-CoA dehydrogenase, mitochondrial [Tribolium castaneum]
c47110.graph_c0	0.174672328	0.205629035	0.174674791	2.164927077	3.464837012	3.148124191	9.710108179	9.739839105	--	--	--	0.007411458	1.580642189	up		--	--	--	--	--	--	PBP/GOBP family	--	odorant binding protein, partial [Lissorhoptrus oryzophilus]
c49654.graph_c0	0.357489754	0.384774128	0.434100823	0.34878067	34.30728014	27.23249704	12.05998321	11.96935273	0.923616606	0.294797855	up	0.00027645	-1.331103509	down		--	--	--	--	--	--	--	CAR1 transcription factor GN=CRTF OS=Dictyostelium discoideum (Slime mold) PE=2 SV=1	PREDICTED: uncharacterized protein LOC103314110 [Tribolium castaneum]
c43994.graph_c0	107.9914703	123.4075796	273.1851639	127.317886	59.89749167	76.53014997	177.1759648	166.4538573	0.625873596	1.02653462	up	0.000463038	1.35395775	up		[G]	Carbohydrate transport and metabolism	Molecular Function: 1,4-alpha-glucan branching enzyme activity (GO:0003844);; Molecular Function: hydrolase activity, hydrolyzing O-glycosyl compounds (GO:0004553);; Biological Process: glycogen biosynthetic process (GO:0005978);; Molecular Function: cation binding (GO:0043169);;	K00700|0.0|tca:657075|similar to CG33138-PA	[G]	Carbohydrate transport and metabolism	Alpha amylase, C-terminal all-beta domain;; Carbohydrate-binding module 48 (Isoamylase N-terminal domain);; Alpha amylase, catalytic domain	1,4-alpha-glucan-branching enzyme GN=glgB OS=Dictyostelium discoideum (Slime mold) PE=3 SV=1	PREDICTED: 1,4-alpha-glucan-branching enzyme [Tribolium castaneum]
c49154.graph_c0	5.092020161	6.34906738	30.05051454	8.683364575	4.094384445	2.469171073	12.51163078	14.99758547	0.579387925	2.007710607	up	1.07E-07	2.094642919	up		--	--	--	K14410|7e-73|tca:655779|similar to acid phosphatase-1	[I]	Lipid transport and metabolism	Histidine phosphatase superfamily (branch 2);; Histidine phosphatase superfamily (branch 1)	Venom acid phosphatase Acph-1 (Precursor) OS=Apis mellifera (Honeybee) PE=1 SV=1	PREDICTED: prostatic acid phosphatase [Tribolium castaneum]
c45718.graph_c0	120.4416303	111.5348595	62.65288696	47.38669781	25.81403862	25.73770365	59.14083452	70.15094761	0.254056735	-0.858732814	down	0.000178417	1.349018086	up		[E]	Amino acid transport and metabolism	Molecular Function: aminomethyltransferase activity (GO:0004047);; Cellular Component: cytoplasm (GO:0005737);; Biological Process: glycine catabolic process (GO:0006546);; Molecular Function: oxidoreductase activity (GO:0016491);; Biological Process: oxidation-reduction process (GO:0055114);;	K00314|0.0|tca:656849|similar to AGAP007123-PA	[E]	Amino acid transport and metabolism	FAD dependent oxidoreductase;; Aminomethyltransferase folate-binding domain;; Glycine cleavage T-protein C-terminal barrel domain;; FAD binding domain;; Thi4 family	Aminomethyltransferase, mitochondrial (Precursor) GN=gcvT OS=Dictyostelium discoideum (Slime mold) PE=3 SV=1	PREDICTED: sarcosine dehydrogenase, mitochondrial [Tribolium castaneum]
c49224.graph_c2	17.17290545	11.29740746	55.47600132	18.78041916	5.416766289	4.288993139	21.72423884	20.74292361	0.600205963	1.616868893	up	3.04E-07	2.155274495	up		[C]	Energy production and conversion	Molecular Function: 3-methyl-2-oxobutanoate dehydrogenase (2-methylpropanoyl-transferring) activity (GO:0003863);; Cellular Component: 3-methyl-2-oxobutanoate dehydrogenase (lipoamide) complex (GO:0017086);; Biological Process: fatty-acyl-CoA biosynthetic process (GO:0046949);;	K00166|0.0|tca:660327|similar to CG8199-PA	[C]	Energy production and conversion	Dehydrogenase E1 component;; Transketolase, thiamine diphosphate binding domain;; Thiamine pyrophosphate enzyme, C-terminal TPP binding domain	2-oxoisovalerate dehydrogenase subunit alpha, mitochondrial (Precursor) GN=Y39E4A.3 OS=Caenorhabditis elegans PE=1 SV=2	PREDICTED: 2-oxoisovalerate dehydrogenase subunit alpha, mitochondrial [Tribolium castaneum]
c50032.graph_c0	2.037769395	1.244843826	0.826134377	3.287671364	4.316613568	5.764805507	0.896088	1.091914053	0.910711269	0.488272878	up	0.00175074	-2.322814764	down		[L]	Replication, recombination and repair	--	--	[R]	General function prediction only	Reverse transcriptase (RNA-dependent DNA polymerase)	Endonuclease GN=pol OS=Drosophila melanogaster (Fruit fly) PE=3 SV=1	hypothetical protein M514_07281 [Trichuris suis]
c35033.graph_c0	29.41531169	53.64076275	31.57363691	30.10634664	56.8157933	78.76715956	157.8900895	191.876259	0.899791406	-0.207908969	down	0.000152232	1.386363781	up		--	--	--	--	--	--	--	Probable E3 ubiquitin-protein ligase bre1 GN=bre1 OS=Dictyostelium discoideum (Slime mold) PE=3 SV=1	PREDICTED: tropomyosin alpha-1 chain [Tribolium castaneum]
c27951.graph_c0	758.9580345	727.4568404	3768.685769	2703.734025	127.5320944	106.5268884	588.0753011	489.8803115	0.000313967	2.341923951	up	7.87E-11	2.229363322	up		--	--	--	--	--	--	Thaumatin family	--	PREDICTED: pathogenesis-related protein 5 [Tribolium castaneum]
c34099.graph_c0	0.313800496	0	0.069734427	0.246940448	1558.852169	1942.54144	442.1114044	0.370321978	--	--	--	7.18E-08	-2.952962365	down		--	--	Cellular Component: extracellular region (GO:0005576);; Molecular Function: isomerase activity (GO:0016853);; Biological Process: melanin biosynthetic process (GO:0042438);; Biological Process: cuticle pigmentation (GO:0048067);;	--	--	--	Major royal jelly protein	Protein yellow (Precursor) GN=y OS=Drosophila melanogaster (Fruit fly) PE=1 SV=1	hypothetical protein TcasGA2_TC005927 [Tribolium castaneum]
c34609.graph_c0	4.463470289	5.384406127	0.451368529	3.399699412	5.095382392	5.736156436	0.181329088	2.237176783	0.419935101	-1.191339487	down	0.006093993	-2.149563704	down		--	--	--	--	--	--	--	--	--
c50362.graph_c0	3.268238521	5.866244365	13.26539046	6.418918164	3.832100451	4.904187237	20.6445827	17.34248644	0.488236063	1.34929938	up	1.07E-06	2.142205154	up		[S]	Function unknown	--	--	[R]	General function prediction only	Leucine rich repeat;; Leucine Rich repeats (2 copies);; Leucine Rich Repeat	Connectin (Precursor) GN=Con OS=Drosophila melanogaster (Fruit fly) PE=2 SV=2	insulin-like growth factor binding protein, partial [Leptinotarsa decemlineata]
c43067.graph_c0	228.4646891	166.4205257	171.8450902	63.71898836	602.292097	480.6966889	1255.423001	1466.022482	0.816844867	-0.512003487	down	0.000515223	1.354095599	up		[S]	Function unknown	Biological Process: single-multicellular organism process (GO:0044707);;	--	[R]	General function prediction only	Leucine rich repeat;; Leucine Rich repeats (2 copies);; Leucine rich repeats (6 copies);; Leucine Rich repeat;; Leucine Rich Repeat	P-granule-associated novel protein 1 (Precursor) GN=M88.6 OS=Caenorhabditis elegans PE=1 SV=1	CRE-PAN-1 protein [Caenorhabditis remanei]
c45013.graph_c0	0.183833783	0.064924245	0	0.06974927	0.956111705	1.290252645	0.373880391	0.048812798	--	--	--	0.003887552	-2.381717652	down		--	--	--	--	--	--	Zona pellucida-like domain;; PAN domain;; PAN domain	Cuticlin-1 (Precursor) GN=cut-1 OS=Caenorhabditis elegans PE=2 SV=2	PREDICTED: uncharacterized protein LOC657400 isoform X1 [Tribolium castaneum]
c39133.graph_c0	0.32900489	0.464776251	1.151533352	4.327417341	5.730330875	6.955952269	0.297390573	0.815356448	--	--	--	0.000298826	-3.494393506	down		--	--	--	--	--	--	--	--	--
c43234.graph_c0	121.2646604	161.6892013	168.6928811	88.77782028	55.85337451	73.89664555	137.4073291	158.8900965	0.987358862	0.098205808	up	0.002143155	1.211158691	up		[I]	Lipid transport and metabolism	Molecular Function: carboxylic ester hydrolase activity (GO:0052689);;	--	[R]	General function prediction only	Carboxylesterase family;; alpha/beta hydrolase fold	Esterase FE4 (Precursor) OS=Myzus persicae (Green peach aphid) PE=1 SV=1	putative pheromone esterase, partial [Leptinotarsa decemlineata]
c48898.graph_c2	47.00762513	29.37806837	158.4545791	100.4066502	37.38803536	44.10727438	222.2085112	187.1629203	0.033095189	1.976803665	up	1.15E-11	2.351188076	up		[F]	Nucleotide transport and metabolism	Molecular Function: amidophosphoribosyltransferase activity (GO:0004044);; Biological Process: 'de novo' IMP biosynthetic process (GO:0006189);; Biological Process: purine nucleobase biosynthetic process (GO:0009113);; Biological Process: nucleoside metabolic process (GO:0009116);; Molecular Function: metal ion binding (GO:0046872);; Molecular Function: iron-sulfur cluster binding (GO:0051536);;	K00764|0.0|tca:656545|similar to amidophosphoribosyltransferase	[F]	Nucleotide transport and metabolism	Glutamine amidotransferases class-II;; Glutamine amidotransferase domain;; Glutamine amidotransferase domain;; Glutamine amidotransferases class-II	Amidophosphoribosyltransferase (Precursor) GN=Prat OS=Drosophila melanogaster (Fruit fly) PE=1 SV=2	hypothetical protein TcasGA2_TC016203 [Tribolium castaneum]
c48898.graph_c1	19.79265099	12.42690632	105.298388	38.7162942	13.27855718	24.5133069	96.13302188	75.8657664	0.354317785	2.391260806	up	1.85E-05	2.204929882	up		--	--	Molecular Function: amidophosphoribosyltransferase activity (GO:0004044);; Molecular Function: binding (GO:0005488);; Biological Process: 'de novo' IMP biosynthetic process (GO:0006189);;	K00764|7e-17|tca:656545|similar to amidophosphoribosyltransferase	[F]	Nucleotide transport and metabolism	--	Amidophosphoribosyltransferase (Precursor) GN=Prat OS=Drosophila melanogaster (Fruit fly) PE=1 SV=2	PREDICTED: amidophosphoribosyltransferase-like [Tribolium castaneum]
c48898.graph_c0	235.3428837	133.3331222	1183.384778	543.1732068	60.56702709	69.35505711	627.4937306	745.8648368	0.172444112	2.451131686	up	4.39E-24	3.423100804	up		--	--	Molecular Function: phosphoribosylaminoimidazolesuccinocarboxamide synthase activity (GO:0004639);; Molecular Function: ATP binding (GO:0005524);; Biological Process: 'de novo' IMP biosynthetic process (GO:0006189);; Molecular Function: 5-(carboxyamino)imidazole ribonucleotide mutase activity (GO:0034023);;	K01587|3e-77|tca:656066|similar to CG3989-PA	[F]	Nucleotide transport and metabolism	AIR carboxylase	Phosphoribosylaminoimidazole carboxylase OS=Drosophila melanogaster (Fruit fly) PE=2 SV=2	hypothetical protein TcasGA2_TC016225 [Tribolium castaneum]
c48898.graph_c4	189.343564	117.3991259	927.2337937	490.4629233	57.97241159	56.30702017	555.6318404	681.2513313	0.077771623	2.429610776	up	4.39E-24	3.458642845	up		[F]	Nucleotide transport and metabolism	Molecular Function: phosphoribosylaminoimidazolesuccinocarboxamide synthase activity (GO:0004639);; Molecular Function: ATP binding (GO:0005524);; Biological Process: 'de novo' IMP biosynthetic process (GO:0006189);; Molecular Function: 5-(carboxyamino)imidazole ribonucleotide mutase activity (GO:0034023);;	K01587|1e-143|tca:656066|similar to CG3989-PA	[F]	Nucleotide transport and metabolism	SAICAR synthetase	Phosphoribosylaminoimidazole carboxylase OS=Drosophila melanogaster (Fruit fly) PE=2 SV=2	hypothetical protein TcasGA2_TC016225 [Tribolium castaneum]
c47221.graph_c0	0.145048043	0	9.138155556	14.67556902	5.017562152	30.5912245	110.5259593	139.6522874	5.44E-17	7.519684019	up	1.96E-08	2.820726303	up		[Q]	Secondary metabolites biosynthesis, transport and catabolism	Molecular Function: binding (GO:0005488);; Molecular Function: oxidoreductase activity (GO:0016491);;	--	[QI]	--	Cytochrome P450	Cytochrome P450 4C1 GN=CYP4C1 OS=Blaberus discoidalis (Tropical cockroach) PE=2 SV=1	PREDICTED: cytochrome P450 4C1 [Tribolium castaneum]
c37854.graph_c0	96.15200369	98.09507084	96.83192944	100.7853991	122.8477247	102.0240223	204.1865488	246.5768209	0.873431302	0.233603191	up	0.007933723	1.027451652	up		--	--	--	--	--	--	u-PAR/Ly-6 domain	--	--
c32716.graph_c0	0	0	0	0	5.986600177	5.230171881	1.636807654	0.106848559	--	--	--	0.003463832	-2.651932731	down		--	--	Biological Process: metabolic process (GO:0008152);; Biological Process: cellular process (GO:0009987);;	--	--	--	--	Location of vulva defective 1 (Precursor) GN=lov-1 OS=Caenorhabditis elegans PE=1 SV=4	GK19787 [Drosophila willistoni]
c42108.graph_c0	45.9281073	42.46960015	13.12250141	1.63325777	10.48040678	11.33428196	27.95897549	25.47798769	3.10E-06	-2.325473401	down	0.005005875	1.31555776	up		[I]	Lipid transport and metabolism	Molecular Function: acetyl-CoA C-acyltransferase activity (GO:0003988);; Cellular Component: lipid particle (GO:0005811);; Cellular Component: microtubule associated complex (GO:0005875);; Biological Process: metabolic process (GO:0008152);;	K07508|2e-99|dan:Dana_GF15724|GF15724 gene product from transcript GF15724-RA	[I]	Lipid transport and metabolism	Thiolase, N-terminal domain	Probable acetyl-CoA acetyltransferase GN=DDB_G0271544 OS=Dictyostelium discoideum (Slime mold) PE=2 SV=1	yippee interacting protein [Riptortus pedestris]
c28360.graph_c0	7.222809867	16.92074922	56.15813858	28.13519879	17.64706179	9.262587253	36.15303543	37.270212	0.219245516	2.0485564	up	0.001087267	1.477418046	up		--	--	Molecular Function: carboxypeptidase activity (GO:0004180);;	K09645|2e-70|nvi:100119114|NV12914	[OE]	--	Serine carboxypeptidase	Venom serine carboxypeptidase (Precursor) OS=Apis mellifera (Honeybee) PE=2 SV=1	Vitellogenic carboxypeptidase [Camponotus floridanus]
c36359.graph_c0	0	0	0	0.472856085	0.226110511	0.080991663	3.379564489	2.399170017	--	--	--	0.000164681	4.268329299	up		--	--	--	--	--	--	FLYWCH zinc finger domain	--	--
c40977.graph_c0	22.51861151	23.96583605	48.51983121	17.7792055	15.24002632	20.27914343	44.53343903	42.71912578	0.819884418	0.752351616	up	0.000504381	1.317340552	up		[C]	Energy production and conversion	Biological Process: carbohydrate metabolic process (GO:0005975);; Molecular Function: nucleotidyltransferase activity (GO:0016779);; Molecular Function: metal ion binding (GO:0046872);;	K00965|1e-154|nvi:100116573|NV16608	[C]	Energy production and conversion	Galactose-1-phosphate uridyl transferase, N-terminal domain;; Galactose-1-phosphate uridyl transferase, C-terminal domain;; Scavenger mRNA decapping enzyme C-term binding	Probable galactose-1-phosphate uridylyltransferase GN=Galt OS=Drosophila melanogaster (Fruit fly) PE=1 SV=2	unknown [Dendroctonus ponderosae]
c49466.graph_c0	16.10996675	15.1720743	43.08911484	14.76522959	4.814231213	6.243003387	13.6360442	13.64884805	0.730395802	1.126706242	up	0.000665817	1.323884912	up		[V]	Defense mechanisms	Molecular Function: nucleotide binding (GO:0000166);; Biological Process: transport (GO:0006810);; Biological Process: cellular process (GO:0009987);; Molecular Function: ATPase activity (GO:0016887);;	--	[Q]	Secondary metabolites biosynthesis, transport and catabolism	ABC transporter;; ABC transporter transmembrane region;; RecF/RecN/SMC N terminal domain;; AAA domain;; P-loop containing region of AAA domain;; AAA ATPase domain;; 50S ribosome-binding GTPase;; Miro-like protein;; Domain of unknown function DUF87	Probable multidrug resistance-associated protein lethal(2)03659 GN=l(2)03659 OS=Drosophila melanogaster (Fruit fly) PE=2 SV=3	PREDICTED: probable multidrug resistance-associated protein lethal(2)03659 [Tribolium castaneum]
c42406.graph_c0	18.27205482	19.77065247	33.96702599	35.20676039	17.15387342	26.90050338	57.78109209	48.04065102	0.034021218	1.072543771	up	0.001557925	1.284186366	up		[GEPR]	--	--	--	[R]	General function prediction only	Sugar (and other) transporter;; Major Facilitator Superfamily	Facilitated trehalose transporter Tret1 {ECO:0000250|UniProtKB:Q7PIR5} OS=Culex quinquefasciatus (Southern house mosquito) PE=3 SV=1	PREDICTED: facilitated trehalose transporter Tret1 [Tribolium castaneum]
c45030.graph_c0	2.04342656	11.11911405	10.89842866	7.121332999	5.565621952	4.092081488	18.81277271	19.98854647	0.847589036	0.700266379	up	0.000106112	2.032367366	up		--	--	--	--	--	--	--	--	hypothetical protein EAG_14931 [Camponotus floridanus]
c47908.graph_c0	1.491946112	2.043764029	2.780484233	1.26936132	5.676117862	6.487299424	1.593781014	2.040781453	0.897987805	0.434638061	up	0.006568659	-1.721939615	down		--	--	Molecular Function: protein dimerization activity (GO:0046983);;	K09071|1e-53|tca:661028|similar to heart and neural crest derivatives expressed transcript 2	[K]	Transcription	Helix-loop-helix DNA-binding domain	Twist-related protein GN=TWIST OS=Branchiostoma belcheri (Amphioxus) PE=2 SV=1	PREDICTED: heart- and neural crest derivatives-expressed protein 2 isoform X1 [Tribolium castaneum]
c45479.graph_c0	43.43516256	60.93650152	148.2807493	81.67991825	16.08685967	21.28392478	55.5075623	62.3057943	0.318363795	1.37357511	up	1.61E-05	1.676518136	up		[E]	Amino acid transport and metabolism	Molecular Function: phosphoserine phosphatase activity (GO:0004647);; Biological Process: L-serine biosynthetic process (GO:0006564);; Biological Process: dephosphorylation (GO:0016311);;	K01079|1e-109|tca:659777|similar to pxPhosphoserine phosphatase	[E]	Amino acid transport and metabolism	haloacid dehalogenase-like hydrolase;; haloacid dehalogenase-like hydrolase;; Pyrimidine 5'-nucleotidase (UMPH-1)	Phosphoserine phosphatase GN=aay OS=Drosophila melanogaster (Fruit fly) PE=2 SV=1	PREDICTED: phosphoserine phosphatase [Tribolium castaneum]
c47936.graph_c0	0.081303544	0	0.081304691	0	148.648734	144.1383415	49.60644388	57.28087859	--	--	--	7.86E-05	-1.430870721	down		--	--	--	--	--	--	--	--	--
c38013.graph_c0	160.163006	137.3761193	107.5233979	230.2256637	48.09109002	39.82497634	80.2024564	101.9062125	0.843031284	0.366548508	up	0.005171788	1.074556851	up		[S]	Function unknown	--	--	[R]	General function prediction only	Leucine rich repeat;; Leucine rich repeats (6 copies);; Leucine Rich repeats (2 copies);; Leucine Rich Repeat;; Transposase IS4	P-granule-associated novel protein 1 (Precursor) GN=M88.6 OS=Caenorhabditis elegans PE=1 SV=1	protein tyrosine kinase [Capsaspora owczarzaki ATCC 30864]
c43137.graph_c0	87.58943447	104.2294184	178.7387219	96.89881282	54.34766446	33.56390289	106.2188806	105.4836663	0.659531599	0.754594118	up	0.000189214	1.295924395	up		[Q]	Secondary metabolites biosynthesis, transport and catabolism	Molecular Function: fumarylacetoacetase activity (GO:0004334);; Biological Process: aromatic amino acid family metabolic process (GO:0009072);;	K01555|0.0|tca:663294|similar to Fumarylacetoacetase (Fumarylacetoacetate hydrolase) (Beta-diketonase) (FAA)	[G]	Carbohydrate transport and metabolism	Fumarylacetoacetate (FAA) hydrolase family;; Fumarylacetoacetase N-terminal	Fumarylacetoacetase GN=fah OS=Dictyostelium discoideum (Slime mold) PE=3 SV=1	PREDICTED: fumarylacetoacetase [Tribolium castaneum]
c37973.graph_c0	172.5230299	155.939489	27.32405887	148.5652216	22.28736529	23.83227056	46.89581451	62.23854799	0.768610807	-0.73780213	down	0.000863506	1.263881163	up		--	--	--	--	--	--	Immunoglobulin domain;; Immunoglobulin domain;; Immunoglobulin I-set domain;; Immunoglobulin V-set domain	--	PREDICTED: uncharacterized protein LOC656417 isoform X2 [Tribolium castaneum]
c50478.graph_c0	31.53848358	25.49453548	115.555129	95.10888822	2.882186406	4.129539464	12.51181283	16.68659402	5.84E-07	2.097313253	up	0.000900348	2.076416283	up		[E]	Amino acid transport and metabolism	Molecular Function: catalytic activity (GO:0003824);;	K00814|4e-50|api:100164899|similar to alanine aminotransferase	[E]	Amino acid transport and metabolism	--	Probable alanine aminotransferase, mitochondrial (Precursor) GN=gpt OS=Dictyostelium discoideum (Slime mold) PE=3 SV=1	PREDICTED: alanine aminotransferase 2 isoform X2 [Acyrthosiphon pisum]
c46499.graph_c0	36.7266346	42.63128788	47.13395679	27.71581022	116.7271254	119.6589352	35.77067199	53.00146553	0.960883604	0.144396602	up	0.000136722	-1.391867227	down		--	--	Biological Process: single-multicellular organism process (GO:0044707);;	--	[R]	General function prediction only	Leucine rich repeat;; Leucine Rich repeats (2 copies)	P-granule-associated novel protein 1 (Precursor) GN=M88.6 OS=Caenorhabditis elegans PE=1 SV=1	Leucine-rich repeat and Leucine-rich repeat, typical subtype-containing protein [Strongyloides ratti]
c40928.graph_c0	48.71338189	57.32023559	267.421112	364.0172128	35.37924714	24.4355087	121.08084	115.4797009	1.27E-07	2.776848528	up	1.20E-09	2.010797654	up		--	--	Biological Process: lipid metabolic process (GO:0006629);; Molecular Function: hydrolase activity (GO:0016787);;	--	[I]	Lipid transport and metabolism	--	Lipase 1 (Precursor) GN=Lip1 OS=Drosophila melanogaster (Fruit fly) PE=2 SV=2	hypothetical protein SINV_01573 [Solenopsis invicta]
c43333.graph_c0	0.909144537	0	0	0.070757529	590.215356	374.7828032	1094.047605	1282.279234	--	--	--	0.000273388	1.327045186	up		--	--	--	--	--	--	--	Aspartate, glycine, lysine and serine-rich protein (Fragments) OS=Lottia gigantea (Giant owl limpet) PE=1 SV=1	hypothetical protein Y032_0014g2401 [Ancylostoma ceylanicum]
c44974.graph_c0	66.56846831	77.61753634	77.41234875	64.85569884	34.92189081	37.59279201	75.06168127	100.2254306	0.921986621	0.198681679	up	0.000499704	1.294507836	up		[I]	Lipid transport and metabolism	Molecular Function: isovaleryl-CoA dehydrogenase activity (GO:0008470);; Molecular Function: flavin adenine dinucleotide binding (GO:0050660);; Biological Process: oxidation-reduction process (GO:0055114);;	K00253|0.0|phu:Phum_PHUM601240|isovaleryl-CoA dehydrogenase, putative (EC:1.3.99.10)	[EI]	--	Acyl-CoA dehydrogenase, C-terminal domain;; Acyl-CoA dehydrogenase, N-terminal domain;; Acyl-CoA dehydrogenase, middle domain;; Acyl-CoA dehydrogenase, C-terminal domain;; PDZ domain (Also known as DHR or GLGF);; PDZ domain	Probable medium-chain specific acyl-CoA dehydrogenase 10, mitochondrial (Precursor) GN=acdh-10 OS=Caenorhabditis elegans PE=2 SV=1	PREDICTED: LOW QUALITY PROTEIN: isovaleryl-CoA dehydrogenase, mitochondrial [Tribolium castaneum]
c28441.graph_c0	77.38702327	34.32709677	0.098898549	0.072266616	1.004796089	2.669830618	0	0	4.84E-06	-9.143872603	down	0.000280862	#NAME?	down		--	--	--	--	--	--	RNA dependent RNA polymerase;; RNA helicase;; CRPV capsid protein like	--	unkown protein [Riptortus pedestris]
c42502.graph_c0	64.54652643	86.32454051	91.66215902	48.23126765	6.268869095	6.376048065	56.75365589	40.6631387	0.977213799	0.125432422	up	3.11E-07	2.970441839	up		[M]	Cell wall/membrane/envelope biogenesis	--	--	[M]	Cell wall/membrane/envelope biogenesis	Lipocalin / cytosolic fatty-acid binding protein family;; Lipocalin-like domain	Crustacyanin-A2 subunit OS=Homarus gammarus (European lobster) PE=1 SV=1	PREDICTED: apolipoprotein D-like [Megachile rotundata]
c37296.graph_c0	0.094468449	0	0.377879123	0.191161247	10.32928042	10.80500889	28.34978123	31.50538586	--	--	--	0.003580489	1.524228871	up		--	--	--	--	--	--	--	--	--
c41479.graph_c0	22.6513922	17.88801796	24.83346286	14.12090501	10.27597488	8.962922596	22.5918867	23.01318648	0.953518389	0.165573238	up	0.001950948	1.269734856	up		[C]	Energy production and conversion	Biological Process: metabolic process (GO:0008152);; Molecular Function: transferase activity, transferring acyl groups (GO:0016746);;	K09699|1e-146|tca:659782|similar to Lipoamide acyltransferase component of branched-chain alpha-keto acid dehydrogenase complex, mitochondrial precursor (Dihydrolipoyllysine-residue (2-methylpropanoyl)transferase) (E2) (Dihydrolipoamide branched chain transacylase) (BCKAD	[C]	Energy production and conversion	2-oxoacid dehydrogenases acyltransferase (catalytic domain);; Biotin-requiring enzyme;; e3 binding domain	Lipoamide acyltransferase component of branched-chain alpha-keto acid dehydrogenase complex, mitochondrial (Precursor) GN=ZK669.4 OS=Caenorhabditis elegans PE=3 SV=1	PREDICTED: lipoamide acyltransferase component of branched-chain alpha-keto acid dehydrogenase complex, mitochondrial [Tribolium castaneum]
c37330.graph_c0	21.45836434	23.61406313	7.63272396	8.366014531	44.50718834	40.28493871	9.108144792	16.1422032	0.005992333	-1.285841587	down	1.74E-06	-1.726164557	down		--	--	Cellular Component: integral component of membrane (GO:0016021);;	--	[I]	Lipid transport and metabolism	GNS1/SUR4 family	Elongation of very long chain fatty acids protein AAEL008004 GN=AAEL008004 OS=Aedes aegypti (Yellowfever mosquito) PE=2 SV=2	PREDICTED: elongation of very long chain fatty acids protein AAEL008004 isoform X2 [Tribolium castaneum]
c44580.graph_c0	36.31200315	25.94895068	42.98334465	44.36911289	10.63628412	8.021824849	25.66571783	32.11883171	0.298938012	0.691472371	up	2.21E-06	1.655821663	up		[C]	Energy production and conversion	Molecular Function: oxidoreductase activity, acting on CH-OH group of donors (GO:0016614);;	--	[C]	Energy production and conversion	FAD linked oxidases, C-terminal domain;; FAD binding domain	Alkyldihydroxyacetonephosphate synthase GN=ads-1 OS=Caenorhabditis elegans PE=2 SV=1	D-2-hydroxyglutarate dehydrogenase, mitochondrial [Zootermopsis nevadensis]
c51501.graph_c0	5.240426985	5.261257638	4.00453369	6.277512855	14.51858681	12.02880062	38.25246431	33.18533904	0.919431476	0.165104906	up	3.93E-05	1.454002186	up		--	--	--	K13915|1e-37|tca:658610|Lyz	--	--	C-type lysozyme/alpha-lactalbumin family	Lysozyme c-1 (Precursor) GN=AGAP007347 OS=Anopheles gambiae (African malaria mosquito) PE=2 SV=2	c-type lysozyme 3 [Harmonia axyridis]
c51043.graph_c0	0.610260578	0.646573879	0.335648051	0.308722581	19.73747411	21.55330653	9.529238949	7.237811033	0.643057475	-0.750446129	down	0.000293564	-1.276349487	down		[C]	Energy production and conversion	Molecular Function: oxidoreductase activity, acting on the aldehyde or oxo group of donors, NAD or NADP as acceptor (GO:0016620);; Biological Process: single-organism metabolic process (GO:0044710);;	--	[C]	Energy production and conversion	Aldehyde dehydrogenase family	Aldehyde dehydrogenase family 3 comG GN=comG OS=Dictyostelium discoideum (Slime mold) PE=3 SV=1	hypothetical protein TcasGA2_TC005623 [Tribolium castaneum]
c51043.graph_c1	1.267850712	0.488470414	0.691564685	1.632625386	11.48728774	15.61984056	4.167352813	3.3868865	0.853088302	0.572506679	up	0.000728731	-1.821942206	down		--	--	--	--	--	--	--	--	--
c45217.graph_c0	0	0	0	0	1.584455054	1.345289331	0.438557104	0	--	--	--	0.008176842	-2.704883607	down		--	--	--	--	--	--	--	Probable RNA-directed DNA polymerase from transposon X-element GN=X-element\ORF2 OS=Drosophila melanogaster (Fruit fly) PE=3 SV=1	reverse transcriptase [Lymantria dispar]
c33003.graph_c0	0	0	0	0	1.469815015	2.594796472	0.3432596	0	--	--	--	0.005387218	-3.537731598	down		--	--	--	--	--	--	--	--	hypothetical protein HELRODRAFT_172731 [Helobdella robusta]
c47465.graph_c0	14.43361008	11.5361639	26.76894214	15.94688867	12.30853481	10.86627156	24.27378235	31.69118443	0.450881092	0.939888442	up	0.001512432	1.295160847	up		[L]	Replication, recombination and repair	--	--	[R]	General function prediction only	Reverse transcriptase (RNA-dependent DNA polymerase);; Integrase core domain	Endonuclease GN=pol OS=Drosophila melanogaster (Fruit fly) PE=3 SV=1	hypothetical protein TcasGA2_TC016048 [Tribolium castaneum]
c45767.graph_c0	216.62925	325.7985215	1683.325986	1140.122373	161.4933614	95.82914025	569.3746273	594.3911507	0.000918193	2.608896996	up	1.05E-10	2.205278403	up		[G]	Carbohydrate transport and metabolism	Biological Process: metabolic process (GO:0008152);; Molecular Function: hydrolase activity, acting on glycosyl bonds (GO:0016798);; Molecular Function: cation binding (GO:0043169);;	--	[G]	Carbohydrate transport and metabolism	Alpha amylase, catalytic domain;; Alpha amylase, C-terminal all-beta domain	Alpha-amylase OS=Tenebrio molitor (Yellow mealworm beetle) PE=1 SV=1	RecName: Full=Alpha-amylase; AltName: Full=1,4-alpha-D-glucan glucanohydrolase [Tenebrio molitor]
c44171.graph_c0	16.00541334	22.33298333	21.20992657	10.08389716	4.750662035	5.853722656	16.90826769	15.1222239	0.983686541	-0.054934891	down	0.002143155	1.616624581	up		--	--	--	--	--	--	Coiled-coil domain of unknown function	Transcription initiation factor TFIID subunit 1 GN=taf1 OS=Dictyostelium discoideum (Slime mold) PE=3 SV=1	PREDICTED: centrosomal protein of 290 kDa-like isoform X1 [Tribolium castaneum]
c44171.graph_c1	17.63846749	20.94504644	19.68378476	11.89741651	1.731468678	1.063205978	8.78051926	11.76527892	0.984241331	-0.060566941	down	0.001371111	2.904642234	up		[R]	General function prediction only	Molecular Function: alcohol dehydrogenase (NAD) activity (GO:0004022);;	K00069|1e-15|tca:655267|similar to hydroxyprostaglandin dehydrogenase 15 (NAD)	[IR]	--	--	Alcohol dehydrogenase 1 GN=ADH1 OS=Ceratitis capitata (Mediterranean fruit fly) PE=3 SV=1	PREDICTED: 15-hydroxyprostaglandin dehydrogenase [NAD(+)] [Tribolium castaneum]
c16034.graph_c0	16.54668077	14.88560109	147.8108669	94.07714777	197.6270721	123.8594143	338.4232032	346.5906547	0.000723528	3.166028785	up	0.002081928	1.119091922	up		--	--	--	--	--	--	--	--	--
c49442.graph_c0	1.213097882	0.934751101	4.742176768	1.841069483	0.373487477	0.420455705	2.890852958	1.913138256	0.461763702	1.849019152	up	0.005877815	2.621347632	up		--	--	--	--	--	--	--	--	--
c38603.graph_c0	0	0	0	0	1.74822594	2.762672891	0.384263057	0	--	--	--	0.000391707	-3.5242177	down		--	--	--	--	--	--	--	--	--
c36669.graph_c0	25.9662627	21.22470806	12.28340529	13.9503415	14.0865199	21.95374025	3.82750491	3.518608912	0.346799564	-0.644908309	down	0.003887552	-2.275098886	down		[Q]	Secondary metabolites biosynthesis, transport and catabolism	--	--	[I]	Lipid transport and metabolism	Male sterility protein;; Male sterility protein;; NAD dependent epimerase/dehydratase family;; 3-beta hydroxysteroid dehydrogenase/isomerase family	Putative fatty acyl-CoA reductase CG5065 {ECO:0000250|UniProtKB:Q922J9, ECO:0000312|EMBL:AAF57974.1} GN=CG5065 OS=Drosophila melanogaster (Fruit fly) PE=3 SV=1	PREDICTED: putative fatty acyl-CoA reductase CG5065 [Tribolium castaneum]
c46174.graph_c0	7.774640555	9.687321998	7.479272742	6.707732703	3.270048203	1.856182299	7.528346685	6.87798272	0.960869028	-0.082659283	down	0.001072674	1.519944385	up		--	--	--	--	--	--	50S ribosome-binding GTPase;; AIG1 family	Probable serine/threonine-protein kinase clkA GN=clkA OS=Dictyostelium discoideum (Slime mold) PE=3 SV=1	PREDICTED: uncharacterized protein LOC659539 [Tribolium castaneum]
c41530.graph_c0	346.8258577	314.0805938	188.703724	320.5480489	33.80407816	30.54483177	57.44628523	72.1300047	0.939596969	-0.184694876	down	0.006630624	1.032975738	up		[Q]	Secondary metabolites biosynthesis, transport and catabolism	--	--	[QI]	--	Cytochrome P450	Cytochrome P450 4C1 GN=CYP4C1 OS=Blaberus discoidalis (Tropical cockroach) PE=2 SV=1	PREDICTED: cytochrome P450 4C1 [Tribolium castaneum]
c46532.graph_c0	17.89184683	20.22025994	27.86250549	38.71997629	19.03054427	15.18597361	37.23403117	32.14563459	0.051592854	1.006276193	up	0.008094125	1.046094659	up		--	--	--	--	--	--	Amnionless	--	PREDICTED: uncharacterized protein LOC103312193 [Tribolium castaneum]
c45149.graph_c1	1.012271344	0	0	0.292625369	649.7776688	371.0655296	1292.025636	1426.080317	--	--	--	8.18E-05	1.441036854	up		--	--	--	--	--	--	--	Nucleolar protein 58 GN=nop58 OS=Dictyostelium discoideum (Slime mold) PE=3 SV=1	hypothetical protein M513_13134 [Trichuris suis]
c39241.graph_c0	58.0995746	76.85861753	100.768901	48.77502458	18.76070765	11.95427214	47.59888829	37.68319273	0.899495262	0.384634758	up	0.000137842	1.502164742	up		[GC]	--	--	--	[GC]	--	UDP-glucoronosyl and UDP-glucosyl transferase	Putative UDP-glucuronosyltransferase ugt-58 (Precursor) GN=ugt-58 OS=Caenorhabditis elegans PE=3 SV=2	PREDICTED: UDP-glucuronosyltransferase 2C1-like [Tribolium castaneum]
c36970.graph_c0	210.7596546	101.1675845	7.538454597	6.885573773	33.8372462	46.01372177	6.624705677	7.042784847	0.007144442	-4.234173986	down	1.29E-06	-2.52655151	down		--	--	Cellular Component: integral component of membrane (GO:0016021);;	--	[I]	Lipid transport and metabolism	GNS1/SUR4 family	Putative fatty acid elongation protein 3 GN=elo-3 OS=Caenorhabditis elegans PE=1 SV=2	PREDICTED: elongation of very long chain fatty acids protein 6 [Tribolium castaneum]
c40764.graph_c0	15.26470838	23.15566933	79.10501491	49.146349	17.53989428	14.00145258	28.95097513	34.78022475	0.044135861	1.970722884	up	0.006581423	1.039351249	up		[GEPR]	--	Molecular Function: transporter activity (GO:0005215);; Biological Process: transport (GO:0006810);; Cellular Component: membrane (GO:0016020);;	--	[R]	General function prediction only	Major Facilitator Superfamily;; Sugar (and other) transporter	Putative transporter ZK637.1 GN=ZK637.1 OS=Caenorhabditis elegans PE=3 SV=5	hypothetical protein TcasGA2_TC000303 [Tribolium castaneum]
c48799.graph_c0	34.65911341	32.71489569	495.6505386	548.4545095	92.09405931	56.46255661	390.6789383	390.5930164	1.88E-12	4.159416526	up	1.08E-12	2.422856244	up		[G]	Carbohydrate transport and metabolism	--	K01187|0.0|tca:664120|similar to GA13362-PA	[G]	Carbohydrate transport and metabolism	Alpha amylase, catalytic domain	Maltase 1 (Precursor) GN=Mal-B1 OS=Drosophila virilis (Fruit fly) PE=3 SV=2	PREDICTED: maltase 2 [Tribolium castaneum]
c46285.graph_c0	52.20274435	52.90388653	4.176278436	4.805341038	14.97544689	25.91244114	0.925226373	0.492843671	3.66E-15	-3.34326513	down	2.89E-05	-4.828510997	down		--	--	--	--	--	--	--	--	--
c40970.graph_c0	2.675732779	3.187003895	0.760758282	1.565949147	7.25961253	9.310369757	18.59017486	24.6485061	0.178769347	-1.142816895	down	0.000435591	1.403210359	up		--	--	--	K10314|0.0|tca:658962|similar to CG11044 CG11044-PA	[R]	General function prediction only	F-box-like;; F-box domain	--	PREDICTED: uncharacterized protein LOC658962 isoform X1 [Tribolium castaneum]
c26817.graph_c0	0.706285404	0.831458468	0.353147682	5.0022034	12.81404794	12.239809	39.10309826	45.25910099	--	--	--	0.001361301	1.774590332	up		--	--	--	--	--	--	--	--	--
c49266.graph_c0	70.08666747	62.40465673	232.388215	108.6950033	21.26704058	16.71694221	88.81072458	108.6348432	0.382253615	1.59491616	up	1.08E-12	2.402646515	up		[F]	Nucleotide transport and metabolism	Molecular Function: purine-nucleoside phosphorylase activity (GO:0004731);; Biological Process: nucleoside metabolic process (GO:0009116);;	K03783|1e-141|tca:655432|similar to CG16758-PD, isoform D	[F]	Nucleotide transport and metabolism	Phosphorylase superfamily;; DDE superfamily endonuclease	S-methyl-5&apos;-thioadenosine phosphorylase {ECO:0000255|HAMAP-Rule:MF_03155} OS=Aedes aegypti (Yellowfever mosquito) PE=3 SV=1	PREDICTED: purine nucleoside phosphorylase isoform X2 [Tribolium castaneum]
c47449.graph_c0	0.154582789	0.079409054	0.056212716	0.156402689	3.23631102	2.630186952	7.748598064	6.258874046	--	--	--	0.006029297	1.28205718	up		--	--	Molecular Function: transferase activity, transferring phosphorus-containing groups (GO:0016772);;	K08834|0.0|aag:AaeL_AAEL000596|myosin	[N]	Cell motility	Myosin head (motor domain);; Protein kinase domain;; Protein tyrosine kinase;; Kinase-like	Neither inactivation nor afterpotential protein C GN=ninaC OS=Drosophila melanogaster (Fruit fly) PE=1 SV=2	myosin [Aedes aegypti]
c42041.graph_c0	0.614982451	0	0.153747781	0.311111313	2126.033935	2303.201826	817.8507268	619.4298228	--	--	--	6.36E-06	-1.599782462	down		--	--	Molecular Function: binding (GO:0005488);;	--	--	--	--	Uncharacterized proline-rich protein (Fragment) OS=Owenia fusiformis PE=4 SV=1	conserved hypothetical protein [Ixodes scapularis]
c18299.graph_c0	90.61783788	59.38985157	94.98394725	99.46238786	0.378218404	0.451586517	3.120953373	2.53703447	0.441488191	0.575390349	up	0.002857858	2.792073061	up		--	--	--	--	--	--	--	--	--
c42413.graph_c0	21.03724574	20.00088763	91.25159033	76.16694457	14.16213997	10.97760327	29.86469063	35.43376705	7.26E-07	2.243009713	up	0.000106785	1.40202303	up		[GEPR]	--	Biological Process: transport (GO:0006810);; Cellular Component: membrane (GO:0016020);; Molecular Function: transmembrane transporter activity (GO:0022857);;	--	[R]	General function prediction only	Sugar (and other) transporter;; Major Facilitator Superfamily	Facilitated trehalose transporter Tret1 {ECO:0000250|UniProtKB:Q7PIR5} OS=Culex quinquefasciatus (Southern house mosquito) PE=3 SV=1	PREDICTED: facilitated trehalose transporter Tret1 [Tribolium castaneum]
c28398.graph_c0	40.78150224	42.66761781	38.80435113	20.19381497	17.57488134	13.34684424	34.80799691	39.25813768	0.876446958	-0.269717208	down	0.000236209	1.285591838	up		[C]	Energy production and conversion	Molecular Function: catalytic activity (GO:0003824);;	K11517|1e-171|tca:659094|similar to AGAP010885-PA	[C]	Energy production and conversion	FMN-dependent dehydrogenase;; Conserved region in glutamate synthase	Hydroxyacid oxidase GN=haox OS=Dictyostelium discoideum (Slime mold) PE=3 SV=1	PREDICTED: hydroxyacid oxidase 1 [Tribolium castaneum]
c44398.graph_c0	0.131618644	0.061978025	0.658102499	0.199752281	0.286552876	0.182474343	1.040998994	1.444528859	--	--	--	0.009320688	2.431846275	up		--	--	--	--	[R]	General function prediction only	Reverse transcriptase (RNA-dependent DNA polymerase)	Probable RNA-directed DNA polymerase from transposon BS OS=Drosophila melanogaster (Fruit fly) PE=2 SV=1	reverse transcriptase [Aedes aegypti]
c35047.graph_c0	0	0	0.215304878	0	6.145745945	7.536913399	0.389226666	0.381122745	--	--	--	1.25E-06	-4.129266074	down		--	--	--	--	--	--	--	--	--
c42690.graph_c0	1.674644802	1.40664737	1.222055331	1.785947403	3.897766599	2.447202938	8.223219523	11.98587369	0.960745709	0.159956361	up	0.003068828	1.697246864	up		--	--	--	--	--	--	Ecdysteroid kinase;; Protein of unknown function (DUF1679);; Phosphotransferase enzyme family;; Choline/ethanolamine kinase	--	PREDICTED: uncharacterized protein LOC103313592 [Tribolium castaneum]
c48863.graph_c1	3.464150972	11.05616363	0.384911091	1.947185745	19.73944839	28.68251086	114.9874942	76.44767462	0.398910877	-2.453865951	down	0.008834474	2.004856812	up		--	--	--	--	--	--	--	--	--
c29417.graph_c0	0	0	0	0.064013489	3.795639442	2.412156663	0.686269205	0.313590988	--	--	--	0.003425094	-2.602790719	down		--	--	Molecular Function: binding (GO:0005488);;	K12613|1e-07|aga:AgaP_AGAP011114|AGAP011114-PA	[A]	RNA processing and modification	--	--	AGAP011114-PA [Anopheles gambiae str. PEST]
c45618.graph_c0	0.862371726	0.324866416	3.966965874	0.872524408	0.667558511	0.239116145	3.741627865	3.541600866	--	--	--	0.005471231	3.038843098	up		--	--	--	--	--	--	--	--	--
c46933.graph_c0	24.68047822	13.62557413	39.16916019	25.77060627	5.842885659	6.222492895	15.9715701	18.60901436	0.390305642	0.974405842	up	4.54E-05	1.541012198	up		--	--	--	--	[R]	General function prediction only	--	--	hypothetical protein YQE_04360, partial [Dendroctonus ponderosae]
c18711.graph_c0	22.26441497	14.17835578	6.722084757	7.814249175	31.86448661	18.14965562	67.73400361	53.81733228	0.172445041	-1.128721738	down	0.003687178	1.311042781	up		[L]	Replication, recombination and repair	--	--	--	--	Bunyavirus RNA dependent RNA polymerase	Reticulocyte-binding protein 2 homolog a {ECO:0000312|EMBL:CAD52492.1} GN=PF13_0198 OS=Plasmodium falciparum (isolate 3D7) PE=3 SV=1	--
c34357.graph_c0	0.676149277	1.464605771	0.067615881	1.231397221	3.86010787	3.890228235	12.34578765	14.41073714	0.937255601	-0.556559764	down	0.002330015	1.810016181	up		--	--	--	--	--	--	PBP/GOBP family	--	--
c21711.graph_c0	2.037220486	2.055661371	0.582071204	2.502891344	5.772961976	5.144398182	0.131533036	1.236426651	--	--	--	0.003227203	-2.980310594	down		--	--	--	--	--	--	--	--	Retrovirus-related Pol polyprotein from transposon 297, partial [Stegodyphus mimosarum]
c45434.graph_c0	593.0682795	559.6143528	186.8642837	149.4891296	195.6996869	126.5788584	326.8046008	390.6265998	0.015790435	-1.561152099	down	0.00150224	1.181170139	up		[Q]	Secondary metabolites biosynthesis, transport and catabolism	Molecular Function: binding (GO:0005488);; Molecular Function: oxidoreductase activity (GO:0016491);;	K07424|1e-168|tca:664295|CYP9Z4, GLEAN_06444	[Q]	Secondary metabolites biosynthesis, transport and catabolism	Cytochrome P450	Cytochrome P450 9e2 GN=CYP9E2 OS=Blattella germanica (German cockroach) PE=2 SV=1	cytochrome P450 9Z4 [Tribolium castaneum]
c34688.graph_c0	176.9473865	139.2980326	197.7820455	303.5772212	70.56394911	78.25274716	169.4214678	226.5623006	0.287958832	0.856860322	up	0.000165656	1.432738681	up		[O]	Posttranslational modification, protein turnover, chaperones	Molecular Function: transferase activity (GO:0016740);;	K00799|1e-108|tca:663119|similar to Glutathione S-transferase 1-1 (GST class-theta)	[O]	Posttranslational modification, protein turnover, chaperones	Glutathione S-transferase, N-terminal domain;; Glutathione S-transferase, N-terminal domain;; Glutathione S-transferase, N-terminal domain;; Glutathione S-transferase, C-terminal domain	Glutathione S-transferase 1, isoform D GN=GstD1 OS=Anopheles gambiae (African malaria mosquito) PE=1 SV=1	PREDICTED: glutathione S-transferase 1, isoform D-like [Tribolium castaneum]
c43621.graph_c0	33.89617302	50.61958205	12.06490967	4.650200934	1.235352742	1.504490552	0.230802752	0.045199461	0.000741398	-2.093421723	down	0.002234823	-3.283134879	down		[I]	Lipid transport and metabolism	--	--	--	--	--	Cuticle protein 16.5, isoform B OS=Locusta migratoria (Migratory locust) PE=1 SV=1	PREDICTED: cuticle protein 16.5, isoform A [Tribolium castaneum]
c42269.graph_c0	4.547030859	2.854874091	0.275581514	7.109960921	16.53257449	18.52977273	68.37717455	58.24590606	0.987358862	0.138281068	up	3.36E-05	1.87555652	up		--	--	--	--	--	--	PBP/GOBP family	--	odorant binding protein 20 [Tribolium castaneum]
c45841.graph_c0	17.84960036	32.07469455	84.88285808	253.896665	44.41276412	45.32813412	111.7726902	106.8485065	0.179370889	2.949931832	up	0.000394454	1.307941539	up		--	--	--	--	[I]	Lipid transport and metabolism	Fatty acid desaturase;; Cytochrome b5-like Heme/Steroid binding domain	Cytochrome b5-related protein GN=Cyt-b5-r OS=Drosophila melanogaster (Fruit fly) PE=2 SV=2	hypothetical protein YQE_12090, partial [Dendroctonus ponderosae]
c42499.graph_c0	85.68935836	78.49943203	250.4366187	43.48258778	76.09333182	56.75990724	288.6261726	275.0492201	0.855109495	1.092552271	up	6.07E-10	2.111458854	up		[HE]	--	Molecular Function: O-phospho-L-serine:2-oxoglutarate aminotransferase activity (GO:0004648);; Biological Process: L-serine biosynthetic process (GO:0006564);; Biological Process: pyridoxine biosynthetic process (GO:0008615);; Molecular Function: pyridoxal phosphate binding (GO:0030170);;	K00831|0.0|tca:663325|similar to CG11899-PA	[HE]	--	Aminotransferase class-V	Probable phosphoserine aminotransferase GN=CG11899 OS=Drosophila melanogaster (Fruit fly) PE=2 SV=1	PREDICTED: probable phosphoserine aminotransferase [Tribolium castaneum]
c46941.graph_c0	0.977902544	1.465180925	0.755662621	3.32803351	0.817205606	0.95518829	5.745578694	3.71391547	0.824379603	0.917010733	up	0.002920516	2.440032451	up		--	--	Molecular Function: lipase activity (GO:0016298);; Molecular Function: carboxylic ester hydrolase activity (GO:0052689);;	--	--	--	Lipase	Phospholipase A1 OS=Vespula germanica (German yellow jacket) PE=2 SV=1	PREDICTED: inactive pancreatic lipase-related protein 1 [Tribolium castaneum]
c37676.graph_c0	11.95654263	10.51498919	5.74922003	8.472329799	5.159867276	7.161925541	14.83695524	17.16816257	0.658789709	-0.464803243	down	0.006483113	1.396474672	up		[R]	General function prediction only	--	--	--	--	WD domain, G-beta repeat;; PQQ-like domain	Myosin heavy chain kinase D GN=mhkD OS=Dictyostelium discoideum (Slime mold) PE=3 SV=1	PREDICTED: uncharacterized protein LOC662397 [Tribolium castaneum]
c46082.graph_c0	0.517626339	17.87467335	17.84110605	12.77877634	21.93791344	22.007329	54.39969105	48.94216419	0.784493464	0.988666405	up	0.000728731	1.257468952	up		[I]	Lipid transport and metabolism	--	--	[R]	General function prediction only	Carboxylesterase family;; alpha/beta hydrolase fold	Esterase FE4 (Precursor) OS=Myzus persicae (Green peach aphid) PE=1 SV=1	PREDICTED: venom carboxylesterase-6 [Tribolium castaneum]
c37640.graph_c0	3.164032065	6.018662442	30.01173723	34.96053666	4.365026008	6.579858161	67.56391184	108.735141	7.68E-13	3.038487013	up	2.94E-06	4.026662454	up		[I]	Lipid transport and metabolism	--	--	[R]	General function prediction only	Carboxylesterase family;; alpha/beta hydrolase fold;; Prolyl oligopeptidase family	Esterase E4 (Precursor) OS=Myzus persicae (Green peach aphid) PE=1 SV=1	esterase [Leptinotarsa decemlineata]
c43512.graph_c0	0.047799785	0	0.095600918	0.145087593	19.333348	17.22993701	0.302446686	1.319980954	--	--	--	5.41E-18	-4.476110154	down		--	--	Molecular Function: catalytic activity (GO:0003824);;	--	--	--	Lipase;; Alpha/beta hydrolase family;; Lipase	Phospholipase A1 OS=Vespula squamosa (Southern yellow jacket) PE=1 SV=1	PREDICTED: pancreatic lipase-related protein 2-like [Tribolium castaneum]
c51986.graph_c0	8.557565762	106.7865216	7.131405358	7.215261489	91.08519064	75.38644154	18.58611829	21.3761052	0.689690235	-2.768011353	down	2.36E-07	-2.034103902	down		--	--	--	--	[O]	Posttranslational modification, protein turnover, chaperones	Papain family cysteine protease	Cathepsin L light chain (Precursor) OS=Sarcophaga peregrina (Flesh fly) PE=1 SV=1	cathepsin L-like proteinase [Triatoma brasiliensis]
c47922.graph_c0	0	0	0	0.401462203	177.7654758	222.0363308	68.59427592	1.545259383	--	--	--	0.000138759	-2.480158679	down		--	--	--	--	--	--	--	Papilin (Precursor) GN=Ppn OS=Drosophila melanogaster (Fruit fly) PE=1 SV=2	hypothetical protein PTSG_12308 [Salpingoeca rosetta]
c49873.graph_c0	22.1177162	28.54273805	25.68545196	14.31194537	3.331797296	6.537003778	18.28197842	23.63415804	0.957273163	-0.108787759	down	1.51E-06	2.102203297	up		[IQ]	--	--	--	[I]	Lipid transport and metabolism	AMP-binding enzyme;; AMP-binding enzyme C-terminal domain	Luciferin 4-monooxygenase OS=Luciola cruciata (Japanese firefly) PE=1 SV=1	PREDICTED: 4-coumarate--CoA ligase 1-like [Tribolium castaneum]
c51208.graph_c0	8.363247798	7.528868738	17.56306802	45.99187238	10.16316003	13.21454309	31.99496848	34.15472195	0.218022054	2.178737659	up	2.47E-05	1.521021499	up		--	--	Cellular Component: membrane (GO:0016020);;	--	--	--	Lysosome-associated membrane glycoprotein (Lamp)	--	PREDICTED: uncharacterized protein LOC100141538 [Tribolium castaneum]
c41586.graph_c0	0.124560414	0.117308738	0.373686512	0	10.9679706	7.943689723	34.4529422	26.45930372	--	--	--	0.002103642	1.715256277	up		--	--	--	--	--	--	--	--	PREDICTED: uncharacterized protein LOC105197673 [Solenopsis invicta]
c51752.graph_c0	9.426497546	33.98242123	0.069059564	0.069871615	13.53155092	10.14864285	0	0	0.008482854	-8.058406183	down	6.02E-34	#NAME?	down		--	--	--	K14410|4e-95|tca:655779|similar to acid phosphatase-1	[I]	Lipid transport and metabolism	Histidine phosphatase superfamily (branch 2)	Venom acid phosphatase Acph-1 (Precursor) OS=Apis mellifera (Honeybee) PE=1 SV=1	PREDICTED: prostatic acid phosphatase [Tribolium castaneum]
c43737.graph_c0	49.69734882	52.31888392	151.9456762	98.86474583	29.36530423	29.54358966	62.82621554	57.79550177	0.069780113	1.521861734	up	0.009244099	1.05761416	up		--	--	--	--	--	--	--	--	--
c33820.graph_c0	0	0	0.113346481	0	0	0.078569921	2.663790767	6.340246168	--	--	--	0.008094125	6.840074041	up		--	--	--	--	--	--	--	--	--
c28430.graph_c0	75.53632404	103.0459162	113.2783738	41.39954252	28.95733507	12.69015104	59.96239703	59.26658595	1	0.037121452	up	3.28E-06	1.548514078	up		[E]	Amino acid transport and metabolism	Molecular Function: glycine dehydrogenase (decarboxylating) activity (GO:0004375);; Biological Process: glycine catabolic process (GO:0006546);; Molecular Function: lyase activity (GO:0016829);; Molecular Function: pyridoxal phosphate binding (GO:0030170);; Molecular Function: 2-alkenal reductase [NAD(P)] activity (GO:0032440);; Biological Process: oxidation-reduction process (GO:0055114);;	K00281|0.0|tca:658613|similar to CG3999-PA	[E]	Amino acid transport and metabolism	Glycine cleavage system P-protein;; Beta-eliminating lyase;; Aminotransferase class-V	Glycine dehydrogenase (decarboxylating), mitochondrial (Precursor) GN=gcvP OS=Dictyostelium discoideum (Slime mold) PE=3 SV=1	PREDICTED: glycine dehydrogenase (decarboxylating), mitochondrial [Tribolium castaneum]
c52056.graph_c0	31.77094939	53.65199251	5.021341541	2.216895727	23.85171186	20.50455555	5.529051007	3.167554832	5.20E-05	-3.317759422	down	1.30E-05	-2.323053165	down		--	--	--	--	--	--	ML domain	--	--
c51812.graph_c0	4.105880561	3.107285191	4.743825324	7.670468651	1.525322181	1.631464838	4.261417672	4.013052961	0.118252305	0.973093023	up	0.001325985	1.413171409	up		--	--	--	--	--	--	--	--	--
c47347.graph_c0	11.67017638	7.579834695	25.91620539	35.85700868	10.77311016	8.945150261	21.55831279	21.8075644	7.35E-06	1.874185106	up	0.004077494	1.162111706	up		--	--	--	--	--	--	Ecdysteroid kinase;; Protein of unknown function (DUF1679)	--	PREDICTED: uncharacterized protein LOC103313592 [Tribolium castaneum]
c51943.graph_c0	0.232914253	0.073118139	0.077639179	0.628416927	226.7247273	217.8560958	47.650716	64.75856471	--	--	--	8.71E-09	-1.961522711	down		--	--	--	--	--	--	--	Follicle cell protein 3C-1 GN=Fcp3C OS=Drosophila melanogaster (Fruit fly) PE=2 SV=3	PREDICTED: follicle cell protein 3C-1 [Tribolium castaneum]
c41540.graph_c0	0.135997658	0.042693375	0.090666384	0.642127524	0.921158386	1.288393223	0.122929545	0.160493442	--	--	--	0.005912811	-2.944021106	down		--	--	--	--	--	--	--	--	PREDICTED: histone-lysine N-methyltransferase SETMAR-like [Megachile rotundata]
c45924.graph_c1	0	0	0	0	4.815832077	6.727527879	1.574560611	0	--	--	--	0.000555648	-2.843848046	down		--	--	--	--	--	--	--	--	--
c44052.graph_c0	0.463715834	0.036393263	0.115930593	0.46917515	2549.966195	2377.298166	700.7607208	687.5796247	--	--	--	2.06E-06	-1.80332215	down		[K]	Transcription	--	--	--	--	--	Adhesive plaque matrix protein (Fragment) GN=FP1 OS=Mytilus edulis (Blue mussel) PE=1 SV=1	PREDICTED: extensin-like [Tribolium castaneum]
c51266.graph_c5	22.87437718	34.82617468	19.76871014	31.01844209	35.14521224	31.02883246	10.30515157	17.15400711	1	0.018571022	up	0.002920516	-1.246974328	down		--	--	--	--	[R]	General function prediction only	--	Putative uncharacterized transposon-derived protein F52C9.6 GN=F52C9.6 OS=Caenorhabditis elegans PE=5 SV=1	PREDICTED: RNA-directed DNA polymerase from mobile element jockey-like [Strongylocentrotus purpuratus]
c50491.graph_c4	71.05406627	74.34938368	393.1164433	370.6758042	61.17881628	32.27227081	111.3219922	119.6521707	2.35E-06	2.605497684	up	1.00E-04	1.334496258	up		[G]	Carbohydrate transport and metabolism	Molecular Function: hydrolase activity, hydrolyzing O-glycosyl compounds (GO:0004553);; Biological Process: metabolic process (GO:0008152);;	K12373|1e-170|tca:664567|similar to hexosaminidase A	[G]	Carbohydrate transport and metabolism	Glycosyl hydrolase family 20, catalytic domain	Beta-hexosaminidase A (Precursor) OS=Caenorhabditis briggsae PE=3 SV=2	hypothetical protein TcasGA2_TC008778 [Tribolium castaneum]
c50491.graph_c5	32.25014656	34.75502234	178.5093404	155.6946245	29.57992912	15.72507279	49.6563642	62.96898509	2.25E-08	2.533751897	up	0.001777105	1.341932665	up		--	--	Molecular Function: hydrolase activity (GO:0016787);;	K12373|6e-19|tca:664569|similar to Beta-hexosaminidase alpha chain precursor (N-acetyl-beta-glucosaminidase) (Beta-N-acetylhexosaminidase) (Hexosaminidase A)	[G]	Carbohydrate transport and metabolism	beta-acetyl hexosaminidase like	--	Beta-hexosaminidase subunit beta [Camponotus floridanus]
c48228.graph_c0	107.2125428	108.5357303	177.2003984	90.83153666	67.90294429	27.47607017	114.6132952	111.6737311	0.801749825	0.543422532	up	0.006352555	1.278221188	up		[F]	Nucleotide transport and metabolism	Molecular Function: formate-tetrahydrofolate ligase activity (GO:0004329);; Molecular Function: methylenetetrahydrofolate dehydrogenase (NADP+) activity (GO:0004488);; Molecular Function: ATP binding (GO:0005524);; Biological Process: folic acid-containing compound biosynthetic process (GO:0009396);; Biological Process: oxidation-reduction process (GO:0055114);;	K00288|0.0|tca:656820|similar to AGAP002830-PA	[H]	Coenzyme transport and metabolism	Formate--tetrahydrofolate ligase;; Tetrahydrofolate dehydrogenase/cyclohydrolase, NAD(P)-binding domain;; Tetrahydrofolate dehydrogenase/cyclohydrolase, catalytic domain	Formyltetrahydrofolate synthetase OS=Spodoptera frugiperda (Fall armyworm) PE=2 SV=3	PREDICTED: c-1-tetrahydrofolate synthase, cytoplasmic-like [Megachile rotundata]
c46522.graph_c0	67.21104597	55.59034273	124.1606054	133.8745753	8.734111313	13.9369429	46.09972969	72.13068311	0.02946662	1.275279244	up	0.001504908	2.399248069	up		--	--	--	--	--	--	Condensation domain	--	PREDICTED: uncharacterized protein LOC658520 [Tribolium castaneum]
c19050.graph_c0	0.215977919	0	0	0	126.2266719	181.7533564	36.50697121	0.611711233	--	--	--	6.07E-05	-3.023046333	down		--	--	--	--	--	--	--	--	--
c48200.graph_c0	1357.988832	2274.872451	7770.531105	5836.477003	601.656405	553.1594966	1948.90489	2050.286597	0.006373328	2.132707631	up	8.58E-07	1.815931494	up		[R]	General function prediction only	--	--	[I]	Lipid transport and metabolism	alpha/beta hydrolase fold	Lipase 3 (Precursor) GN=Lip3 OS=Drosophila melanogaster (Fruit fly) PE=2 SV=1	PREDICTED: lipase 3 [Tribolium castaneum]
c48200.graph_c1	10.6789125	3.330717634	32.03718925	81.65676355	1.203081047	0.526701584	12.37502354	9.175452373	0.060234196	3.184183167	up	1.15E-11	3.67159518	up		[P]	Inorganic ion transport and metabolism	Cellular Component: membrane (GO:0016020);;	--	[P]	Inorganic ion transport and metabolism	Sulfate transporter family;; Sulfate transporter N-terminal domain with GLY motif;; STAS domain	Sulfate permease family protein 3 GN=sulp-3 OS=Caenorhabditis elegans PE=2 SV=3	PREDICTED: sodium-independent sulfate anion transporter-like [Tribolium castaneum]
c40224.graph_c0	0.521401074	0.433275943	172.8008867	340.1078298	21.69427886	28.10663516	99.02829353	109.0628447	5.17E-12	9.255012726	up	9.33E-10	2.083267998	up		[E]	Amino acid transport and metabolism	Molecular Function: histidine decarboxylase activity (GO:0004398);; Cellular Component: cytoplasm (GO:0005737);; Biological Process: cellular amino acid metabolic process (GO:0006520);; Biological Process: terminal branching, open tracheal system (GO:0007430);; Biological Process: imaginal disc-derived wing morphogenesis (GO:0007476);; Biological Process: RNA interference (GO:0016246);; Molecular…	K01590|0.0|tca:664593|similar to aromatic amino acid decarboxylase	[E]	Amino acid transport and metabolism	Pyridoxal-dependent decarboxylase conserved domain;; Beta-eliminating lyase	Histidine decarboxylase GN=Hdc OS=Drosophila melanogaster (Fruit fly) PE=2 SV=2	hypothetical protein TcasGA2_TC010062 [Tribolium castaneum]
c44689.graph_c0	26.16001876	33.05031483	53.21134166	26.46800006	18.74236012	12.57801749	46.91523311	47.21436181	0.768367657	0.663390701	up	1.31E-06	1.614708573	up		[E]	Amino acid transport and metabolism	Molecular Function: 4-aminobutyrate transaminase activity (GO:0003867);; Biological Process: gamma-aminobutyric acid metabolic process (GO:0009448);; Molecular Function: pyridoxal phosphate binding (GO:0030170);;	K13524|0.0|aag:AaeL_AAEL012609|4-aminobutyrate aminotransferase	[E]	Amino acid transport and metabolism	Aminotransferase class-III	4-aminobutyrate aminotransferase GN=gabT OS=Dictyostelium discoideum (Slime mold) PE=3 SV=1	4-aminobutyrate aminotransferase [Aedes aegypti]
c37618.graph_c0	22.74592428	17.30353062	444.1846835	239.6453097	50.55112726	19.56956225	158.9692337	119.5029661	0.001665862	4.3177817	up	0.000227907	2.023096041	up		[E]	Amino acid transport and metabolism	Molecular Function: L-tyrosine:2-oxoglutarate aminotransferase activity (GO:0004838);; Biological Process: biosynthetic process (GO:0009058);; Biological Process: aromatic amino acid family metabolic process (GO:0009072);; Molecular Function: pyridoxal phosphate binding (GO:0030170);;	K00815|0.0|tca:659321|similar to CG1461-PA	[E]	Amino acid transport and metabolism	Aminotransferase class I and II;; Beta-eliminating lyase;; Aminotransferase class-V	Tyrosine aminotransferase GN=tat OS=Dictyostelium discoideum (Slime mold) PE=3 SV=1	PREDICTED: tyrosine aminotransferase [Tribolium castaneum]
c44925.graph_c0	9.3491683	3.457129629	6.309343646	16.77128318	167.220434	206.2717446	408.5417415	469.5240982	0.682997151	1.014454779	up	0.001289447	1.2538071	up		[S]	Function unknown	Biological Process: single-multicellular organism process (GO:0044707);;	--	[R]	General function prediction only	Leucine rich repeat;; Leucine Rich repeats (2 copies);; Leucine rich repeats (6 copies);; Leucine Rich Repeat	P-granule-associated novel protein 1 (Precursor) GN=M88.6 OS=Caenorhabditis elegans PE=1 SV=1	PREDICTED: toll-like receptor 13 [Tribolium castaneum]
c39365.graph_c0	23.06638091	6.433788873	12.29688517	41.22765167	24.10816182	61.50650323	303.3045236	218.641217	0.771663953	1.014857138	up	4.14E-05	2.624368537	up		[R]	General function prediction only	--	--	[R]	General function prediction only	Phosphatidylethanolamine-binding protein	Phosphatidylethanolamine-binding protein homolog F40A3.3 GN=F40A3.3 OS=Caenorhabditis elegans PE=3 SV=1	PREDICTED: protein D2 isoform X2 [Tribolium castaneum]
c39399.graph_c0	0.236778447	0.074331215	0	0.718698102	2787.294907	3983.459258	735.6081702	460.3276808	--	--	--	5.79E-05	-2.478991865	down		--	--	--	--	--	--	Haemolymph juvenile hormone binding protein (JHBP)	--	unknown [Dendroctonus ponderosae]
c46410.graph_c0	0.545532835	0.08562882	0	0	0	0	4.027082898	3.025830633	--	--	--	1.96E-08	Inf	up		--	--	--	--	--	--	--	--	--
c19599.graph_c0	0	0	0	0	4.404678508	4.93041869	0.900082423	0	--	--	--	0.000380654	-3.342195492	down		--	--	--	--	--	--	--	--	--
c14462.graph_c0	1.288818243	26.98072057	0.589182362	2.421698445	24.94172645	19.39954856	4.493474111	5.814409378	0.713772386	-3.028855236	down	5.35E-07	-2.080427341	down		--	--	--	--	--	--	--	--	--
c16580.graph_c0	4.250211792	2.77743386	1.431213948	7.064695505	305.5906147	249.0757289	696.5429272	639.3861034	0.926835236	0.433220131	up	0.000753998	1.29390922	up		--	--	Molecular Function: G-protein coupled receptor activity (GO:0004930);; Biological Process: G-protein coupled receptor signaling pathway (GO:0007186);; Biological Process: visual perception (GO:0007601);; Biological Process: phototransduction (GO:0007602);; Molecular Function: photoreceptor activity (GO:0009881);; Cellular Component: integral component of membrane (GO:0016021);; Biological Process…	K04255|0.0|tca:661924|rhodopsin 1/6-like	[R]	General function prediction only	7 transmembrane receptor (rhodopsin family);; Serpentine type 7TM GPCR chemoreceptor Srsx	Rhodopsin OS=Sphodromantis sp. (Mantis) PE=2 SV=1	rhodopsin 1/6-like [Tribolium castaneum]
c39431.graph_c0	16.32233558	13.73538619	6.270046127	12.23934616	19.88240621	18.99141127	34.49766151	45.43329363	0.620532048	-0.513484108	down	0.005877815	1.062332375	up		--	--	--	--	[S]	Function unknown	Costars	--	PREDICTED: actin-binding Rho-activating protein isoform X1 [Tribolium castaneum]
c49295.graph_c0	56.83911271	35.83748536	20.33427916	41.14676812	24.32335231	19.57076288	56.46689988	51.6019958	0.86085029	-0.411956962	down	0.000189133	1.325758298	up		[E]	Amino acid transport and metabolism	Molecular Function: oxidoreductase activity, acting on CH-OH group of donors (GO:0016614);;	--	[R]	General function prediction only	GMC oxidoreductase;; GMC oxidoreductase	Glucose dehydrogenase [FAD, quinone] short protein (Precursor) GN=Gld OS=Drosophila pseudoobscura pseudoobscura (Fruit fly) PE=3 SV=4	PREDICTED: glucose dehydrogenase [FAD, quinone] [Tribolium castaneum]
c43051.graph_c0	30.51531081	24.21067571	26.98723736	7.139988779	14.6322972	10.88560295	30.03645899	34.64810868	0.887128765	-0.438894086	down	0.000261511	1.367395447	up		[E]	Amino acid transport and metabolism	Molecular Function: tryptophan 2,3-dioxygenase activity (GO:0004833);; Biological Process: ommochrome biosynthetic process (GO:0006727);; Biological Process: tryptophan catabolic process to kynurenine (GO:0019441);; Biological Process: tryptophan catabolic process to acetyl-CoA (GO:0019442);; Molecular Function: heme binding (GO:0020037);; Molecular Function: metal ion binding (GO:0046872);; Biol…	K00453|0.0|tca:654844|V, TDO, TO, TRPO, Tcv	[E]	Amino acid transport and metabolism	Tryptophan 2,3-dioxygenase	Tryptophan 2,3-dioxygenase {ECO:0000255|HAMAP-Rule:MF_03020} OS=Tribolium castaneum (Red flour beetle) PE=2 SV=1	hypothetical protein TcasGA2_TC008028 [Tribolium castaneum]
c42859.graph_c0	16.74352434	60.36174335	215.5335478	375.6433814	47.75140397	38.10879176	159.3731372	121.8680152	0.000117242	3.150730686	up	2.21E-05	1.738629665	up		--	--	Molecular Function: alpha-galactosidase activity (GO:0004557);; Cellular Component: cytoplasm (GO:0005737);; Biological Process: oligosaccharide metabolic process (GO:0009311);; Biological Process: glycoside catabolic process (GO:0016139);; Biological Process: glycosylceramide catabolic process (GO:0046477);;	K01189|0.0|tca:662197|similar to CG7997-PA, isoform A	[G]	Carbohydrate transport and metabolism	Melibiase	Probable alpha-galactosidase (Precursor) GN=melA OS=Dictyostelium discoideum (Slime mold) PE=3 SV=1	PREDICTED: alpha-N-acetylgalactosaminidase-like [Tribolium castaneum]
c52165.graph_c0	14.17694987	16.52091187	1.217230031	12.02565602	19.814745	20.49849923	2.718264721	2.534922758	0.602740281	-1.053649366	down	1.67E-08	-2.91665029	down		--	--	--	--	--	--	--	--	PREDICTED: hypothetical protein LOC100649135 [Bombus terrestris]
c41889.graph_c0	0.225043249	0	0	0.113846339	0.136097719	0.097499055	0.584828707	0.896325244	--	--	--	0.008918891	2.689061139	up		[V]	Defense mechanisms	Molecular Function: nucleotide binding (GO:0000166);; Biological Process: cellular process (GO:0009987);; Molecular Function: drug transmembrane transporter activity (GO:0015238);; Cellular Component: membrane (GO:0016020);; Biological Process: response to methotrexate (GO:0031427);; Molecular Function: ATPase activity, coupled to transmembrane movement of substances (GO:0042626);; Biological Pro…	--	[Q]	Secondary metabolites biosynthesis, transport and catabolism	ABC transporter;; ABC transporter transmembrane region;; RecF/RecN/SMC N terminal domain;; AAA domain;; Predicted ATPase of the ABC class;; AAA ATPase domain;; P-loop containing region of AAA domain;; AAA domain;; AAA domain;; Protein of unknown function, DUF258;; AAA domain;; AAA domain (dynein-related subfamily);; Molybdopterin guanine dinucleotide synthesis protein B	Multidrug resistance protein homolog 49 GN=Mdr49 OS=Drosophila melanogaster (Fruit fly) PE=2 SV=2	PREDICTED: ATP-binding cassette sub-family B member 5-like isoform X3 [Tribolium castaneum]
c51865.graph_c0	1748.538464	1734.332522	804.7179511	851.9366812	19.8134537	21.49022591	2.24874268	4.471596606	0.289331601	-0.864248573	down	0.000287643	-2.600511733	down		--	--	--	--	--	--	--	--	--
c47342.graph_c0	0.307307767	0.675306048	0.256093417	0.492299016	3.469166694	2.964579925	7.731497202	9.574218321	0.967114774	-0.190382634	down	0.003887552	1.451295657	up		[C]	Energy production and conversion	Molecular Function: oxidoreductase activity (GO:0016491);; Biological Process: oxidation-reduction process (GO:0055114);;	--	[C]	Energy production and conversion	Nitroreductase family	Uncharacterized protein C02C2.5 GN=C02C2.5 OS=Caenorhabditis elegans PE=3 SV=2	hypothetical protein YQE_01861, partial [Dendroctonus ponderosae]
c41633.graph_c0	167.8393743	82.35140572	77.68511663	181.1813164	117.9115505	79.22424422	185.5304256	232.9996203	0.94140307	0.221347633	up	0.002487339	1.112170833	up		[R]	General function prediction only	--	--	[R]	General function prediction only	Phosphatidylethanolamine-binding protein	OV-16 antigen (Precursor) GN=OV16 OS=Onchocerca volvulus PE=2 SV=2	PREDICTED: protein D2-like [Tribolium castaneum]
c47761.graph_c0	133.8974522	192.1123622	924.3646695	326.4576802	137.2014822	90.55504442	663.8507579	752.0256586	0.432842695	2.186017979	up	5.65E-15	2.662849552	up		[ER]	--	Molecular Function: zinc ion binding (GO:0008270);; Molecular Function: oxidoreductase activity (GO:0016491);; Biological Process: oxidation-reduction process (GO:0055114);;	--	[Q]	Secondary metabolites biosynthesis, transport and catabolism	Alcohol dehydrogenase GroES-like domain;; Zinc-binding dehydrogenase	Sorbitol dehydrogenase GN=SDH OS=Bombyx mori (Silk moth) PE=2 SV=1	PREDICTED: D-arabinitol dehydrogenase 1 [Tribolium castaneum]
c37301.graph_c0	0.166770715	1.099431429	0.166773067	1.518606926	15.33021471	16.87823571	65.57433468	88.20993569	--	--	--	1.50E-07	2.276272001	up		--	--	--	--	--	--	--	--	--
c34286.graph_c0	0.267921077	0.693888821	0.200943641	2.304140099	6.481144887	5.385912323	14.47003678	21.57920289	--	--	--	0.00567035	1.626134397	up		--	--	--	--	--	--	Protein of unknown function (DUF1091);; ML domain	--	PREDICTED: uncharacterized protein LOC103314317 isoform X2 [Tribolium castaneum]
c19234.graph_c0	0.743582192	0	0.247864226	0	505.3323512	475.7568854	256.305895	201.3020771	--	--	--	0.004447813	-1.075140198	down		--	--	Molecular Function: binding (GO:0005488);;	--	[K]	Transcription	--	Collagen alpha-2(IV) chain (Precursor) GN=let-2 OS=Caenorhabditis elegans PE=1 SV=2	hypothetical protein LOTGIDRAFT_233742 [Lottia gigantea]
c47700.graph_c0	364.2814991	635.8036968	2694.407822	3115.105006	786.3861656	423.5177094	1373.738413	1456.939183	9.82E-05	2.752813852	up	0.001170422	1.25518517	up		[G]	Carbohydrate transport and metabolism	Biological Process: metabolic process (GO:0008152);; Molecular Function: hydrolase activity (GO:0016787);;	K01187|0.0|tca:664120|similar to GA13362-PA	[G]	Carbohydrate transport and metabolism	Alpha amylase, catalytic domain	Maltase 1 (Precursor) GN=Mal-B1 OS=Drosophila virilis (Fruit fly) PE=3 SV=2	PREDICTED: maltase 2 [Tribolium castaneum]
c42919.graph_c0	0	0	0.090738438	0	8.165315429	10.18954032	1.312290558	2.505687441	--	--	--	0.000122704	-2.247312472	down		[R]	General function prediction only	--	--	[I]	Lipid transport and metabolism	Partial alpha/beta-hydrolase lipase region;; Alpha/beta hydrolase family;; Alpha/beta hydrolase family;; alpha/beta hydrolase fold	Lipase 3 (Precursor) GN=Lip3 OS=Drosophila melanogaster (Fruit fly) PE=2 SV=1	lysosomal acid lipase [Culex quinquefasciatus]
c45051.graph_c0	190.1282146	178.9757074	321.9887132	184.1492494	109.3782307	85.06416523	245.7530663	293.9487286	0.658108357	0.681466175	up	1.98E-05	1.49769078	up		[ER]	--	Molecular Function: zinc ion binding (GO:0008270);; Molecular Function: oxidoreductase activity (GO:0016491);; Biological Process: oxidation-reduction process (GO:0055114);;	K00008|0.0|tca:661035|similar to CG4649-PA	[Q]	Secondary metabolites biosynthesis, transport and catabolism	Alcohol dehydrogenase GroES-like domain;; Zinc-binding dehydrogenase	Sorbitol dehydrogenase GN=SDH OS=Bombyx mori (Silk moth) PE=2 SV=1	PREDICTED: sorbitol dehydrogenase [Tribolium castaneum]
c40885.graph_c1	1364.758372	1328.333383	3418.288323	4800.953826	318.4580106	519.8033961	1238.384769	1847.545669	0.016775601	1.808207418	up	0.004678804	1.896825694	up		--	--	--	--	--	--	--	--	PREDICTED: uncharacterized protein LOC661370 [Tribolium castaneum]
c14905.graph_c0	11.58929801	7.569122168	30.46118981	35.17721566	6.981919383	5.001777742	13.80701863	13.2051405	3.38E-06	1.974434543	up	0.005356855	1.199333778	up		[P]	Inorganic ion transport and metabolism	Molecular Function: sulfate transmembrane transporter activity (GO:0015116);; Cellular Component: membrane (GO:0016020);; Biological Process: single-organism transport (GO:0044765);;	K14453|0.0|tca:659697|similar to sulfate transporter	[P]	Inorganic ion transport and metabolism	Sulfate transporter family;; Sulfate transporter N-terminal domain with GLY motif;; STAS domain	Sulfate permease family protein 3 GN=sulp-3 OS=Caenorhabditis elegans PE=2 SV=3	PREDICTED: solute carrier family 26 member 10 isoform X1 [Tribolium castaneum]
c40575.graph_c0	5.066949562	0.482115661	0.36566131	3.879305505	18730.02945	26687.62554	6917.840066	4593.630634	0.996617743	-0.25896812	down	0.00103035	-1.958254819	down		--	--	--	--	[I]	Lipid transport and metabolism	Lipoprotein amino terminal region;; Domain of unknown function (DUF1943);; von Willebrand factor type D domain	YP160 (Precursor) GN=VTG OS=Anthonomus grandis (Boll weevil) PE=3 SV=1	PREDICTED: vitellogenin [Tribolium castaneum]
c26519.graph_c0	0.132974502	0	0.132976377	0.403620024	2.573375783	4.240143995	0.120196886	0.564932729	--	--	--	0.005221011	-3.302052105	down		--	--	--	--	--	--	--	--	--
c50040.graph_c0	0.053445006	0.025166768	0.748240639	0	0	0.111143172	0.652177402	0.624407613	--	--	--	0.002356187	3.525799436	up		--	--	--	--	--	--	--	--	--
c37704.graph_c0	0.100479246	0.18925906	0.301441988	0.101662186	9.382282839	9.054701124	39.09978481	34.50604765	--	--	--	1.38E-07	2.021518734	up		--	--	--	--	--	--	--	--	PREDICTED: uncharacterized protein LOC658122 isoform X1 [Tribolium castaneum]
c17101.graph_c0	23.40846395	17.54821108	94.68406778	22.82258603	24.82360867	23.42035266	62.85275966	68.11684568	0.682997151	1.763884086	up	4.79E-05	1.464292803	up		[F]	Nucleotide transport and metabolism	Molecular Function: phosphoribosylformylglycinamidine synthase activity (GO:0004642);; Biological Process: 'de novo' IMP biosynthetic process (GO:0006189);;	K01952|0.0|tca:100142601|similar to phosphoribosylformylglycinamidine synthase, putative	[F]	Nucleotide transport and metabolism	CobB/CobQ-like glutamine amidotransferase domain;; AIR synthase related protein, C-terminal domain;; AIR synthase related protein, N-terminal domain	Phosphoribosylformylglycinamidine synthase GN=ade2 OS=Drosophila melanogaster (Fruit fly) PE=1 SV=2	PREDICTED: phosphoribosylformylglycinamidine synthase-like [Tribolium castaneum]
c36823.graph_c0	19.40110599	24.79084882	87.02366368	27.87200519	10.84453839	10.11918107	28.77403803	31.44257299	0.627955927	1.624930606	up	0.000134922	1.545814437	up		[I]	Lipid transport and metabolism	Molecular Function: glutaryl-CoA dehydrogenase activity (GO:0004361);; Cellular Component: mitochondrial matrix (GO:0005759);; Cellular Component: microtubule associated complex (GO:0005875);; Biological Process: lysine catabolic process (GO:0006554);; Biological Process: tryptophan metabolic process (GO:0006568);; Biological Process: hydroxylysine catabolic process (GO:0046948);; Molecular Funct…	K00252|1e-97|aag:AaeL_AAEL013642|acyl-coa dehydrogenase	[E]	Amino acid transport and metabolism	Acyl-CoA dehydrogenase, N-terminal domain;; Acyl-CoA dehydrogenase, middle domain	Probable glutaryl-CoA dehydrogenase, mitochondrial (Precursor) GN=F54D5.7 OS=Caenorhabditis elegans PE=1 SV=1	PREDICTED: glutaryl-CoA dehydrogenase, mitochondrial-like [Bombus terrestris]
c39788.graph_c0	104.5166511	79.13537276	34.02915694	108.2447842	76.5842762	140.7409285	261.0381659	257.2301346	0.968318554	-0.197071452	down	0.002481193	1.271440538	up		[K]	Transcription	--	K12626|1e-63|tca:658224|similar to U6 snRNA-associated Sm-like protein LSm7	[A]	RNA processing and modification	Leucine rich repeat;; Leucine Rich repeats (2 copies);; Leucine rich repeats (6 copies);; Leucine Rich Repeat;; Leucine rich repeat;; LSM domain	Probable U6 snRNA-associated Sm-like protein LSm7 GN=lsm7 OS=Dictyostelium discoideum (Slime mold) PE=3 SV=1	PREDICTED: U6 snRNA-associated Sm-like protein LSm7 [Tribolium castaneum]
c47556.graph_c0	0.154946033	0.243208936	0.413195248	0.313540419	1.749170294	2.255558825	0.373485753	0.292567653	--	--	--	0.005954041	-2.565928043	down		--	--	--	--	--	--	--	--	PREDICTED: putative uncharacterized protein FLJ37770 [Microplitis demolitor]
c43937.graph_c0	1.295918123	12.51968224	56.39413542	66.10859439	4.934924825	8.693437278	17.30637828	18.44085397	6.54E-15	3.381502507	up	0.005524615	1.408799485	up		[Q]	Secondary metabolites biosynthesis, transport and catabolism	Molecular Function: binding (GO:0005488);; Molecular Function: oxidoreductase activity (GO:0016491);;	K07424|1e-128|tca:664295|CYP9Z4, GLEAN_06444	[Q]	Secondary metabolites biosynthesis, transport and catabolism	Cytochrome P450	Probable cytochrome P450 9f2 GN=Cyp9f2 OS=Drosophila melanogaster (Fruit fly) PE=2 SV=1	cytochrome P450 9Z4 [Tribolium castaneum]
c36958.graph_c0	53.03925573	70.01645619	155.9054652	62.85345002	15.84141522	14.06919524	84.22909786	84.18908849	0.689316113	1.071450216	up	1.69E-14	2.517804491	up		[E]	Amino acid transport and metabolism	Molecular Function: aminomethyltransferase activity (GO:0004047);; Cellular Component: lipid particle (GO:0005811);; Cellular Component: glycine cleavage complex (GO:0005960);; Biological Process: glycine catabolic process (GO:0006546);;	K00605|1e-170|tca:663354|similar to CG31116-PD, isoform D	[E]	Amino acid transport and metabolism	Aminomethyltransferase folate-binding domain;; Glycine cleavage T-protein C-terminal barrel domain	Aminomethyltransferase, mitochondrial (Precursor) GN=gcvT OS=Dictyostelium discoideum (Slime mold) PE=3 SV=1	PREDICTED: aminomethyltransferase, mitochondrial [Tribolium castaneum]
c48905.graph_c0	3.238558535	2.249173552	1.41123535	1.592579234	2.99364068	3.072693243	0.523327484	0.115297089	0.513668142	-0.669787531	down	6.35E-08	-3.21824304	down		[I]	Lipid transport and metabolism	--	--	[R]	General function prediction only	Acyltransferase family	Nose resistant to fluoxetine protein 6 (Precursor) GN=nrf-6 OS=Caenorhabditis elegans PE=1 SV=3	PREDICTED: nose resistant to fluoxetine protein 6-like [Tribolium castaneum]
c44718.graph_c0	10.1120792	8.9288138	26.74810035	10.00700737	5.872933519	4.491381564	12.91469756	16.06899649	0.674819094	1.18521348	up	1.05E-05	1.508451777	up		[I]	Lipid transport and metabolism	Molecular Function: ATP binding (GO:0005524);; Cellular Component: mitochondrion (GO:0005739);; Biological Process: ATP catabolic process (GO:0006200);; Molecular Function: 3-oxoacid CoA-transferase activity (GO:0008260);; Cellular Component: membrane (GO:0016020);; Molecular Function: ATPase activity (GO:0016887);; Biological Process: ketone body catabolic process (GO:0046952);;	--	[C]	Energy production and conversion	ABC-2 type transporter;; ABC transporter;; Coenzyme A transferase	Probable succinyl-CoA:3-ketoacid coenzyme A transferase, mitochondrial (Precursor) GN=oxct1 OS=Dictyostelium discoideum (Slime mold) PE=3 SV=1	PREDICTED: ATP-binding cassette sub-family G member 5 [Tribolium castaneum]
c42458.graph_c0	36.53748833	35.68716503	106.5635279	94.16804139	18.66109125	26.07938277	63.75538226	92.25298353	0.000573408	1.68795373	up	0.001474178	1.820172368	up		--	--	Molecular Function: iron ion binding (GO:0005506);; Molecular Function: cysteine dioxygenase activity (GO:0017172);; Biological Process: L-cysteine metabolic process (GO:0046439);; Biological Process: oxidation-reduction process (GO:0055114);;	K00456|1e-106|tca:663314|similar to CG5493-PA	[E]	Amino acid transport and metabolism	Cysteine dioxygenase type I	Cysteine dioxygenase GN=cdo-1 OS=Caenorhabditis briggsae PE=3 SV=1	PREDICTED: cysteine dioxygenase type 1 [Tribolium castaneum]
c41774.graph_c0	14.08353382	17.20771355	55.65945086	43.67063589	17.02621647	23.45836333	40.11398393	44.76705683	5.63E-05	1.887340509	up	0.007579358	1.087708054	up		[GC]	--	--	--	[GC]	--	UDP-glucoronosyl and UDP-glucosyl transferase;; Glycosyltransferase family 28 C-terminal domain;; Glycosyl transferase family 1	Putative UDP-glucuronosyltransferase ugt-50 (Precursor) GN=ugt-50 OS=Caenorhabditis elegans PE=1 SV=2	PREDICTED: UDP-glucuronosyltransferase 2B9 [Tribolium castaneum]
c50441.graph_c0	186.1120283	250.0644227	637.9859403	531.5634586	85.80161904	96.39349835	218.7817488	228.700637	0.020819713	1.64357458	up	0.000676951	1.318295603	up		[G]	Carbohydrate transport and metabolism	Molecular Function: alpha-mannosidase activity (GO:0004559);; Biological Process: mannose metabolic process (GO:0006013);; Molecular Function: zinc ion binding (GO:0008270);; Molecular Function: carbohydrate binding (GO:0030246);;	K12311|0.0|tca:657014|similar to CG6206-PB, isoform B	[G]	Carbohydrate transport and metabolism	Glycosyl hydrolases family 38 C-terminal domain;; Glycosyl hydrolases family 38 N-terminal domain;; Alpha mannosidase, middle domain	Alpha-mannosidase 58 kDa subunit (Precursor) GN=manA OS=Dictyostelium discoideum (Slime mold) PE=1 SV=2	PREDICTED: lysosomal alpha-mannosidase [Tribolium castaneum]
c42036.graph_c0	121.4694645	118.7708361	336.4852556	316.6790445	243.9936056	473.1629567	850.9448722	1078.520327	0.001895841	1.6542327	up	0.004767108	1.443686809	up		--	--	--	--	--	--	--	--	--
c44912.graph_c0	60.65493616	92.68357441	64.86732684	58.2344542	55.03738447	63.21940126	138.3134518	135.4936699	0.950198259	-0.096460385	down	0.001165782	1.233298814	up		[Q]	Secondary metabolites biosynthesis, transport and catabolism	Molecular Function: oxidoreductase activity (GO:0016491);;	K00477|1e-127|tca:658138|similar to Phytanoyl-CoA dioxygenase, peroxisomal precursor (Phytanoyl-CoA alpha-hydroxylase) (PhyH) (Phytanic acid oxidase)	[I]	Lipid transport and metabolism	Phytanoyl-CoA dioxygenase (PhyH)	Probable phytanoyl-CoA dioxygenase GN=ZK550.6 OS=Caenorhabditis elegans PE=3 SV=2	PREDICTED: phytanoyl-CoA dioxygenase, peroxisomal-like [Tribolium castaneum]
c51928.graph_c0	29.46573376	26.45657331	169.1041013	124.2540515	56.55804246	58.46725925	162.6619988	196.7475289	2.20E-05	2.608755273	up	1.86E-06	1.665703952	up		[H]	Coenzyme transport and metabolism	Molecular Function: prenyltransferase activity (GO:0004659);; Biological Process: isoprenoid biosynthetic process (GO:0008299);;	K00787|0.0|tca:661272|Fpps	[H]	Coenzyme transport and metabolism	Polyprenyl synthetase	Farnesyl diphosphate synthase GN=fps OS=Dictyostelium discoideum (Slime mold) PE=2 SV=1	farnesyl pyrophosphate synthase [Tribolium castaneum]
c43199.graph_c0	45.60126907	77.87100745	216.7908668	174.5681933	48.01953452	32.20454437	93.14272209	87.45232824	0.000687725	1.889978602	up	0.00103035	1.198171819	up		[G]	Carbohydrate transport and metabolism	Molecular Function: beta-galactosidase activity (GO:0004565);; Biological Process: carbohydrate metabolic process (GO:0005975);;	--	[G]	Carbohydrate transport and metabolism	Glycosyl hydrolases family 35;; Beta-galactosidase	Beta-galactosidase 1 (Precursor) GN=glb1 OS=Dictyostelium discoideum (Slime mold) PE=3 SV=1	PREDICTED: beta-galactosidase-1-like protein 2 [Tribolium castaneum]
c37517.graph_c0	0	0	0	0	46.59938828	68.30315009	12.56757278	0.285354405	--	--	--	6.07E-05	-3.130952942	down		--	--	--	--	--	--	--	--	--
c40325.graph_c0	467.6631854	751.4575636	4682.84202	3618.941678	229.8615402	155.9885681	643.2192706	702.3107882	9.23E-06	2.993545644	up	1.01E-07	1.828704046	up		--	--	--	--	--	--	Chitin binding domain	--	hypothetical protein TcasGA2_TC016344 [Tribolium castaneum]
c35592.graph_c0	3.935357759	3.39739447	15.90562855	48.60978209	16.34237019	9.54787369	34.6086539	30.30334693	0.139708374	3.311650924	up	0.004623434	1.35523969	up		--	--	--	--	[W]	Extracellular structures	--	Cadmium metallothionein (Precursor) GN=MTT1 OS=Tetrahymena thermophila PE=1 SV=1	subfamily 7a metallothionein 3 [Tetrahymena hegewischi]
c49381.graph_c0	6.802427947	8.27904411	1.072705687	0.476481654	122.0991683	142.0241593	43.79821686	71.04492878	2.86E-09	-3.045706088	down	0.002976608	-1.18212661	down		--	--	--	--	[I]	Lipid transport and metabolism	GNS1/SUR4 family	Elongation of very long chain fatty acids protein AAEL008004 GN=AAEL008004 OS=Aedes aegypti (Yellowfever mosquito) PE=2 SV=2	PREDICTED: elongation of very long chain fatty acids protein 7 [Tribolium castaneum]
c39469.graph_c0	8.358952178	9.543051385	1.586118507	2.372928887	21.39177978	21.82268216	8.275975314	11.95989146	2.74E-06	-1.977634365	down	0.008573484	-1.073330148	down		[L]	Replication, recombination and repair	Molecular Function: nucleic acid binding (GO:0003676);; Biological Process: DNA metabolic process (GO:0006259);; Biological Process: protein homooligomerization (GO:0051260);;	--	[R]	General function prediction only	Reverse transcriptase (RNA-dependent DNA polymerase);; Gypsy protein;; Integrase core domain;; His(2)-Cys(2) zinc finger;; BTB/POZ domain;; BTB/POZ domain	Endonuclease GN=pol OS=Drosophila melanogaster (Fruit fly) PE=3 SV=1	hypothetical protein TcasGA2_TC011220 [Tribolium castaneum]
c43143.graph_c0	18.8723373	18.69993744	106.2582899	16.10905834	23.61471249	21.37040008	64.65149128	101.3539478	0.746223597	1.959340734	up	0.006313244	1.905760716	up		[GEPR]	--	Molecular Function: transporter activity (GO:0005215);; Biological Process: transport (GO:0006810);; Cellular Component: membrane (GO:0016020);;	K06258|0.0|tca:661411|similar to CG3168-PA, isoform A	[R]	General function prediction only	Major Facilitator Superfamily;; Sugar (and other) transporter	Putative transporter ZK637.1 GN=ZK637.1 OS=Caenorhabditis elegans PE=3 SV=5	PREDICTED: synaptic vesicle glycoprotein 2A [Tribolium castaneum]
c38376.graph_c0	0.106197045	0.200028899	0.477893441	0.268618251	0.873446279	0.736150876	5.519568428	4.210925635	--	--	--	0.000412213	2.622176253	up		[TZDR]	--	Molecular Function: calcium ion binding (GO:0005509);;	--	[R]	General function prediction only	EF hand;; EF-hand domain pair;; EF-hand domain;; EF hand;; EF-hand domain pair	Calcineurin subunit B GN=CNB1 OS=Naegleria gruberi (Amoeba) PE=3 SV=1	PREDICTED: calcium and integrin-binding family member 2 [Tribolium castaneum]
c52062.graph_c0	27.03082419	35.29771461	36.11732479	23.90169728	2.417741432	1.417128515	15.60453256	20.42646245	0.942579525	0.172787567	up	1.63E-05	3.259086891	up		[IQR]	--	Biological Process: metabolic process (GO:0008152);; Molecular Function: oxidoreductase activity (GO:0016491);;	--	[IR]	--	short chain dehydrogenase	Alcohol dehydrogenase GN=Adh OS=Drosophila nigra (Fruit fly) PE=3 SV=2	PREDICTED: 15-hydroxyprostaglandin dehydrogenase [NAD(+)]-like, partial [Tribolium castaneum]
c46145.graph_c0	36.16578258	134.61294	943.2514865	814.49374	114.0499187	61.33132738	345.4313707	379.2031429	7.04E-09	3.598019585	up	8.00E-10	2.075527577	up		[G]	Carbohydrate transport and metabolism	Molecular Function: catalytic activity (GO:0003824);;	--	[G]	Carbohydrate transport and metabolism	Glycosyl hydrolases family 31	Neutral alpha-glucosidase AB (Precursor) GN=modA OS=Dictyostelium discoideum (Slime mold) PE=3 SV=1	PREDICTED: uncharacterized family 31 glucosidase KIAA1161 [Tribolium castaneum]
c44931.graph_c0	21.48439001	19.16868181	89.82331072	20.80860979	9.847291118	9.784086548	24.36210366	24.0008729	0.708850864	1.691381956	up	0.000240129	1.32419833	up		[I]	Lipid transport and metabolism	Molecular Function: acyl-CoA dehydrogenase activity (GO:0003995);; Molecular Function: flavin adenine dinucleotide binding (GO:0050660);; Biological Process: oxidation-reduction process (GO:0055114);;	--	[I]	Lipid transport and metabolism	Acyl-CoA dehydrogenase, C-terminal domain;; Acyl-CoA dehydrogenase, N-terminal domain;; Acyl-CoA dehydrogenase, C-terminal domain;; Acyl-CoA dehydrogenase, middle domain	Probable short/branched chain specific acyl-CoA dehydrogenase GN=acadsb OS=Dictyostelium discoideum (Slime mold) PE=3 SV=1	PREDICTED: short-chain specific acyl-CoA dehydrogenase, mitochondrial [Tribolium castaneum]
c17020.graph_c0	120.2589975	128.8219291	243.9525046	136.2549516	91.35455804	80.11226689	222.6270969	243.4706543	0.575789578	0.839061285	up	3.38E-05	1.46685611	up		--	--	--	--	--	--	--	--	PREDICTED: uncharacterized protein LOC661814 [Tribolium castaneum]
c37283.graph_c0	46.69545393	43.5694857	29.99626737	37.61523211	46.24396912	45.38454763	111.5304304	101.2129686	0.893440248	-0.215592927	down	0.001106838	1.239240699	up		[E]	Amino acid transport and metabolism	Molecular Function: serine-type carboxypeptidase activity (GO:0004185);; Biological Process: proteolysis (GO:0006508);;	K09645|0.0|tca:657714|similar to salivary/fat body serine carboxypeptidase	[OE]	--	Serine carboxypeptidase	Venom serine carboxypeptidase (Precursor) OS=Apis mellifera (Honeybee) PE=2 SV=1	PREDICTED: venom serine carboxypeptidase [Tribolium castaneum]
c44782.graph_c0	4.258734108	5.588817567	0	0.070637247	49.7878096	68.23767241	5.237856889	5.091726038	2.33E-09	-6.974115625	down	1.72E-09	-3.493854834	down		--	--	--	--	--	--	--	--	PREDICTED: uncharacterized protein LOC100575585 [Acyrthosiphon pisum]
c45838.graph_c0	1.839883648	2.138310714	0.469764151	1.069397936	2.954554093	4.070410048	11.07545774	12.05754444	0.306631563	-1.182749747	down	0.00108068	1.739154434	up		--	--	--	--	--	--	Ecdysteroid kinase;; Protein of unknown function (DUF1679);; Phosphotransferase enzyme family	--	PREDICTED: uncharacterized protein LOC100141764 [Tribolium castaneum]
c37432.graph_c0	15.42357012	15.65996158	64.77321647	55.07501391	10.68323466	10.57555651	26.85479228	40.29632244	6.74E-07	2.162127344	up	0.005158376	1.680732497	up		[GC]	--	--	--	[GC]	--	UDP-glucoronosyl and UDP-glucosyl transferase;; Glycosyltransferase family 28 C-terminal domain	Putative UDP-glucuronosyltransferase ugt-58 (Precursor) GN=ugt-58 OS=Caenorhabditis elegans PE=3 SV=2	PREDICTED: UDP-glucuronosyltransferase 2B10-like [Tribolium castaneum]
c48571.graph_c3	966.5174044	680.1468281	627.4116733	1416.907756	411.6303309	275.5156864	919.1432675	1252.081885	0.805372323	0.490902717	up	0.000115277	1.685480176	up		--	--	--	--	[V]	Defense mechanisms	Serpin (serine protease inhibitor)	Alaserpin (Precursor) OS=Manduca sexta (Tobacco hawkmoth) PE=1 SV=1	PREDICTED: antichymotrypsin-2 [Tribolium castaneum]
c48571.graph_c1	1260.459725	901.3674652	821.9882799	1869.699737	550.0323797	348.4248538	1226.390433	1636.901022	0.803945231	0.495159488	up	4.14E-05	1.698432656	up		--	--	--	K13963|4e-50|tca:663238|serpin7	[V]	Defense mechanisms	Serpin (serine protease inhibitor)	Alaserpin (Precursor) OS=Manduca sexta (Tobacco hawkmoth) PE=1 SV=1	serpin [Sphenophorus levis]
c46171.graph_c0	22.41900648	12.58595005	108.1935276	120.6492572	13.41466185	5.908931648	39.45698844	60.97661234	6.82E-10	2.905267485	up	0.000693319	2.406604986	up		[GEPR]	--	Biological Process: transport (GO:0006810);; Cellular Component: membrane (GO:0016020);; Molecular Function: transmembrane transporter activity (GO:0022857);;	--	[R]	General function prediction only	Sugar (and other) transporter;; Major Facilitator Superfamily;; Sugar (and other) transporter;; Major Facilitator Superfamily	Facilitated trehalose transporter Tret1 {ECO:0000303|PubMed:20035867} OS=Bombyx mori (Silk moth) PE=1 SV=1	PREDICTED: facilitated trehalose transporter Tret1 [Tribolium castaneum]
c44604.graph_c0	4.811896473	4.089634154	4.9880118	5.640389608	11.41309208	9.23384714	27.05187946	34.61182798	0.758357654	0.458784607	up	0.000129627	1.602641923	up		--	--	--	--	--	--	BTB/POZ domain	Protein tramtrack, beta isoform GN=ttk OS=Drosophila melanogaster (Fruit fly) PE=1 SV=2	PREDICTED: longitudinals lacking protein, isoforms H/M/V [Tribolium castaneum]
