# Supplementary material for: Variation in life history traits and transcriptome associated with adaptation to diet shifts in the ladybird Cryptolaemus montrouzieri
Source: BMC Genomics. 2016 Apr 11;17:281. doi: 10.1186/s12864-016-2611-8 (PMC4827204; doi:10.1186/s12864-016-2611-8)
Supplement: Additional file 7: Table S7. — Candidate differentially expressed genes (DEGs) in comparison of fourth instar larvae feeding on mealybugs and aphids (LM vs LA). (XLS 126 kb) [file 12864_2016_2611_MOESM7_ESM.xls]

	#ID	LM1	LM2	LA1	LA2	AM1	AM2	AA1	AA2	LMvsLA_FDR	LMvsLA_log2FC	LMvsLA_regulated	AMvsAA_FDR	AMvsAA_log2FC	AMvsAA_regulated		COG_class	COG_class_annotation	GO_annotation	KEGG_annotation	KOG_class	KOG_class_annotation	Pfam_annotation	Swissprot_annotation	nr_annotation
ribosomal protein	c13929.graph_c0	3.685201664	5.619157403	0.526464804	0	0	0	0	0	0.000211614	-3.864065601	down	--	--	--		--	--	--	K02928|2e-09|api:100191001|Rpl41	[J]	Translation, ribosomal structure and biogenesis	--	60S ribosomal protein L41 GN=RpL41 OS=Spodoptera frugiperda (Fall armyworm) PE=3 SV=1	ribosomal protein L41 [Drosophila melanogaster]
ribosomal protein	c36746.graph_c0	0	0	3.34034045	5.069427819	0	0	0	0	1.79E-07	Inf	up	--	--	--		[J]	Translation, ribosomal structure and biogenesis	Molecular Function: structural constituent of ribosome (GO:0003735);; Biological Process: translational elongation (GO:0006414);; Cellular Component: cytosolic large ribosomal subunit (GO:0022625);;	K02942|5e-60|api:100161763|ribosomal protein LP1-like	[J]	Translation, ribosomal structure and biogenesis	60s Acidic ribosomal protein	60S acidic ribosomal protein P1 GN=RpLP1 OS=Drosophila melanogaster (Fruit fly) PE=1 SV=2	ribosomal protein LP1-like [Acyrthosiphon pisum]
ribosomal protein	c13180.graph_c0	3.419237801	5.123007438	0.621688366	0	0	0	0	0	0.000486681	-3.501212089	down	--	--	--		[J]	Translation, ribosomal structure and biogenesis	Molecular Function: structural constituent of ribosome (GO:0003735);; Biological Process: translation (GO:0006412);; Cellular Component: large ribosomal subunit (GO:0015934);;	K02898|3e-86|phu:Phum_PHUM226830|60S ribosomal protein L26, putative	[J]	Translation, ribosomal structure and biogenesis	KOW motif	60S ribosomal protein L26 GN=RPL26 OS=Littorina littorea (Common periwinkle) PE=2 SV=1	putative ribosomal protein L26e [Maconellicoccus hirsutus]
ribosomal protein	c52788.graph_c0	0	0	2.952974719	3.824253304	0	0	0	0	7.37E-08	Inf	up	--	--	--		[J]	Translation, ribosomal structure and biogenesis	Molecular Function: structural constituent of ribosome (GO:0003735);; Biological Process: translation (GO:0006412);; Cellular Component: large ribosomal subunit (GO:0015934);;	K02898|1e-104|api:100169273|Rpl26	[J]	Translation, ribosomal structure and biogenesis	KOW motif	60S ribosomal protein L26 GN=RPL26 OS=Littorina littorea (Common periwinkle) PE=2 SV=1	ribosomal protein L26 [Acyrthosiphon pisum]
ribosomal protein	c52943.graph_c0	0	0	2.12105103	2.038692262	0	0	0	0	8.01E-07	Inf	up	--	--	--		[J]	Translation, ribosomal structure and biogenesis	Cellular Component: ribosome (GO:0005840);;	K02947|1e-122|api:100161322|Rps10b	[J]	Translation, ribosomal structure and biogenesis	Plectin/S10 domain	40S ribosomal protein S10 GN=RpS10 OS=Spodoptera frugiperda (Fall armyworm) PE=2 SV=1	ribosomal protein S10b [Acyrthosiphon pisum]
ribosomal protein	c34703.graph_c0	1.585207455	3.421274108	0.066051242	0.066827919	0	0	0	0	0.00402615	-5.013507551	down	--	--	--		[J]	Translation, ribosomal structure and biogenesis	Molecular Function: structural constituent of ribosome (GO:0003735);; Cellular Component: ribosome (GO:0005840);; Biological Process: translation (GO:0006412);; Molecular Function: rRNA binding (GO:0019843);;	K02987|1e-162|api:100158660|similar to ribosomal protein S4e	[J]	Translation, ribosomal structure and biogenesis	Ribosomal family S4e;; RS4NT (NUC023) domain;; S4 domain;; KOW motif	40S ribosomal protein S4 GN=RpS4 OS=Carabus granulatus (Ground beetle) PE=2 SV=1	ribosomal protein S4 [Chrysomela tremula]
ribosomal protein	c30198.graph_c0	0	0	3.966949151	3.546898222	0	0	0	0	4.25E-09	Inf	up	--	--	--		[J]	Translation, ribosomal structure and biogenesis	Molecular Function: structural constituent of ribosome (GO:0003735);; Cellular Component: ribosome (GO:0005840);; Biological Process: translation (GO:0006412);; Molecular Function: rRNA binding (GO:0019843);;	K02987|0.0|api:100158660|similar to ribosomal protein S4e	[J]	Translation, ribosomal structure and biogenesis	Ribosomal family S4e;; RS4NT (NUC023) domain;; S4 domain;; KOW motif	40S ribosomal protein S4 GN=RpS4 OS=Carabus granulatus (Ground beetle) PE=2 SV=1	PREDICTED: 40S ribosomal protein S4 [Acyrthosiphon pisum]
ribosomal protein	c31694.graph_c0	3.282164476	4.917631941	0.223787097	0	0	0	0	0	5.91E-07	-4.916249588	down	--	--	--		[J]	Translation, ribosomal structure and biogenesis	Molecular Function: structural constituent of ribosome (GO:0003735);; Cellular Component: ribosome (GO:0005840);; Biological Process: translation (GO:0006412);;	K02877|1e-130|api:100165965|Rpl15	[J]	Translation, ribosomal structure and biogenesis	Ribosomal L15	60S ribosomal protein L15 GN=RpL15 OS=Anopheles gambiae (African malaria mosquito) PE=2 SV=3	putative ribosomal protein L15 [Maconellicoccus hirsutus]
ribosomal protein	c23132.graph_c0	0	0	3.21599805	3.921263074	0	0	0	0	2.46E-09	Inf	up	--	--	--		[J]	Translation, ribosomal structure and biogenesis	Molecular Function: structural constituent of ribosome (GO:0003735);; Cellular Component: ribosome (GO:0005840);; Biological Process: translation (GO:0006412);;	K02877|1e-151|api:100165965|Rpl15	[J]	Translation, ribosomal structure and biogenesis	Ribosomal L15	60S ribosomal protein L15 GN=RpL15 OS=Anopheles gambiae (African malaria mosquito) PE=2 SV=3	ribosomal protein L15 [Acyrthosiphon pisum]
ribosomal protein	c14167.graph_c0	0	0	2.255064623	2.167502211	0	0	0	0	8.01E-07	Inf	up	--	--	--		[J]	Translation, ribosomal structure and biogenesis	Molecular Function: structural constituent of ribosome (GO:0003735);; Cellular Component: ribosome (GO:0005840);; Biological Process: translation (GO:0006412);;	K02882|1e-128|api:100145820|Rpl18a	[J]	Translation, ribosomal structure and biogenesis	Ribosomal L18ae/LX protein domain	60S ribosomal protein L18a GN=RpL18A OS=Spodoptera frugiperda (Fall armyworm) PE=2 SV=1	ribosomal protein L18A [Acyrthosiphon pisum]
ribosomal protein	c20835.graph_c0	0	0	3.260961218	3.155857834	0	0	0	0	1.58E-09	Inf	up	--	--	--		[J]	Translation, ribosomal structure and biogenesis	Molecular Function: structural constituent of ribosome (GO:0003735);; Cellular Component: ribosome (GO:0005840);; Biological Process: translation (GO:0006412);; Molecular Function: 5S rRNA binding (GO:0008097);;	K02932|0.0|api:100162441|similar to 60S ribosomal protein L5	[J]	Translation, ribosomal structure and biogenesis	Ribosomal L18p/L5e family;; Ribosomal L18 C-terminal region	60S ribosomal protein L5 GN=RpL5 OS=Toxoptera citricida (Brown citrus aphid) PE=2 SV=1	PREDICTED: 60S ribosomal protein L5 [Acyrthosiphon pisum]
ribosomal protein	c52952.graph_c0	0	0	1.68503402	1.879704036	0	0	0	0	3.78E-09	Inf	up	--	--	--		--	--	Biological Process: mitotic spindle elongation (GO:0000022);; Molecular Function: structural constituent of ribosome (GO:0003735);; Cellular Component: ribosome (GO:0005840);;	--	[J]	Translation, ribosomal structure and biogenesis	Ribosomal L22e protein family	60S ribosomal protein L22 GN=RpL22 OS=Drosophila melanogaster (Fruit fly) PE=1 SV=2	ribosomal protein L22 [Acyrthosiphon pisum]
ribosomal protein	c30684.graph_c0	1.285843049	3.007927121	0.041479393	0	0	0	0	0	0.002486231	-6.407533354	down	--	--	--		--	--	Molecular Function: structural constituent of ribosome (GO:0003735);; Cellular Component: ribosome (GO:0005840);; Biological Process: translation (GO:0006412);;	--	[J]	Translation, ribosomal structure and biogenesis	Ribosomal L22e protein family	60S ribosomal protein L22 GN=RpL22 OS=Drosophila melanogaster (Fruit fly) PE=1 SV=2	ribosomal protein L22 [Acyrthosiphon pisum]
ribosomal protein	c52648.graph_c0	2.982007041	5.616800219	0	0	0	0	0	0	4.29E-05	#NAME?	down	--	--	--		[J]	Translation, ribosomal structure and biogenesis	Molecular Function: structural constituent of ribosome (GO:0003735);; Cellular Component: ribosome (GO:0005840);; Biological Process: translation (GO:0006412);;	K02901|4e-80|api:100145843|Rpl27	[J]	Translation, ribosomal structure and biogenesis	Ribosomal L27e protein family;; KOW motif	60S ribosomal protein L27 GN=rpl-27 OS=Caenorhabditis elegans PE=2 SV=1	putative ribosomal protein L27e [Maconellicoccus hirsutus]
ribosomal protein	c13003.graph_c0	0	0	4.034887196	3.80079211	0	0	0	0	8.57E-08	Inf	up	--	--	--		[J]	Translation, ribosomal structure and biogenesis	Molecular Function: structural constituent of ribosome (GO:0003735);; Cellular Component: ribosome (GO:0005840);; Biological Process: translation (GO:0006412);;	K02901|1e-90|api:100145843|Rpl27	[J]	Translation, ribosomal structure and biogenesis	Ribosomal L27e protein family;; KOW motif	60S ribosomal protein L27 GN=rpl-27 OS=Caenorhabditis elegans PE=2 SV=1	ribosomal protein L27 [Acyrthosiphon pisum]
ribosomal protein	c52881.graph_c0	0	0	3.037232622	2.538521072	0	0	0	0	5.48E-07	Inf	up	--	--	--		--	--	Biological Process: mitotic spindle elongation (GO:0000022);; Molecular Function: structural constituent of ribosome (GO:0003735);; Biological Process: translation (GO:0006412);; Biological Process: neurogenesis (GO:0022008);; Cellular Component: cytosolic large ribosomal subunit (GO:0022625);; Biological Process: centrosome duplication (GO:0051298);;	K02903|1e-90|api:100165389|similar to ribosomal protein L28-like protein	[J]	Translation, ribosomal structure and biogenesis	Ribosomal L28e protein family	60S ribosomal protein L28 GN=RpL28 OS=Drosophila melanogaster (Fruit fly) PE=1 SV=1	ribosomal protein L28 [Acyrthosiphon pisum]
ribosomal protein	c52860.graph_c0	0	0	2.237808312	2.991875568	0	0	0	0	2.67E-08	Inf	up	--	--	--		[J]	Translation, ribosomal structure and biogenesis	Cellular Component: ribosome (GO:0005840);;	K02937|0.0|api:100169597|Rpl7	[J]	Translation, ribosomal structure and biogenesis	Ribosomal L30 N-terminal domain;; Ribosomal protein L30p/L7e	60S ribosomal protein L7 GN=RpL7 OS=Drosophila melanogaster (Fruit fly) PE=1 SV=2	ribosomal protein L7 [Acyrthosiphon pisum]
ribosomal protein	c31691.graph_c0	0	0	3.587833027	3.630021317	0	0	0	0	9.24E-07	Inf	up	--	--	--		[J]	Translation, ribosomal structure and biogenesis	Molecular Function: structural constituent of ribosome (GO:0003735);; Cellular Component: ribosome (GO:0005840);; Biological Process: translation (GO:0006412);;	--	[J]	Translation, ribosomal structure and biogenesis	ribosomal L5P family C-terminus;; Ribosomal protein L5	60S ribosomal protein L11 GN=RpL11 OS=Drosophila melanogaster (Fruit fly) PE=1 SV=2	ribosomal protein L11e-like [Acyrthosiphon pisum]
ribosomal protein	c52623.graph_c0	1.898339373	3.674966557	0.316394357	0	0	0	0	0	0.005487995	-3.855439422	down	--	--	--		[J]	Translation, ribosomal structure and biogenesis	Molecular Function: structural constituent of ribosome (GO:0003735);; Cellular Component: ribosome (GO:0005840);; Biological Process: translation (GO:0006412);;	K02868|1e-109|ame:726171|similar to Ribosomal protein L11 CG7726-PA	[J]	Translation, ribosomal structure and biogenesis	ribosomal L5P family C-terminus;; Ribosomal protein L5	60S ribosomal protein L11 GN=RpL11 OS=Drosophila melanogaster (Fruit fly) PE=1 SV=2	putative ribosomal protein L11 [Maconellicoccus hirsutus]
ribosomal protein	c52625.graph_c0	0	0	1.966036698	2.386985705	0	0	0.050774107	0	6.67E-09	Inf	up	--	--	--		[J]	Translation, ribosomal structure and biogenesis	Molecular Function: structural constituent of ribosome (GO:0003735);; Cellular Component: ribosome (GO:0005840);; Biological Process: translational elongation (GO:0006414);; Biological Process: ribosome biogenesis (GO:0042254);;	K02941|0.0|api:100145837|Rplp0	[J]	Translation, ribosomal structure and biogenesis	Ribosomal protein L10;; 60s Acidic ribosomal protein	60S acidic ribosomal protein P0 GN=RpLP0 OS=Drosophila melanogaster (Fruit fly) PE=1 SV=1	ribosomal protein LP0 [Acyrthosiphon pisum]
ribosomal protein	c16233.graph_c0	1.932657213	3.372615107	0.170530982	0.057512069	0	0	0	0	7.40E-05	-4.289587133	down	--	--	--		[J]	Translation, ribosomal structure and biogenesis	Molecular Function: structural constituent of ribosome (GO:0003735);; Cellular Component: ribosome (GO:0005840);; Biological Process: translational elongation (GO:0006414);; Biological Process: ribosome biogenesis (GO:0042254);;	K02941|0.0|api:100145837|Rplp0	[J]	Translation, ribosomal structure and biogenesis	Ribosomal protein L10;; 60s Acidic ribosomal protein	60S acidic ribosomal protein P0 GN=RpLP0 OS=Ceratitis capitata (Mediterranean fruit fly) PE=3 SV=1	putative ribosomal protein P0 [Maconellicoccus hirsutus]
ribosomal protein	c52899.graph_c0	0	0	1.899195443	2.707606977	0	0	0	0	1.21E-07	Inf	up	--	--	--		[J]	Translation, ribosomal structure and biogenesis	Molecular Function: structural constituent of ribosome (GO:0003735);; Biological Process: translation (GO:0006412);; Biological Process: Notch signaling pathway (GO:0007219);; Biological Process: chaeta morphogenesis (GO:0008407);; Cellular Component: cytosolic large ribosomal subunit (GO:0022625);; Biological Process: centrosome duplication (GO:0051298);;	K02872|1e-154|api:100162480|similar to putative ribosomal protein L13A	[J]	Translation, ribosomal structure and biogenesis	Ribosomal protein L13	60S ribosomal protein L13a GN=RpL13A OS=Drosophila melanogaster (Fruit fly) PE=1 SV=1	PREDICTED: 60S ribosomal protein L13a [Acyrthosiphon pisum]
ribosomal protein	c16457.graph_c0	0	0	2.945056958	2.327880492	0	0	0	0	7.59E-08	Inf	up	--	--	--		[J]	Translation, ribosomal structure and biogenesis	Molecular Function: structural constituent of ribosome (GO:0003735);; Cellular Component: ribosome (GO:0005840);; Biological Process: translation (GO:0006412);;	K02873|1e-149|api:100165315|similar to ribosomal protein L13	[J]	Translation, ribosomal structure and biogenesis	Ribosomal protein L13e	60S ribosomal protein L13 GN=RpL13 OS=Spodoptera frugiperda (Fall armyworm) PE=2 SV=1	PREDICTED: ribosomal protein L13-like isoform X1 [Acyrthosiphon pisum]
ribosomal protein	c52715.graph_c0	2.21385552	2.937910792	0.402524861	0	0	0	0	0	0.000764249	-3.400826135	down	--	--	--		[J]	Translation, ribosomal structure and biogenesis	Molecular Function: structural constituent of ribosome (GO:0003735);; Cellular Component: ribosome (GO:0005840);; Biological Process: translation (GO:0006412);;	K02875|7e-68|api:100144868|Rpl14	[J]	Translation, ribosomal structure and biogenesis	Ribosomal protein L14;; KOW motif	60S ribosomal protein L14 GN=RpL14 OS=Drosophila melanogaster (Fruit fly) PE=1 SV=1	ribosomal protein L14 [Acyrthosiphon pisum]
ribosomal protein	c24160.graph_c0	0	0	5.95240835	5.681510374	0	0	0	0	3.23E-10	Inf	up	--	--	--		[J]	Translation, ribosomal structure and biogenesis	Molecular Function: structural constituent of ribosome (GO:0003735);; Cellular Component: ribosome (GO:0005840);; Biological Process: translation (GO:0006412);;	K02894|9e-95|nvi:100118197|NV12412	[J]	Translation, ribosomal structure and biogenesis	Ribosomal protein L14p/L23e	60S ribosomal protein L23 GN=RpL23-C OS=Aedes aegypti (Yellowfever mosquito) PE=2 SV=1	PREDICTED: 60S ribosomal protein L23 [Apis mellifera]
ribosomal protein	c21684.graph_c0	0	0	2.948566245	2.464413655	0	0.266595359	0	1.089269362	5.48E-07	Inf	up	--	--	--		[J]	Translation, ribosomal structure and biogenesis	Molecular Function: structural constituent of ribosome (GO:0003735);; Cellular Component: ribosome (GO:0005840);; Biological Process: translation (GO:0006412);;	K02866|1e-121|api:100166592|Rpl10, Qm	[J]	Translation, ribosomal structure and biogenesis	Ribosomal protein L16p/L10e	60S ribosomal protein L10 GN=RpL10 OS=Drosophila melanogaster (Fruit fly) PE=1 SV=1	ribosomal protein L10 [Acyrthosiphon pisum]
ribosomal protein	c41743.graph_c0	2.416052063	4.297966412	0.268454015	0	0	0	0	0	0.000499543	-4.362473753	down	--	--	--		[J]	Translation, ribosomal structure and biogenesis	Biological Process: mitotic spindle elongation (GO:0000022);; Molecular Function: structural constituent of ribosome (GO:0003735);; Biological Process: translation (GO:0006412);; Cellular Component: cytosolic large ribosomal subunit (GO:0022625);; Cellular Component: neuronal cell body (GO:0043025);; Biological Process: centrosome duplication (GO:0051298);;	K02866|1e-106|api:100166592|Rpl10, Qm	[J]	Translation, ribosomal structure and biogenesis	Ribosomal protein L16p/L10e	60S ribosomal protein L10 GN=RpL10 OS=Drosophila melanogaster (Fruit fly) PE=1 SV=1	putative QM protein [Maconellicoccus hirsutus]
ribosomal protein	c53106.graph_c0	0	0	2.248913937	2.514869661	0	0	0	0	6.99E-07	Inf	up	--	--	--		[J]	Translation, ribosomal structure and biogenesis	Molecular Function: structural constituent of ribosome (GO:0003735);; Cellular Component: ribosome (GO:0005840);; Biological Process: translation (GO:0006412);;	K02900|1e-108|api:100166296|similar to putative ribosomal protein L27A	[J]	Translation, ribosomal structure and biogenesis	Ribosomal protein L18e/L15	60S ribosomal protein L27a GN=RpL27A OS=Tenebrio molitor (Yellow mealworm beetle) PE=2 SV=1	60S ribosomal protein L27a [Acyrthosiphon pisum]
ribosomal protein	c13363.graph_c0	0	0	2.85292877	3.085542812	0	0	0	0	5.08E-08	Inf	up	--	--	--		[J]	Translation, ribosomal structure and biogenesis	Molecular Function: structural constituent of ribosome (GO:0003735);; Cellular Component: ribosome (GO:0005840);; Biological Process: translation (GO:0006412);;	K02883|1e-132|api:100165946|similar to 60S ribosomal protein L18	[J]	Translation, ribosomal structure and biogenesis	Ribosomal protein L18e/L15	60S ribosomal protein L18 GN=RpL18 OS=Timarcha balearica PE=2 SV=1	60S ribosomal protein L18-like [Acyrthosiphon pisum]
ribosomal protein	c52639.graph_c0	0	0	2.367046464	2.565942726	0	0	0	0	6.59E-08	Inf	up	--	--	--		[J]	Translation, ribosomal structure and biogenesis	Molecular Function: structural constituent of ribosome (GO:0003735);; Cellular Component: ribosome (GO:0005840);; Biological Process: translation (GO:0006412);;	K02885|1e-140|api:100165109|similar to ribosomal protein L19e	[J]	Translation, ribosomal structure and biogenesis	Ribosomal protein L19e	60S ribosomal protein L19 GN=RpL19 OS=Drosophila melanogaster (Fruit fly) PE=1 SV=2	ribosomal protein L19e-like [Acyrthosiphon pisum]
ribosomal protein	c52491.graph_c0	0	0	4.16081561	4.467480708	0	0	0	0	4.06E-10	Inf	up	--	--	--		[J]	Translation, ribosomal structure and biogenesis	Molecular Function: RNA binding (GO:0003723);; Molecular Function: structural constituent of ribosome (GO:0003735);; Biological Process: translation (GO:0006412);; Cellular Component: large ribosomal subunit (GO:0015934);;	K02865|1e-154|api:100163341|similar to ribosomal protein L10Ae	[J]	Translation, ribosomal structure and biogenesis	Ribosomal protein L1p/L10e family	60S ribosomal protein L10a GN=RpL10A OS=Spodoptera frugiperda (Fall armyworm) PE=2 SV=1	ribosomal protein L10Ae-like [Acyrthosiphon pisum]
ribosomal protein	c16435.graph_c0	0	0	2.420403096	2.68208905	0	0	0	0	4.09E-07	Inf	up	--	--	--		[J]	Translation, ribosomal structure and biogenesis	Molecular Function: structural constituent of ribosome (GO:0003735);; Cellular Component: ribosome (GO:0005840);; Biological Process: translation (GO:0006412);;	K02889|1e-112|api:100165759|similar to putative ribosomal protein L21	[J]	Translation, ribosomal structure and biogenesis	Ribosomal protein L21e	60S ribosomal protein L21 (Fragment) GN=RPL21 OS=Pyura stolonifera (Sea squirt) PE=2 SV=2	60S ribosomal protein L21-like [Acyrthosiphon pisum]
ribosomal protein	c12937.graph_c0	0	0	4.452725928	3.562159634	0	0	0	0	6.70E-09	Inf	up	--	--	--		[J]	Translation, ribosomal structure and biogenesis	Molecular Function: structural constituent of ribosome (GO:0003735);; Biological Process: translation (GO:0006412);; Cellular Component: large ribosomal subunit (GO:0015934);;	K02880|1e-135|api:100167382|similar to 60S ribosomal protein L17	[J]	Translation, ribosomal structure and biogenesis	Ribosomal protein L22p/L17e	60S ribosomal protein L17 GN=RpL17 OS=Maconellicoccus hirsutus (Pink hibiscus mealybug) PE=2 SV=1	60S ribosomal protein L17 [Acyrthosiphon pisum]
ribosomal protein	c39373.graph_c0	1.714627068	2.8605111	0	0	0	0	0	0	8.57E-08	#NAME?	down	--	--	--		[J]	Translation, ribosomal structure and biogenesis	Cellular Component: intracellular (GO:0005622);;	K02893|4e-85|api:100166785|similar to ribosomal protein L23A	[J]	Translation, ribosomal structure and biogenesis	Ribosomal protein L23	60S ribosomal protein L23a 2 GN=rpl-25.2 OS=Caenorhabditis elegans PE=3 SV=1	ribosomal protein L23A [Riptortus pedestris]
ribosomal protein	c53495.graph_c0	0	0	1.656995231	1.723048229	0	0	0	0	1.03E-08	Inf	up	--	--	--		[J]	Translation, ribosomal structure and biogenesis	Cellular Component: macromolecular complex (GO:0032991);; Cellular Component: intracellular part (GO:0044424);;	K02893|0.0|api:100166785|similar to ribosomal protein L23A	[J]	Translation, ribosomal structure and biogenesis	Ribosomal protein L23;; Ribosomal protein L23, N-terminal domain	60S ribosomal protein L23a 2 GN=rpl-25.2 OS=Caenorhabditis elegans PE=3 SV=1	PREDICTED: neurofilament heavy polypeptide [Acyrthosiphon pisum]
ribosomal protein	c52793.graph_c0	0	0	3.363178609	2.898617808	0	0	0	0	1.85E-07	Inf	up	--	--	--		[J]	Translation, ribosomal structure and biogenesis	Cellular Component: ribosome (GO:0005840);; Biological Process: ribosome biogenesis (GO:0042254);;	K02896|1e-111|api:100145848|Rpl24	[J]	Translation, ribosomal structure and biogenesis	Ribosomal protein L24e	60S ribosomal protein L24 GN=RpL24 OS=Spodoptera frugiperda (Fall armyworm) PE=2 SV=1	ribosomal protein L24 [Acyrthosiphon pisum]
ribosomal protein	c52847.graph_c0	0	0	2.513177718	2.288456503	0	0	0	0	9.32E-07	Inf	up	--	--	--		[J]	Translation, ribosomal structure and biogenesis	Molecular Function: structural constituent of ribosome (GO:0003735);; Cellular Component: ribosome (GO:0005840);; Biological Process: translation (GO:0006412);;	K02917|1e-105|api:100168081|similar to ribosomal protein L35Ae	[J]	Translation, ribosomal structure and biogenesis	Ribosomal protein L35Ae	60S ribosomal protein L35a GN=rpl-33 OS=Caenorhabditis elegans PE=1 SV=3	ribosomal protein L35Ae-like [Acyrthosiphon pisum]
ribosomal protein	c52713.graph_c0	2.356274026	3.903965384	0.261811917	0	0.042221813	0	0	0	5.12E-06	-4.298811942	down	--	--	--		[J]	Translation, ribosomal structure and biogenesis	Molecular Function: structural constituent of ribosome (GO:0003735);; Cellular Component: ribosome (GO:0005840);; Biological Process: translation (GO:0006412);;	K02930|0.0|api:100167366|similar to ribosomal protein L4	[A]	RNA processing and modification	Ribosomal protein L4/L1 family;; 60S ribosomal protein L4 C-terminal domain	60S ribosomal protein L4 GN=RpL4 OS=Drosophila melanogaster (Fruit fly) PE=1 SV=2	PREDICTED: 60S ribosomal protein L4-like [Acyrthosiphon pisum]
ribosomal protein	c52873.graph_c0	0	0	2.271464129	2.841378291	0	0	0	0	3.13E-11	Inf	up	--	--	--		[J]	Translation, ribosomal structure and biogenesis	Molecular Function: structural constituent of ribosome (GO:0003735);; Cellular Component: ribosome (GO:0005840);; Biological Process: translation (GO:0006412);;	K02930|0.0|api:100167366|similar to ribosomal protein L4	[A]	RNA processing and modification	Ribosomal protein L4/L1 family;; 60S ribosomal protein L4 C-terminal domain	60S ribosomal protein L4 GN=RpL4 OS=Drosophila melanogaster (Fruit fly) PE=1 SV=2	PREDICTED: 60S ribosomal protein L4-like [Acyrthosiphon pisum]
ribosomal protein	c52830.graph_c0	0	0	3.441904791	3.482377153	0	0	0	0	5.41E-07	Inf	up	--	--	--		[J]	Translation, ribosomal structure and biogenesis	Molecular Function: structural constituent of ribosome (GO:0003735);; Cellular Component: ribosome (GO:0005840);; Biological Process: translation (GO:0006412);;	K02929|6e-74|api:100159536|similar to ribosomal protein L44e	[J]	Translation, ribosomal structure and biogenesis	Ribosomal protein L44	60S ribosomal protein L44 GN=RpL44 OS=Ochlerotatus triseriatus (Eastern treehole mosquito) PE=3 SV=3	ribosomal protein L44e-like [Acyrthosiphon pisum]
ribosomal protein	c52993.graph_c0	1.783048938	3.171903687	0	0.100224485	0	0	0	0	0.00014414	-5.473432842	down	--	--	--		[J]	Translation, ribosomal structure and biogenesis	Molecular Function: structural constituent of ribosome (GO:0003735);; Cellular Component: ribosome (GO:0005840);; Biological Process: translation (GO:0006412);; Molecular Function: rRNA binding (GO:0019843);;	K02940|1e-112|api:100162964|similar to putative ribosomal protein L9	[J]	Translation, ribosomal structure and biogenesis	Ribosomal protein L6	60S ribosomal protein L9 GN=RpL9 OS=Drosophila melanogaster (Fruit fly) PE=1 SV=2	putative ribosomal protein L9 [Maconellicoccus hirsutus]
ribosomal protein	c16398.graph_c0	0	0	3.895425463	3.814094171	0	0	0	0	4.54E-08	Inf	up	--	--	--		[J]	Translation, ribosomal structure and biogenesis	Molecular Function: structural constituent of ribosome (GO:0003735);; Cellular Component: ribosome (GO:0005840);; Biological Process: translation (GO:0006412);; Molecular Function: rRNA binding (GO:0019843);;	K02940|1e-131|api:100162964|similar to putative ribosomal protein L9	[J]	Translation, ribosomal structure and biogenesis	Ribosomal protein L6	60S ribosomal protein L9 GN=RpL9 OS=Spodoptera frugiperda (Fall armyworm) PE=2 SV=1	60S ribosomal protein L9-like [Acyrthosiphon pisum]
ribosomal protein	c30552.graph_c0	3.389012234	5.674151491	0.125520742	0.126996704	0	0	0	0	9.38E-06	-4.947455855	down	--	--	--		[J]	Translation, ribosomal structure and biogenesis	Molecular Function: structural constituent of ribosome (GO:0003735);; Cellular Component: ribosome (GO:0005840);; Biological Process: translation (GO:0006412);;	K02934|4e-71|api:100164050|similar to ribosomal protein L6e	[J]	Translation, ribosomal structure and biogenesis	Ribosomal protein L6e	60S ribosomal protein L6 GN=rpl-6 OS=Caenorhabditis elegans PE=1 SV=1	60S ribosomal protein L6 [Acyrthosiphon pisum]
ribosomal protein	c53751.graph_c0	0	0	1.198137281	1.722636707	0	0	0	0	3.03E-07	Inf	up	--	--	--		[J]	Translation, ribosomal structure and biogenesis	Molecular Function: structural constituent of ribosome (GO:0003735);; Cellular Component: ribosome (GO:0005840);; Biological Process: translation (GO:0006412);;	K02934|0.0|api:100164050|similar to ribosomal protein L6e	[J]	Translation, ribosomal structure and biogenesis	Ribosomal protein L6e	60S ribosomal protein L6 GN=rpl-6 OS=Caenorhabditis elegans PE=1 SV=1	60S ribosomal protein L6 [Acyrthosiphon pisum]
ribosomal protein	c52495.graph_c0	3.563048478	6.426854677	0.181174511	0	0	0	0	0	6.64E-06	-5.502840657	down	--	--	--		[J]	Translation, ribosomal structure and biogenesis	Cellular Component: ribosome (GO:0005840);; Biological Process: ribosome biogenesis (GO:0042254);;	K02936|1e-149|api:100166754|similar to ribosomal protein L7Ae	[J]	Translation, ribosomal structure and biogenesis	Ribosomal protein L7Ae/L30e/S12e/Gadd45 family	60S ribosomal protein L7a GN=RpL7A OS=Drosophila melanogaster (Fruit fly) PE=1 SV=2	ribosomal protein L7Ae-like [Acyrthosiphon pisum]
ribosomal protein	c52936.graph_c0	0	0	1.827793654	2.260238628	0	0	0	0	5.07E-08	Inf	up	--	--	--		[J]	Translation, ribosomal structure and biogenesis	Cellular Component: ribosome (GO:0005840);; Biological Process: ribosome biogenesis (GO:0042254);;	K02936|0.0|api:100166754|similar to ribosomal protein L7Ae	[J]	Translation, ribosomal structure and biogenesis	Ribosomal protein L7Ae/L30e/S12e/Gadd45 family	60S ribosomal protein L7a GN=RpL7A OS=Anopheles gambiae (African malaria mosquito) PE=3 SV=2	ribosomal protein L7Ae-like [Acyrthosiphon pisum]
ribosomal protein	c52687.graph_c0	0	0	3.176634261	3.883568088	0	0	0	0	1.22E-07	Inf	up	--	--	--		[J]	Translation, ribosomal structure and biogenesis	Molecular Function: structural constituent of ribosome (GO:0003735);; Biological Process: translation (GO:0006412);; Cellular Component: small ribosomal subunit (GO:0015935);;	K02969|5e-81|api:100168431|similar to ribosomal protein S20	[J]	Translation, ribosomal structure and biogenesis	Ribosomal protein S10p/S20e	40S ribosomal protein S20 GN=RpS20 OS=Drosophila melanogaster (Fruit fly) PE=1 SV=1	ribosomal protein S20-like [Acyrthosiphon pisum]
ribosomal protein	c13513.graph_c0	2.961039519	3.082195728	0.155846383	0	0	0	0	0	6.73E-05	-5.004214593	down	--	--	--		[J]	Translation, ribosomal structure and biogenesis	Molecular Function: RNA binding (GO:0003723);; Molecular Function: structural constituent of ribosome (GO:0003735);; Biological Process: translation (GO:0006412);; Cellular Component: small ribosomal subunit (GO:0015935);;	K02969|2e-62|cqu:CpipJ_CPIJ006764|40S ribosomal protein S20	[J]	Translation, ribosomal structure and biogenesis	Ribosomal protein S10p/S20e	40S ribosomal protein S20 GN=RpS20 OS=Drosophila melanogaster (Fruit fly) PE=1 SV=1	ribosomal protein S20e-like protein [Maconellicoccus hirsutus]
ribosomal protein	c52776.graph_c0	0	0	2.956740497	2.769914771	0	0	0	0	1.43E-07	Inf	up	--	--	--		[J]	Translation, ribosomal structure and biogenesis	Molecular Function: structural constituent of ribosome (GO:0003735);; Biological Process: translation (GO:0006412);; Cellular Component: cytosolic small ribosomal subunit (GO:0022627);;	K02955|1e-103|api:100158967|similar to putative ribosomal protein S14e	[J]	Translation, ribosomal structure and biogenesis	Ribosomal protein S11	40S ribosomal protein S14 GN=RpS14b OS=Drosophila melanogaster (Fruit fly) PE=1 SV=1	40S ribosomal protein S14 [Acyrthosiphon pisum]
ribosomal protein	c13590.graph_c0	2.323880381	3.720600221	0.116195657	0	0	0	0	0	1.26E-05	-5.420749729	down	--	--	--		[J]	Translation, ribosomal structure and biogenesis	Molecular Function: structural constituent of ribosome (GO:0003735);; Biological Process: translation (GO:0006412);; Cellular Component: cytosolic small ribosomal subunit (GO:0022627);;	K02955|3e-98|nvi:100118332|NV16304	[J]	Translation, ribosomal structure and biogenesis	Ribosomal protein S11	40S ribosomal protein S14 GN=RpS14b OS=Drosophila melanogaster (Fruit fly) PE=1 SV=1	hypothetical protein YQE_10948, partial [Dendroctonus ponderosae]
ribosomal protein	c52817.graph_c0	0	0	3.231565392	2.892306999	0	0	0	0	2.11E-07	Inf	up	--	--	--		[J]	Translation, ribosomal structure and biogenesis	Molecular Function: structural constituent of ribosome (GO:0003735);; Cellular Component: ribosome (GO:0005840);; Biological Process: translation (GO:0006412);; Molecular Function: rRNA binding (GO:0019843);;	K02964|1e-106|api:100145839|Rps18	[J]	Translation, ribosomal structure and biogenesis	Ribosomal protein S13/S18	40S ribosomal protein S18 GN=RpS18 OS=Spodoptera frugiperda (Fall armyworm) PE=2 SV=1	ribosomal protein S18 [Acyrthosiphon pisum]
ribosomal protein	c52658.graph_c0	0	0	3.939567736	3.985891972	0	0	0	0	5.41E-07	Inf	up	--	--	--		[J]	Translation, ribosomal structure and biogenesis	Molecular Function: structural constituent of ribosome (GO:0003735);; Biological Process: translation (GO:0006412);; Cellular Component: cytosolic small ribosomal subunit (GO:0022627);; Molecular Function: metal ion binding (GO:0046872);; Biological Process: neuron development (GO:0048666);;	K02980|4e-39|api:100158980|similar to Ribosomal protein S29 CG8495-PA	[J]	Translation, ribosomal structure and biogenesis	Ribosomal protein S14p/S29e	40S ribosomal protein S29 GN=RpS29 OS=Plutella xylostella (Diamondback moth) PE=3 SV=1	PREDICTED: 40S ribosomal protein S29 [Acyrthosiphon pisum]
ribosomal protein	c52987.graph_c0	0	0	3.035860325	2.687613361	0	0	0	0	3.64E-07	Inf	up	--	--	--		[J]	Translation, ribosomal structure and biogenesis	Molecular Function: structural constituent of ribosome (GO:0003735);; Cellular Component: ribosome (GO:0005840);; Biological Process: translation (GO:0006412);;	K02949|1e-108|api:100169319|similar to putative ribosomal protein S11	[J]	Translation, ribosomal structure and biogenesis	Ribosomal protein S17	40S ribosomal protein S11 OS=Drosophila pseudoobscura pseudoobscura (Fruit fly) PE=3 SV=2	40S ribosomal protein S11 [Acyrthosiphon pisum]
ribosomal protein	c24763.graph_c0	0	0	4.209790925	2.577992912	0	0	0	0	1.16E-05	Inf	up	--	--	--		[J]	Translation, ribosomal structure and biogenesis	Molecular Function: RNA binding (GO:0003723);; Molecular Function: structural constituent of ribosome (GO:0003735);; Biological Process: translation (GO:0006412);; Cellular Component: small ribosomal subunit (GO:0015935);;	K02958|1e-104|api:100168075|ribosomal protein S15-like	[J]	Translation, ribosomal structure and biogenesis	Ribosomal protein S19	40S ribosomal protein S15 OS=Caenorhabditis elegans PE=1 SV=3	ribosomal protein S15-like [Acyrthosiphon pisum]
ribosomal protein	c23083.graph_c0	2.157357819	4.627898778	0.239709804	0	0	0	0	0	0.008549996	-4.538161494	down	--	--	--		[J]	Translation, ribosomal structure and biogenesis	Molecular Function: RNA binding (GO:0003723);; Molecular Function: structural constituent of ribosome (GO:0003735);; Biological Process: translation (GO:0006412);; Cellular Component: small ribosomal subunit (GO:0015935);;	K02958|2e-85|phu:Phum_PHUM399880|40S ribosomal protein S15, putative	[J]	Translation, ribosomal structure and biogenesis	Ribosomal protein S19	40S ribosomal protein S15 OS=Caenorhabditis elegans PE=1 SV=3	putative ribosomal protein S15 [Maconellicoccus hirsutus]
ribosomal protein	c52632.graph_c0	2.12023337	3.88266143	0.235584807	0	0	0.040825881	0	0	0.000249111	-4.388920283	down	--	--	--		[J]	Translation, ribosomal structure and biogenesis	Biological Process: ribosomal small subunit assembly (GO:0000028);; Molecular Function: structural constituent of ribosome (GO:0003735);; Biological Process: translation (GO:0006412);; Cellular Component: cytosolic small ribosomal subunit (GO:0022627);;	K02998|1e-141|nvi:100116902|NV14128	[J]	Translation, ribosomal structure and biogenesis	Ribosomal protein S2	40S ribosomal protein SA {ECO:0000255|HAMAP-Rule:MF_03015} OS=Maconellicoccus hirsutus (Pink hibiscus mealybug) PE=2 SV=1	RecName: Full=40S ribosomal protein SA [Maconellicoccus hirsutus]
ribosomal protein	c14600.graph_c0	0	0	1.893020461	1.732872327	0	0	0	0	7.13E-07	Inf	up	--	--	--		[J]	Translation, ribosomal structure and biogenesis	Biological Process: ribosomal small subunit assembly (GO:0000028);; Molecular Function: structural constituent of ribosome (GO:0003735);; Biological Process: translation (GO:0006412);; Cellular Component: cytosolic small ribosomal subunit (GO:0022627);;	K02998|1e-147|api:100163169|similar to putative 40S ribosomal protein SA	[J]	Translation, ribosomal structure and biogenesis	Ribosomal protein S2	40S ribosomal protein SA {ECO:0000255|HAMAP-Rule:MF_03015} OS=Maconellicoccus hirsutus (Pink hibiscus mealybug) PE=2 SV=1	ribosomal protein S2, partial [Myzus persicae]
ribosomal protein	c53030.graph_c0	0	0	2.282034211	3.037984198	0	0	0	0	4.05E-07	Inf	up	--	--	--		[J]	Translation, ribosomal structure and biogenesis	Molecular Function: nucleotide binding (GO:0000166);; Molecular Function: structural constituent of ribosome (GO:0003735);; Cellular Component: ribosome (GO:0005840);; Biological Process: translation (GO:0006412);;	K02974|5e-94|api:100168780|similar to ribosomal protein S24e	[J]	Translation, ribosomal structure and biogenesis	Ribosomal protein S24e	40S ribosomal protein S24 GN=RpS24 OS=Spodoptera frugiperda (Fall armyworm) PE=2 SV=1	PREDICTED: 40S ribosomal protein S24 [Acyrthosiphon pisum]
ribosomal protein	c52985.graph_c0	2.0806399	2.681433225	0.328526722	0.110796591	0	0	0	0	0.001934962	-3.19282817	down	--	--	--		[J]	Translation, ribosomal structure and biogenesis	Molecular Function: nucleotide binding (GO:0000166);; Molecular Function: structural constituent of ribosome (GO:0003735);; Cellular Component: ribosome (GO:0005840);; Biological Process: translation (GO:0006412);;	K02974|1e-74|api:100168780|similar to ribosomal protein S24e	[J]	Translation, ribosomal structure and biogenesis	Ribosomal protein S24e	40S ribosomal protein S24 GN=RpS24 OS=Spodoptera frugiperda (Fall armyworm) PE=2 SV=1	ribosomal protein S24-like protein [Maconellicoccus hirsutus]
ribosomal protein	c13007.graph_c0	0	0	3.557602717	3.342332999	0	0	0	0	1.10E-07	Inf	up	--	--	--		[J]	Translation, ribosomal structure and biogenesis	Molecular Function: structural constituent of ribosome (GO:0003735);; Cellular Component: ribosome (GO:0005840);; Biological Process: translation (GO:0006412);;	K02976|4e-84|api:100145849|Rps26	[J]	Translation, ribosomal structure and biogenesis	Ribosomal protein S26e	40S ribosomal protein S26 GN=RpS26 OS=Anopheles gambiae (African malaria mosquito) PE=3 SV=2	ribosomal protein S26 [Acyrthosiphon pisum]
ribosomal protein	c22516.graph_c0	3.531393777	5.205604017	0.153541025	0	0	0	0	0	7.35E-06	-5.551574226	down	--	--	--		[J]	Translation, ribosomal structure and biogenesis	Molecular Function: RNA binding (GO:0003723);; Molecular Function: structural constituent of ribosome (GO:0003735);; Biological Process: translation (GO:0006412);; Cellular Component: small ribosomal subunit (GO:0015935);;	--	[J]	Translation, ribosomal structure and biogenesis	Ribosomal protein S3, C-terminal domain;; KH domain	40S ribosomal protein S3 GN=RpS3 OS=Manduca sexta (Tobacco hawkmoth) PE=2 SV=1	putative ribosomal protein S3 [Maconellicoccus hirsutus]
ribosomal protein	c52577.graph_c0	0	0	3.199254273	2.785216628	0	0	0	0	4.64E-09	Inf	up	--	--	--		[J]	Translation, ribosomal structure and biogenesis	Molecular Function: RNA binding (GO:0003723);; Molecular Function: structural constituent of ribosome (GO:0003735);; Biological Process: translation (GO:0006412);; Cellular Component: small ribosomal subunit (GO:0015935);;	K02985|1e-172|api:100164974|Rps3	[J]	Translation, ribosomal structure and biogenesis	Ribosomal protein S3, C-terminal domain;; KH domain	40S ribosomal protein S3 GN=RpS3 OS=Manduca sexta (Tobacco hawkmoth) PE=2 SV=1	ribosomal protein S3 [Acyrthosiphon pisum]
ribosomal protein	c39243.graph_c0	2.684114619	5.657570016	0.255633568	0	0	0	0	0	0.004571706	-4.743575661	down	--	--	--		[J]	Translation, ribosomal structure and biogenesis	Biological Process: mitotic spindle elongation (GO:0000022);; Cellular Component: nuclear chromosome (GO:0000228);; Molecular Function: structural constituent of ribosome (GO:0003735);; Cellular Component: nucleolus (GO:0005730);; Biological Process: translation (GO:0006412);; Molecular Function: rRNA binding (GO:0019843);; Cellular Component: cytosolic small ribosomal subunit (GO:0022627);;	K02997|1e-121|tca:661823|similar to S9e ribosomal protein	[J]	Translation, ribosomal structure and biogenesis	Ribosomal protein S4/S9 N-terminal domain;; S4 domain	40S ribosomal protein S9 GN=RpS9 OS=Drosophila melanogaster (Fruit fly) PE=1 SV=2	putative ribosomal protein S9 [Maconellicoccus hirsutus]
ribosomal protein	c53047.graph_c0	0	0	2.830960531	2.595725635	0	0	0	0	4.54E-08	Inf	up	--	--	--		[J]	Translation, ribosomal structure and biogenesis	Biological Process: mitotic spindle elongation (GO:0000022);; Cellular Component: nuclear chromosome (GO:0000228);; Molecular Function: structural constituent of ribosome (GO:0003735);; Cellular Component: nucleolus (GO:0005730);; Biological Process: translation (GO:0006412);; Molecular Function: rRNA binding (GO:0019843);; Cellular Component: cytosolic small ribosomal subunit (GO:0022627);;	K02997|1e-137|api:100159410|similar to Ribosomal protein S9 CG3395-PA	[J]	Translation, ribosomal structure and biogenesis	Ribosomal protein S4/S9 N-terminal domain;; S4 domain	40S ribosomal protein S9 GN=RpS9 OS=Drosophila melanogaster (Fruit fly) PE=1 SV=2	PREDICTED: 40S ribosomal protein S9 [Acyrthosiphon pisum]
ribosomal protein	c24343.graph_c0	0	0	2.519693753	2.204819115	0	0	0	0	1.66E-08	Inf	up	--	--	--		[J]	Translation, ribosomal structure and biogenesis	Molecular Function: RNA binding (GO:0003723);; Molecular Function: structural constituent of ribosome (GO:0003735);; Biological Process: translation (GO:0006412);; Cellular Component: small ribosomal subunit (GO:0015935);;	K02981|0.0|api:100167532|similar to putative ribosomal protein S2	[J]	Translation, ribosomal structure and biogenesis	Ribosomal protein S5, N-terminal domain;; Ribosomal protein S5, C-terminal domain	40S ribosomal protein S2 GN=RpS2 OS=Drosophila melanogaster (Fruit fly) PE=1 SV=2	40S ribosomal protein S2-like [Acyrthosiphon pisum]
ribosomal protein	c30002.graph_c0	3.821529632	5.938427961	0.509544469	0	0	0.044150983	0	0	1.44E-06	-3.979847991	down	--	--	--		[J]	Translation, ribosomal structure and biogenesis	Molecular Function: RNA binding (GO:0003723);; Molecular Function: structural constituent of ribosome (GO:0003735);; Biological Process: translation (GO:0006412);; Cellular Component: small ribosomal subunit (GO:0015935);;	K02981|1e-174|nvi:100115790|NV14742	[J]	Translation, ribosomal structure and biogenesis	Ribosomal protein S5, N-terminal domain;; Ribosomal protein S5, C-terminal domain	40S ribosomal protein S2 GN=RpS2 OS=Drosophila melanogaster (Fruit fly) PE=1 SV=2	40S ribosomal protein S2 [Zootermopsis nevadensis]
ribosomal protein	c52589.graph_c0	0	0	5.084277452	3.608521103	0	0	0	0	3.14E-10	Inf	up	--	--	--		[J]	Translation, ribosomal structure and biogenesis	Molecular Function: structural constituent of ribosome (GO:0003735);; Cellular Component: ribosome (GO:0005840);; Biological Process: translation (GO:0006412);;	K02991|1e-178|api:100162124|similar to putative 40S ribosomal protein S6	[J]	Translation, ribosomal structure and biogenesis	Ribosomal protein S6e	40S ribosomal protein S6 GN=RpS6 OS=Spodoptera frugiperda (Fall armyworm) PE=2 SV=1	ribosomal protein S6 [Acyrthosiphon pisum]
ribosomal protein	c12903.graph_c0	3.04330254	4.936107781	0.253612121	0	0	0	0	0	2.63E-06	-4.695132175	down	--	--	--		[J]	Translation, ribosomal structure and biogenesis	Molecular Function: RNA binding (GO:0003723);; Molecular Function: structural constituent of ribosome (GO:0003735);; Biological Process: translation (GO:0006412);; Cellular Component: small ribosomal subunit (GO:0015935);;	K02989|1e-133|api:100160215|similar to ribosomal protein S5	[J]	Translation, ribosomal structure and biogenesis	Ribosomal protein S7p/S5e	40S ribosomal protein S5a GN=RpS5a OS=Drosophila melanogaster (Fruit fly) PE=1 SV=1	PREDICTED: 40S ribosomal protein S5 [Acyrthosiphon pisum]
ribosomal protein	c13758.graph_c0	0	0	3.811717197	3.985089345	0	0	0	0	4.54E-08	Inf	up	--	--	--		[J]	Translation, ribosomal structure and biogenesis	Biological Process: mitotic spindle elongation (GO:0000022);; Molecular Function: structural constituent of ribosome (GO:0003735);; Biological Process: translation (GO:0006412);; Cellular Component: cytosolic small ribosomal subunit (GO:0022627);;	K02957|2e-90|api:100159571|similar to ribosomal protein S15A	[J]	Translation, ribosomal structure and biogenesis	Ribosomal protein S8	40S ribosomal protein S15a GN=RpS15Aa OS=Drosophila yakuba (Fruit fly) PE=2 SV=3	ribosomal protein S15A-like [Acyrthosiphon pisum]
ribosomal protein	c52724.graph_c0	0	0	3.198938775	3.498977481	0	0	0	0	6.67E-09	Inf	up	--	--	--		[J]	Translation, ribosomal structure and biogenesis	Molecular Function: structural constituent of ribosome (GO:0003735);; Cellular Component: ribosome (GO:0005840);; Biological Process: translation (GO:0006412);;	K02995|1e-148|api:100160266|similar to putative ribosomal protein S8e	[J]	Translation, ribosomal structure and biogenesis	Ribosomal protein S8e	40S ribosomal protein S8 GN=RpS8 OS=Apis mellifera (Honeybee) PE=2 SV=2	PREDICTED: 40S ribosomal protein S8-like [Acyrthosiphon pisum]
ribosomal protein	c52544.graph_c0	0	0	3.218703091	3.55260097	0	0	0	0	1.65E-08	Inf	up	--	--	--		[J]	Translation, ribosomal structure and biogenesis	Molecular Function: structural constituent of ribosome (GO:0003735);; Cellular Component: ribosome (GO:0005840);; Biological Process: translation (GO:0006412);;	K02960|1e-110|api:100169216|similar to 40S ribosomal protein S16	[J]	Translation, ribosomal structure and biogenesis	Ribosomal protein S9/S16	40S ribosomal protein S16 GN=RpS16 OS=Aedes aegypti (Yellowfever mosquito) PE=2 SV=1	40S ribosomal protein S16-like [Acyrthosiphon pisum]
ribosomal protein	c13568.graph_c0	1.660117295	2.996647649	0.207517588	0	0	0	0	0.048978406	0.000520222	-4.205832616	down	--	--	--		[J]	Translation, ribosomal structure and biogenesis	Molecular Function: RNA binding (GO:0003723);; Molecular Function: structural constituent of ribosome (GO:0003735);; Biological Process: translation (GO:0006412);; Cellular Component: large ribosomal subunit (GO:0015934);;	K02938|1e-177|ame:410188|RpL8	[J]	Translation, ribosomal structure and biogenesis	Ribosomal Proteins L2, C-terminal domain;; Ribosomal Proteins L2, RNA binding domain	60S ribosomal protein L8 GN=RpL8 OS=Spodoptera frugiperda (Fall armyworm) PE=2 SV=1	putative ribosomal protein L8e [Maconellicoccus hirsutus]
ribosomal protein	c20455.graph_c0	0	0	2.198613101	2.113242658	0	0	0	0	8.01E-07	Inf	up	--	--	--		[J]	Translation, ribosomal structure and biogenesis	Molecular Function: structural constituent of ribosome (GO:0003735);; Cellular Component: ribosome (GO:0005840);; Biological Process: translation (GO:0006412);;	K02953|1e-104|api:100167924|similar to ribosomal protein S13e	[J]	Translation, ribosomal structure and biogenesis	Ribosomal S13/S15 N-terminal domain;; Ribosomal protein S15	40S ribosomal protein S13 GN=RpS13 OS=Spodoptera frugiperda (Fall armyworm) PE=2 SV=3	ribosomal protein S13e-like [Acyrthosiphon pisum]
ribosomal protein	c52894.graph_c0	2.351131587	4.343342534	0.271288239	0	0	0	0	0	0.00058809	-4.342513313	down	--	--	--		[J]	Translation, ribosomal structure and biogenesis	Molecular Function: structural constituent of ribosome (GO:0003735);; Cellular Component: ribosome (GO:0005840);; Biological Process: translation (GO:0006412);;	K02953|6e-94|api:100167924|similar to ribosomal protein S13e	[J]	Translation, ribosomal structure and biogenesis	Ribosomal S13/S15 N-terminal domain;; Ribosomal protein S15	40S ribosomal protein S13 GN=RpS13 OS=Spodoptera frugiperda (Fall armyworm) PE=2 SV=3	ribosomal protein S13e-like [Acyrthosiphon pisum]
ribosomal protein	c13008.graph_c0	0	0	3.675987667	2.892720865	0	0	0	0	2.45E-07	Inf	up	--	--	--		[J]	Translation, ribosomal structure and biogenesis	Molecular Function: structural constituent of ribosome (GO:0003735);; Cellular Component: ribosome (GO:0005840);; Biological Process: translation (GO:0006412);;	K02962|2e-87|api:100145831|Rps17	[J]	Translation, ribosomal structure and biogenesis	Ribosomal S17	40S ribosomal protein S17 GN=RpS17 OS=Spodoptera frugiperda (Fall armyworm) PE=2 SV=3	ribosomal protein S17 [Acyrthosiphon pisum]
ribosomal protein	c53088.graph_c0	0	0	2.231747008	1.67736361	0	0	0	0	4.58E-08	Inf	up	--	--	--		[J]	Translation, ribosomal structure and biogenesis	Molecular Function: structural constituent of ribosome (GO:0003735);; Biological Process: translation (GO:0006412);; Cellular Component: cytosolic small ribosomal subunit (GO:0022627);;	K02984|0.0|api:100169515|Rps3a	[J]	Translation, ribosomal structure and biogenesis	Ribosomal S3Ae family	40S ribosomal protein S3a {ECO:0000255|HAMAP-Rule:MF_03122} GN=Parcxpwex01 OS=Periplaneta americana (American cockroach) PE=2 SV=1	ribosomal protein S3A [Acyrthosiphon pisum]
ribosomal protein	c52897.graph_c0	2.033264282	2.872337097	0.203329295	0.068573395	0	0	0	0	7.25E-05	-3.926301061	down	--	--	--		[J]	Translation, ribosomal structure and biogenesis	Molecular Function: structural constituent of ribosome (GO:0003735);; Biological Process: translation (GO:0006412);; Cellular Component: cytosolic small ribosomal subunit (GO:0022627);;	K02984|1e-161|tca:656438|similar to S3Ae ribosomal protein	[J]	Translation, ribosomal structure and biogenesis	Ribosomal S3Ae family	40S ribosomal protein S3a {ECO:0000255|HAMAP-Rule:MF_03122} GN=Parcxpwex01 OS=Periplaneta americana (American cockroach) PE=2 SV=1	40S ribosomal protein S3a [Zootermopsis nevadensis]
ribosomal protein	c29356.graph_c0	0	0	3.447442964	3.329435882	0	0	0	0	4.75E-07	Inf	up	--	--	--		[J]	Translation, ribosomal structure and biogenesis	Cellular Component: ribosome (GO:0005840);;	K02975|8e-78|api:100144892|Rps25-2	[J]	Translation, ribosomal structure and biogenesis	S25 ribosomal protein	40S ribosomal protein S25 GN=RpS25 OS=Drosophila melanogaster (Fruit fly) PE=1 SV=3	ribosomal protein S25 homolog 2 [Acyrthosiphon pisum]
ribosomal protein	c39726.graph_c0	0.128485255	0.121005081	3.212176659	3.63994144	0	0.178130254	0	0.181953493	5.61E-06	4.98418181	up	--	--	--		[O]	Posttranslational modification, protein turnover, chaperones	Molecular Function: structural constituent of ribosome (GO:0003735);; Cellular Component: microtubule associated complex (GO:0005875);; Biological Process: translation (GO:0006412);; Biological Process: cellular protein modification process (GO:0006464);; Biological Process: ubiquitin-dependent protein catabolic process (GO:0006511);; Cellular Component: cytosolic large ribosomal subunit (GO:0022…	K02927|2e-89|api:100145834|Rpl40	[J]	Translation, ribosomal structure and biogenesis	Ubiquitin family;; Ribosomal L40e family;; Ubiquitin-2 like Rad60 SUMO-like;; Ubiquitin-like domain	60S ribosomal protein L40 (Precursor) GN=RpL40 OS=Drosophila melanogaster (Fruit fly) PE=1 SV=2	ribosomal protein L40 [Acyrthosiphon pisum]
Carbohydrate	c14326.graph_c0	22.82217928	21.45457671	136.9350065	119.8047741	12.08174928	12.75358987	17.07886792	31.5290475	3.29E-09	2.748589822	up	0.481486546	0.988556885	up		[G]	Carbohydrate transport and metabolism	Cellular Component: plasma membrane (GO:0005886);;	K00884|1e-133|tca:660901|similar to CG6218-PA	[G]	Carbohydrate transport and metabolism	BadF/BadG/BcrA/BcrD ATPase family	N-acetyl-D-glucosamine kinase GN=nagk OS=Dictyostelium discoideum (Slime mold) PE=3 SV=2	PREDICTED: N-acetyl-D-glucosamine kinase [Tribolium castaneum]
Carbohydrate	c49106.graph_c0	44.89482098	53.64916661	389.4468866	298.8778416	85.70007563	74.50471249	217.0986876	198.0567881	2.47E-07	3.025427676	up	0.000189214	1.398893377	up		[G]	Carbohydrate transport and metabolism	Molecular Function: catalytic activity (GO:0003824);;	K12316|0.0|tca:658192|similar to glucosidase, alpha	[G]	Carbohydrate transport and metabolism	Glycosyl hydrolases family 31;; Trefoil (P-type) domain;; Galactose mutarotase-like	Lysosomal acid alpha-glucosidase (Precursor) OS=Tetrahymena pyriformis PE=1 SV=1	PREDICTED: lysosomal alpha-glucosidase-like [Tribolium castaneum]
Carbohydrate	c52853.graph_c0	1.992498066	3.127497527	0.088556718	0	0	0	0	0	9.74E-08	-5.573483528	down	--	--	--		[G]	Carbohydrate transport and metabolism	Molecular Function: chitinase activity (GO:0004568);; Biological Process: carbohydrate metabolic process (GO:0005975);; Biological Process: chitin catabolic process (GO:0006032);;	--	[G]	Carbohydrate transport and metabolism	Glycosyl hydrolases family 18	Chitinase-like protein EN03 (Precursor) OS=Bombyx mori (Silk moth) PE=1 SV=1	putative imaginal disc growth factor [Maconellicoccus hirsutus]
Carbohydrate	c46923.graph_c0	10.39035597	23.40573534	90.07442353	143.1997681	59.372452	60.10215854	205.0044562	106.2804843	1.17E-06	2.995597234	up	0.428329794	1.407949617	up		[G]	Carbohydrate transport and metabolism	Molecular Function: hydrolase activity, hydrolyzing O-glycosyl compounds (GO:0004553);; Biological Process: metabolic process (GO:0008152);;	--	[G]	Carbohydrate transport and metabolism	Glycosyl hydrolase family 1	Myrosinase 1 {ECO:0000303|PubMed:11804799} OS=Brevicoryne brassicae (Cabbage aphid) PE=1 SV=1	PREDICTED: myrosinase 1 [Tribolium castaneum]
Carbohydrate	c47041.graph_c0	50.29540888	86.16272971	295.4670297	308.8840389	119.0179778	135.4861956	199.8120545	311.4253712	1.05E-05	2.364360281	up	0.187583433	1.026128159	up		--	--	Molecular Function: hydrolase activity, acting on glycosyl bonds (GO:0016798);; Biological Process: organic substance metabolic process (GO:0071704);;	K01183|0.0|tca:661428|Cht8, TcCht8	[G]	Carbohydrate transport and metabolism	Glycosyl hydrolases family 18;; Chitin binding Peritrophin-A domain	Endochitinase (Precursor) OS=Manduca sexta (Tobacco hawkmoth) PE=2 SV=1	chitinase 8 precursor [Tribolium castaneum]
Carbohydrate	c44562.graph_c0	2.676631769	2.864549115	17.07390704	31.53346104	8.240789652	5.327314155	15.15810991	14.87481473	0.000229395	3.324676937	up	0.00342302	1.17396922	up		[GEPR]	--	Cellular Component: integral component of membrane (GO:0016021);; Biological Process: transmembrane transport (GO:0055085);;	--	[G]	Carbohydrate transport and metabolism	Major Facilitator Superfamily;; Sugar (and other) transporter;; PIG-X / PBN1	Putative inorganic phosphate cotransporter GN=Picot OS=Drosophila melanogaster (Fruit fly) PE=1 SV=1	PREDICTED: putative inorganic phosphate cotransporter [Tribolium castaneum]
Carbohydrate	c54483.graph_c0	0	0	1.014243678	1.632542984	0	0	0	0	7.29E-08	Inf	up	--	--	--		[G]	Carbohydrate transport and metabolism	Molecular Function: hydrolase activity, hydrolyzing O-glycosyl compounds (GO:0004553);; Biological Process: carbohydrate metabolic process (GO:0005975);;	--	[G]	Carbohydrate transport and metabolism	Glycosyl hydrolases family 18	Chitinase-like protein EN03 (Precursor) OS=Bombyx mori (Silk moth) PE=1 SV=1	imaginal disk growth factor precursor [Acyrthosiphon pisum]
Carbohydrate	c46669.graph_c0	18.48312144	20.16627383	4.32589793	3.083629824	5.822020511	5.942762219	7.553726191	8.827014376	2.12E-07	-2.16109598	down	0.614206076	0.499851053	up		[GEPR]	--	--	--	[G]	Carbohydrate transport and metabolism	Major Facilitator Superfamily;; Major Facilitator Superfamily	--	hypothetical protein YQE_02544, partial [Dendroctonus ponderosae]
Carbohydrate	c46348.graph_c0	40.68530171	55.80255621	170.6553245	140.3451943	57.23871625	37.45655381	59.86864662	45.31942916	0.000398666	1.909863995	up	0.951445608	0.180444881	up		[G]	Carbohydrate transport and metabolism	Molecular Function: alpha,alpha-trehalase activity (GO:0004555);; Biological Process: trehalose metabolic process (GO:0005991);;	K01194|0.0|tca:662746|similar to Trehalase precursor (Alpha,alpha-trehalase) (Alpha,alpha-trehalose glucohydrolase)	[G]	Carbohydrate transport and metabolism	Trehalase	Trehalase (Precursor) OS=Tenebrio molitor (Yellow mealworm beetle) PE=2 SV=1	trehalase 1 [Harmonia axyridis]
Carbohydrate	c46916.graph_c0	106.1614459	159.9435077	1354.997623	1014.966869	403.4516073	146.932334	507.4182116	479.8572684	1.05E-07	3.380668212	up	0.369245463	0.875812651	up		[G]	Carbohydrate transport and metabolism	Biological Process: metabolic process (GO:0008152);; Molecular Function: hydrolase activity (GO:0016787);;	K01187|0.0|tca:664120|similar to GA13362-PA	[G]	Carbohydrate transport and metabolism	Alpha amylase, catalytic domain	Maltase 1 (Precursor) GN=Mal-B1 OS=Drosophila virilis (Fruit fly) PE=3 SV=2	PREDICTED: maltase 2 [Tribolium castaneum]
Carbohydrate	c33854.graph_c0	45.18496202	83.06614421	157.2458851	135.3220937	46.92814417	36.50047295	60.44779758	50.38017462	0.005829253	1.414563353	up	0.601301684	0.436409146	up		[G]	Carbohydrate transport and metabolism	--	--	[G]	Carbohydrate transport and metabolism	Major intrinsic protein	Aquaporin AQPAn.G GN=AGAP008842 OS=Anopheles gambiae (African malaria mosquito) PE=3 SV=4	PREDICTED: aquaporin AQPAe.a-like isoform X2 [Tribolium castaneum]
Carbohydrate	c27116.graph_c0	0.954282228	1.697592956	0.106032854	0	0	0	0	0	0.000499543	-4.362473753	down	--	--	--		[G]	Carbohydrate transport and metabolism	Biological Process: cellular glucose homeostasis (GO:0001678);; Molecular Function: glucokinase activity (GO:0004340);; Molecular Function: ATP binding (GO:0005524);; Cellular Component: cytosol (GO:0005829);; Biological Process: glycolysis (GO:0006096);; Molecular Function: fructokinase activity (GO:0008865);; Biological Process: phosphorylation (GO:0016310);; Molecular Function: mannokinase act…	K00844|0.0|aag:AaeL_AAEL009387|hexokinase	[G]	Carbohydrate transport and metabolism	Hexokinase;; Hexokinase	Hexokinase type 2 GN=Hex-t2 OS=Drosophila melanogaster (Fruit fly) PE=2 SV=4	hypothetical protein ZHAS_00012696 [Anopheles sinensis]
Carbohydrate	c35292.graph_c0	0.710771136	1.01863902	0.030903529	0	0	0	0	0	8.22E-06	-5.527970622	down	--	--	--		[G]	Carbohydrate transport and metabolism	Molecular Function: catalytic activity (GO:0003824);; Biological Process: metabolic process (GO:0008152);;	K00615|0.0|aag:AaeL_AAEL004434|transketolase	[G]	Carbohydrate transport and metabolism	Transketolase, thiamine diphosphate binding domain;; Transketolase, pyrimidine binding domain;; Transketolase, C-terminal domain;; Dehydrogenase E1 component;; 1-deoxy-D-xylulose-5-phosphate synthase;; Thiamine pyrophosphate enzyme, C-terminal TPP binding domain;; XFP N-terminal domain	Transketolase GN=tkt OS=Physarum polycephalum (Slime mold) PE=2 SV=1	Transketolase [Zootermopsis nevadensis]
Carbohydrate	c50815.graph_c1	17.30868015	24.40358274	159.8785827	135.054629	38.00799814	29.37682511	48.4499687	47.06456512	9.25E-08	3.042832039	up	0.422942626	0.529283218	up		[G]	Carbohydrate transport and metabolism	Molecular Function: beta-glucuronidase activity (GO:0004566);; Cellular Component: extracellular space (GO:0005615);; Biological Process: carbohydrate metabolic process (GO:0005975);; Biological Process: multicellular organism reproduction (GO:0032504);;	K01195|0.0|tca:657903|similar to CG15117-PA, isoform A	[G]	Carbohydrate transport and metabolism	Glycosyl hydrolases family 2, TIM barrel domain;; Glycosyl hydrolases family 2, sugar binding domain;; Glycosyl hydrolases family 2;; TLD	--	beta-glucuronidase-like protein [Leptinotarsa decemlineata]
Carbohydrate	c23570.graph_c0	0	0	3.017075053	2.899924367	0	0	0.045452061	0	6.44E-11	Inf	up	--	--	--		[G]	Carbohydrate transport and metabolism	Molecular Function: glyceraldehyde-3-phosphate dehydrogenase (NAD+) (phosphorylating) activity (GO:0004365);; Biological Process: glucose metabolic process (GO:0006006);; Molecular Function: NADP binding (GO:0050661);; Molecular Function: NAD binding (GO:0051287);; Biological Process: oxidation-reduction process (GO:0055114);;	K00134|0.0|api:100169122|similar to glyceraldehyde-3-phosphate dehydrogenase	[G]	Carbohydrate transport and metabolism	Glyceraldehyde 3-phosphate dehydrogenase, C-terminal domain;; Glyceraldehyde 3-phosphate dehydrogenase, NAD binding domain	Glyceraldehyde-3-phosphate dehydrogenase GN=Gapdh OS=Glossina morsitans morsitans (Savannah tsetse fly) PE=2 SV=1	glyceraldehyde-3-phosphate dehydrogenase [Rhopalosiphum padi]
Carbohydrate	c21528.graph_c0	1.088179172	2.248008479	0	0	0	0	0	0	0.000106419	#NAME?	down	--	--	--		[G]	Carbohydrate transport and metabolism	Cellular Component: phosphopyruvate hydratase complex (GO:0000015);; Molecular Function: magnesium ion binding (GO:0000287);; Molecular Function: phosphopyruvate hydratase activity (GO:0004634);; Biological Process: glycolysis (GO:0006096);;	K01689|0.0|aag:AaeL_AAEL001668|enolase	[G]	Carbohydrate transport and metabolism	Enolase, C-terminal TIM barrel domain;; Enolase, N-terminal domain;; Methylaspartate ammonia-lyase C-terminus	Enolase GN=Eno OS=Drosophila melanogaster (Fruit fly) PE=1 SV=2	enolase [Oncometopia nigricans]
Carbohydrate	c53260.graph_c0	0	0	1.580721164	1.216865092	0	0	0	0	4.25E-09	Inf	up	--	--	--		[G]	Carbohydrate transport and metabolism	Cellular Component: phosphopyruvate hydratase complex (GO:0000015);; Molecular Function: magnesium ion binding (GO:0000287);; Molecular Function: phosphopyruvate hydratase activity (GO:0004634);; Cellular Component: lipid particle (GO:0005811);; Biological Process: glycolysis (GO:0006096);;	K01689|0.0|api:100164819|similar to enolase	[G]	Carbohydrate transport and metabolism	Enolase, C-terminal TIM barrel domain;; Enolase, N-terminal domain;; Methylaspartate ammonia-lyase C-terminus	Enolase GN=Eno OS=Drosophila melanogaster (Fruit fly) PE=1 SV=2	PREDICTED: enolase [Acyrthosiphon pisum]
Carbohydrate	c45767.graph_c0	216.62925	325.7985215	1683.325986	1140.122373	161.4933614	95.82914025	569.3746273	594.3911507	0.000918193	2.608896996	up	1.05E-10	2.205278403	up		[G]	Carbohydrate transport and metabolism	Biological Process: metabolic process (GO:0008152);; Molecular Function: hydrolase activity, acting on glycosyl bonds (GO:0016798);; Molecular Function: cation binding (GO:0043169);;	--	[G]	Carbohydrate transport and metabolism	Alpha amylase, catalytic domain;; Alpha amylase, C-terminal all-beta domain	Alpha-amylase OS=Tenebrio molitor (Yellow mealworm beetle) PE=1 SV=1	RecName: Full=Alpha-amylase; AltName: Full=1,4-alpha-D-glucan glucanohydrolase [Tenebrio molitor]
Carbohydrate	c17507.graph_c0	0	0	0.94898271	1.051583573	0	0	0	0	4.09E-07	Inf	up	--	--	--		[G]	Carbohydrate transport and metabolism	Molecular Function: fructose-bisphosphate aldolase activity (GO:0004332);; Biological Process: glycolysis (GO:0006096);;	K01623|0.0|api:100166128|similar to putative fructose 1,6-bisphosphate aldolase	[G]	Carbohydrate transport and metabolism	Fructose-bisphosphate aldolase class-I	Fructose-bisphosphate aldolase GN=Ald OS=Drosophila melanogaster (Fruit fly) PE=1 SV=5	PREDICTED: fructose-bisphosphate aldolase [Acyrthosiphon pisum]
Carbohydrate	c49426.graph_c0	2.933707631	5.316513643	0.622310394	0.089946852	0	0	0	0	0.001705765	-3.267240558	down	--	--	--		[G]	Carbohydrate transport and metabolism	Molecular Function: glyceraldehyde-3-phosphate dehydrogenase (NAD+) (phosphorylating) activity (GO:0004365);; Biological Process: glucose metabolic process (GO:0006006);; Molecular Function: NADP binding (GO:0050661);; Molecular Function: NAD binding (GO:0051287);; Biological Process: oxidation-reduction process (GO:0055114);;	K00134|1e-153|tca:663023|similar to Glyceraldehyde-3-phosphate dehydrogenase II (GAPDH II)	[G]	Carbohydrate transport and metabolism	Glyceraldehyde 3-phosphate dehydrogenase, NAD binding domain;; Glyceraldehyde 3-phosphate dehydrogenase, C-terminal domain;; Glyceraldehyde 3-phosphate dehydrogenase, C-terminal domain	Glyceraldehyde-3-phosphate dehydrogenase 2 GN=Gapdh2 OS=Drosophila melanogaster (Fruit fly) PE=1 SV=2	putative glyceraldehyde-3-phosphate dehydrogenase protein [Maconellicoccus hirsutus]
Carbohydrate	c51512.graph_c0	27.24849766	40.72228306	8.513571967	10.83834517	15.73707335	15.81492769	12.93515091	10.98831437	0.001338096	-1.603531309	down	0.668361915	-0.375209157	down		[GEPR]	--	Molecular Function: sodium:phosphate symporter activity (GO:0005436);; Biological Process: phosphate ion transport (GO:0006817);; Cellular Component: integral component of membrane (GO:0016021);; Biological Process: transmembrane transport (GO:0055085);;	K08193|0.0|tca:663951|similar to sodium-dependent phosphate transporter	[G]	Carbohydrate transport and metabolism	Major Facilitator Superfamily	Uncharacterized transporter C38C10.2 GN=C38C10.2 OS=Caenorhabditis elegans PE=1 SV=2	unknown [Dendroctonus ponderosae]
Carbohydrate	c48799.graph_c0	34.65911341	32.71489569	495.6505386	548.4545095	92.09405931	56.46255661	390.6789383	390.5930164	1.88E-12	4.159416526	up	1.08E-12	2.422856244	up		[G]	Carbohydrate transport and metabolism	--	K01187|0.0|tca:664120|similar to GA13362-PA	[G]	Carbohydrate transport and metabolism	Alpha amylase, catalytic domain	Maltase 1 (Precursor) GN=Mal-B1 OS=Drosophila virilis (Fruit fly) PE=3 SV=2	PREDICTED: maltase 2 [Tribolium castaneum]
Carbohydrate	c39156.graph_c0	19.49307018	18.07137252	45.25240814	64.47252573	23.64050961	26.9947723	37.65874648	40.88370706	0.000191526	1.743628528	up	0.243553621	0.654927197	up		[G]	Carbohydrate transport and metabolism	Molecular Function: hydrolase activity, hydrolyzing O-glycosyl compounds (GO:0004553);; Biological Process: carbohydrate metabolic process (GO:0005975);;	--	[G]	Carbohydrate transport and metabolism	Glycosyl hydrolases family 31	Neutral alpha-glucosidase AB (Precursor) GN=modA OS=Dictyostelium discoideum (Slime mold) PE=3 SV=1	hypothetical protein TcasGA2_TC000571 [Tribolium castaneum]
Carbohydrate	c39155.graph_c0	34.15604513	49.29271038	403.7350609	280.1946059	26.63027446	16.18194738	116.6103038	227.5818561	2.08E-05	3.262391062	up	0.019164765	3.031964239	up		--	--	Biological Process: metabolic process (GO:0008152);; Molecular Function: hydrolase activity (GO:0016787);;	--	[G]	Carbohydrate transport and metabolism	Alpha amylase, catalytic domain	Alpha-amylase OS=Tenebrio molitor (Yellow mealworm beetle) PE=1 SV=1	amylase, partial [Drosophila ananassae]
Carbohydrate	c48818.graph_c0	87.22002949	145.2444795	394.2698816	301.9496707	46.3520128	36.10615355	125.9206434	73.0177658	0.003764926	1.809365619	up	0.306893217	1.299052139	up		[R]	General function prediction only	Molecular Function: hydrolase activity (GO:0016787);;	--	[G]	Carbohydrate transport and metabolism	Calcineurin-like phosphoesterase;; Iron/zinc purple acid phosphatase-like protein C	--	purple acid phosphatase-like protein [Leptinotarsa decemlineata]
Carbohydrate	c16911.graph_c0	1.166806647	1.719981898	0.050731439	0	0	0	0	0	7.35E-06	-5.551574226	down	--	--	--		[G]	Carbohydrate transport and metabolism	Molecular Function: catalytic activity (GO:0003824);; Biological Process: metabolic process (GO:0008152);;	--	[G]	Carbohydrate transport and metabolism	--	Protein rtoA (Precursor) GN=rtoA OS=Dictyostelium discoideum (Slime mold) PE=2 SV=2	hypothetical protein DFA_01589 [Dictyostelium fasciculatum]
Carbohydrate	c50491.graph_c4	71.05406627	74.34938368	393.1164433	370.6758042	61.17881628	32.27227081	111.3219922	119.6521707	2.35E-06	2.605497684	up	1.00E-04	1.334496258	up		[G]	Carbohydrate transport and metabolism	Molecular Function: hydrolase activity, hydrolyzing O-glycosyl compounds (GO:0004553);; Biological Process: metabolic process (GO:0008152);;	K12373|1e-170|tca:664567|similar to hexosaminidase A	[G]	Carbohydrate transport and metabolism	Glycosyl hydrolase family 20, catalytic domain	Beta-hexosaminidase A (Precursor) OS=Caenorhabditis briggsae PE=3 SV=2	hypothetical protein TcasGA2_TC008778 [Tribolium castaneum]
Carbohydrate	c50491.graph_c5	32.25014656	34.75502234	178.5093404	155.6946245	29.57992912	15.72507279	49.6563642	62.96898509	2.25E-08	2.533751897	up	0.001777105	1.341932665	up		--	--	Molecular Function: hydrolase activity (GO:0016787);;	K12373|6e-19|tca:664569|similar to Beta-hexosaminidase alpha chain precursor (N-acetyl-beta-glucosaminidase) (Beta-N-acetylhexosaminidase) (Hexosaminidase A)	[G]	Carbohydrate transport and metabolism	beta-acetyl hexosaminidase like	--	Beta-hexosaminidase subunit beta [Camponotus floridanus]
Carbohydrate	c31607.graph_c0	2.825491186	5.155680367	0.176595689	0	0.056958371	0	0	0	2.60E-05	-5.215715857	down	--	--	--		[G]	Carbohydrate transport and metabolism	Molecular Function: fructose-bisphosphate aldolase activity (GO:0004332);; Biological Process: glycolysis (GO:0006096);;	K01623|0.0|api:100166128|similar to putative fructose 1,6-bisphosphate aldolase	[G]	Carbohydrate transport and metabolism	Fructose-bisphosphate aldolase class-I	Fructose-bisphosphate aldolase GN=Ald OS=Drosophila melanogaster (Fruit fly) PE=1 SV=5	PREDICTED: fructose-bisphosphate aldolase-like [Ceratitis capitata]
Carbohydrate	c42859.graph_c0	16.74352434	60.36174335	215.5335478	375.6433814	47.75140397	38.10879176	159.3731372	121.8680152	0.000117242	3.150730686	up	2.21E-05	1.738629665	up		--	--	Molecular Function: alpha-galactosidase activity (GO:0004557);; Cellular Component: cytoplasm (GO:0005737);; Biological Process: oligosaccharide metabolic process (GO:0009311);; Biological Process: glycoside catabolic process (GO:0016139);; Biological Process: glycosylceramide catabolic process (GO:0046477);;	K01189|0.0|tca:662197|similar to CG7997-PA, isoform A	[G]	Carbohydrate transport and metabolism	Melibiase	Probable alpha-galactosidase (Precursor) GN=melA OS=Dictyostelium discoideum (Slime mold) PE=3 SV=1	PREDICTED: alpha-N-acetylgalactosaminidase-like [Tribolium castaneum]
Carbohydrate	c47700.graph_c0	364.2814991	635.8036968	2694.407822	3115.105006	786.3861656	423.5177094	1373.738413	1456.939183	9.82E-05	2.752813852	up	0.001170422	1.25518517	up		[G]	Carbohydrate transport and metabolism	Biological Process: metabolic process (GO:0008152);; Molecular Function: hydrolase activity (GO:0016787);;	K01187|0.0|tca:664120|similar to GA13362-PA	[G]	Carbohydrate transport and metabolism	Alpha amylase, catalytic domain	Maltase 1 (Precursor) GN=Mal-B1 OS=Drosophila virilis (Fruit fly) PE=3 SV=2	PREDICTED: maltase 2 [Tribolium castaneum]
Carbohydrate	c43199.graph_c0	45.60126907	77.87100745	216.7908668	174.5681933	48.01953452	32.20454437	93.14272209	87.45232824	0.000687725	1.889978602	up	0.00103035	1.198171819	up		[G]	Carbohydrate transport and metabolism	Molecular Function: beta-galactosidase activity (GO:0004565);; Biological Process: carbohydrate metabolic process (GO:0005975);;	--	[G]	Carbohydrate transport and metabolism	Glycosyl hydrolases family 35;; Beta-galactosidase	Beta-galactosidase 1 (Precursor) GN=glb1 OS=Dictyostelium discoideum (Slime mold) PE=3 SV=1	PREDICTED: beta-galactosidase-1-like protein 2 [Tribolium castaneum]
Carbohydrate	c18667.graph_c0	3.47748624	4.093791783	50.8589534	52.77639908	3.785495933	3.917176916	9.822912757	39.39694222	8.09E-09	3.986193761	up	0.578118927	2.692669224	up		--	--	Molecular Function: alpha-amylase activity (GO:0004556);; Cellular Component: extracellular region (GO:0005576);; Biological Process: carbohydrate metabolic process (GO:0005975);; Molecular Function: metal ion binding (GO:0046872);;	K01176|2e-28|der:Dere_GG22255|Dere_Amyrel	[G]	Carbohydrate transport and metabolism	--	Alpha-amylase-related protein (Precursor) GN=Amyrel OS=Drosophila erecta (Fruit fly) PE=3 SV=2	AMYREL [Drosophila aracataca]
Carbohydrate	c46145.graph_c0	36.16578258	134.61294	943.2514865	814.49374	114.0499187	61.33132738	345.4313707	379.2031429	7.04E-09	3.598019585	up	8.00E-10	2.075527577	up		[G]	Carbohydrate transport and metabolism	Molecular Function: catalytic activity (GO:0003824);;	--	[G]	Carbohydrate transport and metabolism	Glycosyl hydrolases family 31	Neutral alpha-glucosidase AB (Precursor) GN=modA OS=Dictyostelium discoideum (Slime mold) PE=3 SV=1	PREDICTED: uncharacterized family 31 glucosidase KIAA1161 [Tribolium castaneum]
Lipid	c47185.graph_c0	0.363793494	0.190341172	48.22352867	90.99667206	142.8394037	125.6693205	469.1763467	517.5305553	2.02E-11	8.1520766	up	5.25E-08	1.901730197	up		[R]	General function prediction only	--	--	[I]	Lipid transport and metabolism	Partial alpha/beta-hydrolase lipase region;; alpha/beta hydrolase fold;; Alpha/beta hydrolase family;; Alpha/beta hydrolase family	Lipase 3 (Precursor) GN=Lip3 OS=Drosophila melanogaster (Fruit fly) PE=2 SV=1	Lipase 3 [Zootermopsis nevadensis]
Lipid	c45851.graph_c0	11.46330994	9.948405725	2.121277918	2.124542407	10.61527024	4.634098361	8.734894009	9.330576568	2.09E-06	-2.127064105	down	0.921303952	0.275203441	up		[IQ]	--	Molecular Function: catalytic activity (GO:0003824);;	--	[I]	Lipid transport and metabolism	AMP-binding enzyme;; AMP-binding enzyme C-terminal domain	Probable 4-coumarate--CoA ligase 1 GN=4cl1 OS=Dictyostelium discoideum (Slime mold) PE=3 SV=1	PREDICTED: probable 4-coumarate--CoA ligase 1 [Tribolium castaneum]
Lipid	c45929.graph_c1	39.86845142	67.3072864	270.6007046	248.629955	68.60327294	28.05565532	71.25516252	67.11167533	1.24E-05	2.497709896	up	0.732290815	0.549420426	up		--	--	--	--	[I]	Lipid transport and metabolism	Calcineurin-like phosphoesterase;; Calcineurin-like phosphoesterase	Sphingomyelin phosphodiesterase 1 (Precursor) GN=asm-1 OS=Caenorhabditis elegans PE=1 SV=2	PREDICTED: sphingomyelin phosphodiesterase-like [Tribolium castaneum]
Lipid	c49388.graph_c1	0.642644546	1.237972439	0.116846111	0.029555018	18.08976648	14.19451521	0.55448817	1.716735352	0.007144442	-3.42489506	down	1.69E-17	-3.808809278	down		--	--	--	--	[I]	Lipid transport and metabolism	CRAL/TRIO, N-terminal domain;; CRAL/TRIO domain	--	PREDICTED: alpha-tocopherol transfer protein-like [Tribolium castaneum]
Lipid	c17598.graph_c0	125.4340605	155.9614589	664.63739	883.1395448	77.13950104	54.40784652	305.3936474	294.8909987	1.60E-07	2.663961918	up	1.09E-11	2.216963013	up		[R]	General function prediction only	--	--	[I]	Lipid transport and metabolism	alpha/beta hydrolase fold	Lipase 3 (Precursor) GN=Lip3 OS=Drosophila melanogaster (Fruit fly) PE=2 SV=1	PREDICTED: lipase 3 [Tribolium castaneum]
Lipid	c51180.graph_c0	39.50783443	37.17156711	16.48745133	9.215555783	366.5926603	396.7056401	115.8539362	141.5046028	0.002389231	-1.350280304	down	2.27E-05	-1.546939294	down		[I]	Lipid transport and metabolism	Biological Process: lipid metabolic process (GO:0006629);; Molecular Function: oxidoreductase activity (GO:0016491);;	K00507|1e-118|nvi:100118611|NV14292	[I]	Lipid transport and metabolism	Fatty acid desaturase;; Transposase IS4	Acyl-CoA Delta(11) desaturase GN=D11DS OS=Trichoplusia ni (Cabbage looper) PE=1 SV=2	PREDICTED: stearoyl-CoA desaturase 5 [Musca domestica]
Lipid	c27691.graph_c0	53.94102787	49.99241023	10.33549502	13.78258343	0	0.025315886	0	0	3.90E-05	-1.90822745	down	--	--	--		[Q]	Secondary metabolites biosynthesis, transport and catabolism	--	--	[I]	Lipid transport and metabolism	Male sterility protein;; Male sterility protein;; Male sterility protein;; 3-beta hydroxysteroid dehydrogenase/isomerase family	Putative fatty acyl-CoA reductase CG5065 {ECO:0000250|UniProtKB:Q922J9, ECO:0000312|EMBL:AAF57974.1} GN=CG5065 OS=Drosophila melanogaster (Fruit fly) PE=3 SV=1	PREDICTED: putative fatty acyl-CoA reductase CG5065 [Tribolium castaneum]
Lipid	c37549.graph_c0	186.727288	300.4082157	9.774144303	13.36817474	121.2135998	203.8361438	99.25509823	132.8950593	2.55E-08	-4.187847734	down	0.835780458	-0.468749961	down		--	--	Molecular Function: stearoyl-CoA 9-desaturase activity (GO:0004768);; Cellular Component: endoplasmic reticulum (GO:0005783);; Cellular Component: lipid particle (GO:0005811);; Biological Process: fatty acid biosynthetic process (GO:0006633);; Biological Process: cuticle hydrocarbon biosynthetic process (GO:0006723);; Biological Process: regulation of autophagy (GO:0010506);; Cellular Component: …	K00507|0.0|tca:657939|Z9desB, GLEAN_16415, TcasZ9desB	[I]	Lipid transport and metabolism	Fatty acid desaturase	Acyl-CoA Delta(11) desaturase OS=Spodoptera littoralis (Egyptian cotton leafworm) PE=1 SV=1	Z9 acyl-CoA desaturase B [Tribolium castaneum]
Lipid	c19661.graph_c0	1.563431598	1.271628117	0.213198224	0	0	0	0	0	0.001158248	-3.464456683	down	--	--	--		[R]	General function prediction only	--	--	[I]	Lipid transport and metabolism	alpha/beta hydrolase fold	Lipase 1 (Precursor) GN=Lip1 OS=Drosophila melanogaster (Fruit fly) PE=2 SV=2	PREDICTED: gastric triacylglycerol lipase-like [Acyrthosiphon pisum]
Lipid	c41885.graph_c0	135.7733701	173.0620154	24.79827435	41.75260823	53.75971873	59.5736617	23.6128263	35.82109583	1.60E-05	-2.016766114	down	0.04290865	-0.910995358	down		--	--	Biological Process: spermatogenesis (GO:0007283);; Cellular Component: integral component of membrane (GO:0016021);;	--	[I]	Lipid transport and metabolism	GNS1/SUR4 family	Putative fatty acid elongation protein 3 GN=elo-3 OS=Caenorhabditis elegans PE=1 SV=2	PREDICTED: elongation of very long chain fatty acids protein 6 [Tribolium castaneum]
Lipid	c43530.graph_c0	36.40141365	39.75344598	12.33377512	14.06489544	54.00522136	75.65171441	54.74204755	45.78741211	0.005031748	-1.321421593	down	0.746544807	-0.346138622	down		[IQ]	--	Biological Process: microtubule cytoskeleton organization (GO:0000226);; Molecular Function: catalytic activity (GO:0003824);; Cellular Component: microtubule (GO:0005874);; Biological Process: metabolic process (GO:0008152);;	K08745|0.0|tca:660540|similar to CG7400-PA, isoform A	[I]	Lipid transport and metabolism	AMP-binding enzyme;; AMP-binding enzyme C-terminal domain	Acetyl-coenzyme A synthetase GN=acsA OS=Dictyostelium discoideum (Slime mold) PE=3 SV=1	PREDICTED: long-chain fatty acid transport protein 4 [Tribolium castaneum]
Lipid	c51644.graph_c2	68.22997089	93.30747568	9.841635058	18.84547328	56.43394484	14.14776199	14.14972682	11.17763382	4.25E-08	-2.298476261	down	0.852979746	-1.442254521	down		[MI]	--	Biological Process: biosynthetic process (GO:0009058);; Molecular Function: nucleotidyltransferase activity (GO:0016779);;	K00967|1e-120|tca:654972|similar to CG5547-PD, isoform D	[I]	Lipid transport and metabolism	Cytidylyltransferase	Ethanolamine-phosphate cytidylyltransferase GN=pctA OS=Dictyostelium discoideum (Slime mold) PE=1 SV=1	PREDICTED: ethanolamine-phosphate cytidylyltransferase [Tribolium castaneum]
Lipid	c51644.graph_c0	90.31357307	126.2450089	14.10880599	23.1364831	75.44811417	15.6351729	13.78691982	15.55348459	1.04E-05	-2.339716007	down	0.863530636	-1.59861695	down		[MI]	--	Molecular Function: ethanolamine-phosphate cytidylyltransferase activity (GO:0004306);; Biological Process: biosynthetic process (GO:0009058);;	K00967|4e-91|tca:654972|similar to CG5547-PD, isoform D	[I]	Lipid transport and metabolism	Cytidylyltransferase	Ethanolamine-phosphate cytidylyltransferase GN=pctA OS=Dictyostelium discoideum (Slime mold) PE=1 SV=1	PREDICTED: ethanolamine-phosphate cytidylyltransferase [Tribolium castaneum]
Lipid	c34080.graph_c0	64.07258491	91.05659443	5.115234652	10.2610199	103.5110557	69.35824402	43.77761286	42.03917214	2.10E-10	-3.140473303	down	0.140725153	-0.982935129	down		[I]	Lipid transport and metabolism	--	K01613|1e-178|tca:662070|similar to CG5991-PA, isoform A	[I]	Lipid transport and metabolism	Phosphatidylserine decarboxylase	Phosphatidylserine decarboxylase beta chain GN=psd-1 OS=Caenorhabditis elegans PE=3 SV=2	PREDICTED: phosphatidylserine decarboxylase proenzyme isoform X2 [Tribolium castaneum]
Lipid	c45672.graph_c0	146.5368459	262.0713056	13.04048083	4.716736332	50.38905884	32.30076015	13.28249731	14.2076673	9.72E-06	-4.275063071	down	0.029611718	-1.561509584	down		[I]	Lipid transport and metabolism	Molecular Function: acetate-CoA ligase activity (GO:0003987);; Cellular Component: cytoplasm (GO:0005737);; Molecular Function: AMP binding (GO:0016208);; Biological Process: acetyl-CoA biosynthetic process from acetate (GO:0019427);; Biological Process: behavioral response to ethanol (GO:0048149);;	K01895|0.0|tca:657374|similar to Acetyl-coenzyme A synthetase (Acetate--CoA ligase) (Acyl-activating enzyme) (Acetyl-CoA synthetase) (ACS) (AceCS)	[I]	Lipid transport and metabolism	AMP-binding enzyme;; AMP-binding enzyme C-terminal domain	Acetyl-coenzyme A synthetase GN=AcCoAS OS=Drosophila melanogaster (Fruit fly) PE=2 SV=1	PREDICTED: acetyl-coenzyme A synthetase [Tribolium castaneum]
Lipid	c44186.graph_c0	1.826245198	3.86983031	30.01932873	16.91842011	8.669890299	2.650564106	15.63063357	11.27432175	0.009037943	3.282624006	up	0.221964904	1.284399875	up		--	--	--	K14410|6e-82|tca:655779|similar to acid phosphatase-1	[I]	Lipid transport and metabolism	Histidine phosphatase superfamily (branch 2)	Venom acid phosphatase Acph-1 (Precursor) OS=Apis mellifera (Honeybee) PE=1 SV=1	PREDICTED: prostatic acid phosphatase [Tribolium castaneum]
Lipid	c42108.graph_c0	45.9281073	42.46960015	13.12250141	1.63325777	10.48040678	11.33428196	27.95897549	25.47798769	3.10E-06	-2.325473401	down	0.005005875	1.31555776	up		[I]	Lipid transport and metabolism	Molecular Function: acetyl-CoA C-acyltransferase activity (GO:0003988);; Cellular Component: lipid particle (GO:0005811);; Cellular Component: microtubule associated complex (GO:0005875);; Biological Process: metabolic process (GO:0008152);;	K07508|2e-99|dan:Dana_GF15724|GF15724 gene product from transcript GF15724-RA	[I]	Lipid transport and metabolism	Thiolase, N-terminal domain	Probable acetyl-CoA acetyltransferase GN=DDB_G0271544 OS=Dictyostelium discoideum (Slime mold) PE=2 SV=1	yippee interacting protein [Riptortus pedestris]
Lipid	c40928.graph_c0	48.71338189	57.32023559	267.421112	364.0172128	35.37924714	24.4355087	121.08084	115.4797009	1.27E-07	2.776848528	up	1.20E-09	2.010797654	up		--	--	Biological Process: lipid metabolic process (GO:0006629);; Molecular Function: hydrolase activity (GO:0016787);;	--	[I]	Lipid transport and metabolism	--	Lipase 1 (Precursor) GN=Lip1 OS=Drosophila melanogaster (Fruit fly) PE=2 SV=2	hypothetical protein SINV_01573 [Solenopsis invicta]
Lipid	c41368.graph_c0	24.8148268	37.95710191	6.26146557	7.368712659	16.6452996	19.32595821	18.49833828	26.74102207	0.000244958	-1.991525178	down	0.780844258	0.350732759	up		[Q]	Secondary metabolites biosynthesis, transport and catabolism	--	--	[I]	Lipid transport and metabolism	Male sterility protein;; Male sterility protein;; NAD dependent epimerase/dehydratase family;; 3-beta hydroxysteroid dehydrogenase/isomerase family;; Polysaccharide biosynthesis protein	Putative fatty acyl-CoA reductase CG5065 {ECO:0000250|UniProtKB:Q922J9, ECO:0000312|EMBL:AAF57974.1} GN=CG5065 OS=Drosophila melanogaster (Fruit fly) PE=3 SV=1	PREDICTED: putative fatty acyl-CoA reductase CG5065 [Tribolium castaneum]
Lipid	c14787.graph_c0	78.06404325	89.65923168	19.31949257	19.11431724	43.17605286	44.80614629	35.02729097	35.27339574	6.48E-05	-1.913179324	down	0.804675292	-0.30075542	down		--	--	Molecular Function: phosphotransferase activity, for other substituted phosphate groups (GO:0016780);;	K00993|0.0|tca:663101|similar to CG33116-PA	[I]	Lipid transport and metabolism	CDP-alcohol phosphatidyltransferase	Uncharacterized CDP-alcohol phosphatidyltransferase class-I family protein 2 GN=captB OS=Dictyostelium discoideum (Slime mold) PE=3 SV=1	PREDICTED: ethanolaminephosphotransferase 1-like [Tribolium castaneum]
Lipid	c37330.graph_c0	21.45836434	23.61406313	7.63272396	8.366014531	44.50718834	40.28493871	9.108144792	16.1422032	0.005992333	-1.285841587	down	1.74E-06	-1.726164557	down		--	--	Cellular Component: integral component of membrane (GO:0016021);;	--	[I]	Lipid transport and metabolism	GNS1/SUR4 family	Elongation of very long chain fatty acids protein AAEL008004 GN=AAEL008004 OS=Aedes aegypti (Yellowfever mosquito) PE=2 SV=2	PREDICTED: elongation of very long chain fatty acids protein AAEL008004 isoform X2 [Tribolium castaneum]
Lipid	c36970.graph_c0	210.7596546	101.1675845	7.538454597	6.885573773	33.8372462	46.01372177	6.624705677	7.042784847	0.007144442	-4.234173986	down	1.29E-06	-2.52655151	down		--	--	Cellular Component: integral component of membrane (GO:0016021);;	--	[I]	Lipid transport and metabolism	GNS1/SUR4 family	Putative fatty acid elongation protein 3 GN=elo-3 OS=Caenorhabditis elegans PE=1 SV=2	PREDICTED: elongation of very long chain fatty acids protein 6 [Tribolium castaneum]
Lipid	c41975.graph_c0	116.3306963	140.463188	31.5066745	49.1826975	76.30948948	77.56933534	50.08336096	47.99025515	0.006383836	-1.471243328	down	0.264049455	-0.626484377	down		[Q]	Secondary metabolites biosynthesis, transport and catabolism	--	--	[I]	Lipid transport and metabolism	Male sterility protein;; Male sterility protein;; NAD dependent epimerase/dehydratase family;; 3-beta hydroxysteroid dehydrogenase/isomerase family	Putative fatty acyl-CoA reductase CG8306 {ECO:0000250|UniProtKB:Q922J9, ECO:0000312|EMBL:AAF57977.2} GN=CG8306 OS=Drosophila melanogaster (Fruit fly) PE=2 SV=1	PREDICTED: putative fatty acyl-CoA reductase CG8306 [Tribolium castaneum]
Lipid	c51752.graph_c0	9.426497546	33.98242123	0.069059564	0.069871615	13.53155092	10.14864285	0	0	0.008482854	-8.058406183	down	6.02E-34	#NAME?	down		--	--	--	K14410|4e-95|tca:655779|similar to acid phosphatase-1	[I]	Lipid transport and metabolism	Histidine phosphatase superfamily (branch 2)	Venom acid phosphatase Acph-1 (Precursor) OS=Apis mellifera (Honeybee) PE=1 SV=1	PREDICTED: prostatic acid phosphatase [Tribolium castaneum]
Lipid	c48200.graph_c0	1357.988832	2274.872451	7770.531105	5836.477003	601.656405	553.1594966	1948.90489	2050.286597	0.006373328	2.132707631	up	8.58E-07	1.815931494	up		[R]	General function prediction only	--	--	[I]	Lipid transport and metabolism	alpha/beta hydrolase fold	Lipase 3 (Precursor) GN=Lip3 OS=Drosophila melanogaster (Fruit fly) PE=2 SV=1	PREDICTED: lipase 3 [Tribolium castaneum]
Lipid	c49587.graph_c0	4.712634131	5.214017336	1.242316486	1.639466773	10.64880189	7.95630868	22.00689995	15.9003857	0.001155012	-1.581705693	down	0.06984899	1.054579854	up		[I]	Lipid transport and metabolism	Biological Process: metabolic process (GO:0008152);; Molecular Function: ligase activity (GO:0016874);;	K01897|0.0|tca:659029|similar to CG3961-PA, isoform A	[I]	Lipid transport and metabolism	AMP-binding enzyme	Fatty acyl-CoA synthetase A GN=fcsA OS=Dictyostelium discoideum (Slime mold) PE=1 SV=1	PREDICTED: long-chain-fatty-acid--CoA ligase 5 isoform X4 [Tribolium castaneum]
Lipid	c51992.graph_c0	181.9794776	201.8172905	40.28837266	87.06353604	0.057582402	0.206257305	0	0	0.007118106	-1.403664086	down	--	--	--		--	--	--	--	[I]	Lipid transport and metabolism	CRAL/TRIO domain	--	PREDICTED: uncharacterized protein LOC659791 [Tribolium castaneum]
Lipid	c25047.graph_c0	0	0	9.170405253	5.529454608	0	0	0.334913031	0	3.03E-07	Inf	up	--	--	--		--	--	Molecular Function: transporter activity (GO:0005215);; Biological Process: transport (GO:0006810);; Molecular Function: lipid binding (GO:0008289);;	--	[I]	Lipid transport and metabolism	Lipocalin / cytosolic fatty-acid binding protein family;; Lipocalin / cytosolic fatty-acid binding protein family	Fatty acid-binding protein, muscle OS=Locusta migratoria (Migratory locust) PE=1 SV=2	MPA13 allergen-like [Acyrthosiphon pisum]
Lipid	c14854.graph_c0	109.9430945	158.6771713	21.57538338	25.61166259	46.5022039	51.52695342	28.20509186	31.36677418	5.18E-06	-2.298563585	down	0.172817743	-0.696809882	down		--	--	Cellular Component: integral component of membrane (GO:0016021);;	--	[I]	Lipid transport and metabolism	GNS1/SUR4 family	Elongation of very long chain fatty acids protein AAEL008004 GN=AAEL008004 OS=Aedes aegypti (Yellowfever mosquito) PE=2 SV=2	hypothetical protein TcasGA2_TC011937 [Tribolium castaneum]
Lipid	c49381.graph_c0	6.802427947	8.27904411	1.072705687	0.476481654	122.0991683	142.0241593	43.79821686	71.04492878	2.86E-09	-3.045706088	down	0.002976608	-1.18212661	down		--	--	--	--	[I]	Lipid transport and metabolism	GNS1/SUR4 family	Elongation of very long chain fatty acids protein AAEL008004 GN=AAEL008004 OS=Aedes aegypti (Yellowfever mosquito) PE=2 SV=2	PREDICTED: elongation of very long chain fatty acids protein 7 [Tribolium castaneum]
Lipid	c36250.graph_c0	2.741077855	2.614174557	0.485767482	0.175528386	1.443668819	1.92414886	2.54041193	6.117454382	0.000350579	-2.779031686	down	0.598309402	1.378505008	up		[Q]	Secondary metabolites biosynthesis, transport and catabolism	Molecular Function: fatty-acyl-CoA reductase (alcohol-forming) activity (GO:0080019);;	K13356|0.0|tca:657191|similar to GA11521-PA	[I]	Lipid transport and metabolism	Male sterility protein;; Male sterility protein;; NAD dependent epimerase/dehydratase family;; 3-beta hydroxysteroid dehydrogenase/isomerase family;; Polysaccharide biosynthesis protein	Putative fatty acyl-CoA reductase CG5065 {ECO:0000250|UniProtKB:Q922J9, ECO:0000312|EMBL:AAF57974.1} GN=CG5065 OS=Drosophila melanogaster (Fruit fly) PE=3 SV=1	hypothetical protein TcasGA2_TC015381 [Tribolium castaneum]
Amino acid	c17690.graph_c0	113.7725583	153.1995976	47.0931093	36.64824085	29.8491546	24.5257817	39.0447431	42.13123592	0.009703618	-1.449890408	down	0.270401922	0.602968976	up		[C]	Energy production and conversion	Cellular Component: plasma membrane (GO:0005886);; Biological Process: determination of adult lifespan (GO:0008340);; Biological Process: larval locomotory behavior (GO:0008345);; Biological Process: regulation of excitatory postsynaptic membrane potential involved in skeletal muscle contraction (GO:0014853);; Molecular Function: L-aspartate transmembrane transporter activity (GO:0015183);; Molec…	--	[E]	Amino acid transport and metabolism	Sodium:dicarboxylate symporter family	Excitatory amino acid transporter GN=glt-1 OS=Caenorhabditis elegans PE=1 SV=2	PREDICTED: excitatory amino acid transporter 3-like [Tribolium castaneum]
Amino acid	c7386.graph_c0	0.71185186	1.432237755	0.129429436	0	0	0	0	0	0.008549996	-3.766228536	down	--	--	--		[HE]	--	Molecular Function: oxidoreductase activity, acting on the CH-OH group of donors, NAD or NADP as acceptor (GO:0016616);; Biological Process: single-organism metabolic process (GO:0044710);; Molecular Function: cofactor binding (GO:0048037);;	K00058|1e-161|nvi:100116297|NV17542	[E]	Amino acid transport and metabolism	D-isomer specific 2-hydroxyacid dehydrogenase, NAD binding domain;; D-isomer specific 2-hydroxyacid dehydrogenase, catalytic domain;; Acetohydroxy acid isomeroreductase, catalytic domain	D-3-phosphoglycerate dehydrogenase GN=serA OS=Dictyostelium discoideum (Slime mold) PE=1 SV=1	D-3-phosphoglycerate dehydrogenase [Zootermopsis nevadensis]
Amino acid	c45613.graph_c0	24.99250133	29.21417151	69.09788977	52.20967562	17.63954299	34.34354363	60.8626875	96.49785269	0.008154485	1.383410065	up	0.087533831	1.612666052	up		[E]	Amino acid transport and metabolism	Molecular Function: pyrroline-5-carboxylate reductase activity (GO:0004735);; Biological Process: oxidation-reduction process (GO:0055114);; Biological Process: L-proline biosynthetic process (GO:0055129);;	K00286|7e-45|tca:664343|similar to CG5840-PA, isoform A	[E]	Amino acid transport and metabolism	Pyrroline-5-carboxylate reductase dimerisation	Putative pyrroline-5-carboxylate reductase GN=F55G1.9 OS=Caenorhabditis elegans PE=3 SV=1	PREDICTED: pyrroline-5-carboxylate reductase [Tribolium castaneum]
Amino acid	c45467.graph_c0	24.40187859	27.31846719	65.62694748	64.71601925	30.20322952	27.51217381	70.2762417	98.34803022	0.00108114	1.54562803	up	0.000523018	1.569325403	up		[EH]	--	Biological Process: branched-chain amino acid biosynthetic process (GO:0009082);; Molecular Function: L-leucine transaminase activity (GO:0052654);; Molecular Function: L-valine transaminase activity (GO:0052655);; Molecular Function: L-isoleucine transaminase activity (GO:0052656);;	K00826|0.0|tca:662431|similar to CG1673-PA	[E]	Amino acid transport and metabolism	Aminotransferase class IV	Branched-chain-amino-acid aminotransferase GN=v1g246094 OS=Nematostella vectensis (Starlet sea anemone) PE=3 SV=1	PREDICTED: branched-chain-amino-acid aminotransferase, cytosolic [Tribolium castaneum]
Amino acid	c27219.graph_c0	0	0	1.433793034	1.357062102	0	0	0	0	5.10E-08	Inf	up	--	--	--		[E]	Amino acid transport and metabolism	Molecular Function: glutamate-ammonia ligase activity (GO:0004356);; Biological Process: glutamine biosynthetic process (GO:0006542);;	K01915|0.0|api:100160139|Gs2	[E]	Amino acid transport and metabolism	Glutamine synthetase, catalytic domain;; Glutamine synthetase, beta-Grasp domain	Glutamine synthetase 2 cytoplasmic GN=Gs2 OS=Drosophila melanogaster (Fruit fly) PE=2 SV=3	glutamine synthetase 2 [Acyrthosiphon pisum]
Amino acid	c47313.graph_c0	8.055485807	6.540095113	16.00008708	18.15554678	6.074450807	9.011435799	12.35331986	17.62296023	0.003786319	1.428682723	up	0.163032976	1.008326629	up		--	--	Molecular Function: hydrolase activity (GO:0016787);;	--	[E]	Amino acid transport and metabolism	--	Trypsin epsilon (Precursor) GN=epsilonTry OS=Drosophila melanogaster (Fruit fly) PE=2 SV=1	PREDICTED: trypsin alpha-3-like [Tribolium castaneum]
Amino acid	c28502.graph_c0	19.08029674	26.33793405	121.3028027	82.58606653	53.78779382	45.52819722	68.02235226	71.50171167	0.001728691	2.393780725	up	0.425084727	0.51511676	up		[E]	Amino acid transport and metabolism	--	--	[E]	Amino acid transport and metabolism	Transmembrane amino acid transporter protein	Putative amino acid permease F59B2.2 GN=F59B2.2 OS=Caenorhabditis elegans PE=3 SV=2	PREDICTED: proton-coupled amino acid transporter 4 [Tribolium castaneum]
Amino acid	c43120.graph_c0	12.44251759	17.81565634	3.544720693	4.940451786	10.84966568	11.83439936	9.41601526	10.14196528	0.000534002	-1.628971862	down	0.951445608	-0.191835387	down		--	--	Molecular Function: serine-type endopeptidase activity (GO:0004252);; Biological Process: proteolysis (GO:0006508);;	--	[E]	Amino acid transport and metabolism	Trypsin	Venom serine protease Bi-VSP (Precursor) OS=Bombus ignitus (Bumblebee) PE=1 SV=1	PREDICTED: venom protease-like [Tribolium castaneum]
Amino acid	c41308.graph_c0	19.99550819	23.63554383	56.69419938	49.39043581	9.184598222	7.594320395	25.36992413	8.245008542	0.00247309	1.498789988	up	0.873712692	1.032805296	up		--	--	Molecular Function: hydrolase activity (GO:0016787);;	K01312|2e-55|tca:655678|P76, GLEAN_07017	[E]	Amino acid transport and metabolism	Trypsin;; Reverse transcriptase (RNA-dependent DNA polymerase)	Trypsin-7 (Precursor) GN=TRYP7 OS=Anopheles gambiae (African malaria mosquito) PE=2 SV=2	trypsinogen RdoT3 precursor [Rhyzopertha dominica]
Amino acid	c47954.graph_c0	6.141511095	7.398419568	14.45958681	13.49845727	2.192433624	1.39497426	6.521511003	17.27841166	0.006912585	1.261174186	up	0.258412908	2.753037764	up		--	--	--	--	[E]	Amino acid transport and metabolism	Peptidase family M13;; Peptidase family M13	Neprilysin-21 GN=nep-21 OS=Caenorhabditis elegans PE=1 SV=2	hypothetical protein TcasGA2_TC013215 [Tribolium castaneum]
Amino acid	c50478.graph_c3	31.78337939	27.21182715	89.13918912	89.4564973	2.935631419	3.855604884	9.141138227	12.83802537	2.36E-05	1.804951306	up	0.011112817	1.713334654	up		[E]	Amino acid transport and metabolism	Molecular Function: transferase activity (GO:0016740);;	K00814|6e-84|aag:AaeL_AAEL009872|alanine aminotransferase	[E]	Amino acid transport and metabolism	--	Probable alanine aminotransferase, mitochondrial (Precursor) GN=gpt OS=Dictyostelium discoideum (Slime mold) PE=3 SV=1	PREDICTED: alanine aminotransferase 2 [Diaphorina citri]
Amino acid	c50478.graph_c0	31.53848358	25.49453548	115.555129	95.10888822	2.882186406	4.129539464	12.51181283	16.68659402	5.84E-07	2.097313253	up	0.000900348	2.076416283	up		[E]	Amino acid transport and metabolism	Molecular Function: catalytic activity (GO:0003824);;	K00814|4e-50|api:100164899|similar to alanine aminotransferase	[E]	Amino acid transport and metabolism	--	Probable alanine aminotransferase, mitochondrial (Precursor) GN=gpt OS=Dictyostelium discoideum (Slime mold) PE=3 SV=1	PREDICTED: alanine aminotransferase 2 isoform X2 [Acyrthosiphon pisum]
Amino acid	c49579.graph_c0	24.58083261	42.52514307	92.71379554	83.99843819	9.753691494	8.384937323	12.18523488	9.080862757	0.001895841	1.619044786	up	0.911194722	0.255775739	up		--	--	--	--	[E]	Amino acid transport and metabolism	Peptidase family M13;; Peptidase family M13	Neprilysin-11 GN=nep-11 OS=Caenorhabditis elegans PE=1 SV=2	hypothetical protein TcasGA2_TC015284 [Tribolium castaneum]
Amino acid	c46015.graph_c0	14.60889367	16.55901199	5.514502046	4.410896164	20.61712074	14.30959209	14.58825896	18.52132794	0.001895841	-1.431892952	down	1	-0.051415816	down		--	--	Molecular Function: hydrolase activity (GO:0016787);;	--	[E]	Amino acid transport and metabolism	Trypsin;; Regulatory CLIP domain of proteinases	Serine protease easter (Precursor) GN=ea OS=Drosophila melanogaster (Fruit fly) PE=1 SV=3	hypothetical protein YQE_02725, partial [Dendroctonus ponderosae]
Amino acid	c53644.graph_c0	0.827818499	1.126124188	0	0	0	0	0	0	4.38E-06	#NAME?	down	--	--	--		--	--	Molecular Function: catalytic activity (GO:0003824);;	--	[E]	Amino acid transport and metabolism	Trypsin	Aspartate and glycine-rich protein (Fragment) OS=Haliotis asinina (Donkey&apos;s ear abalone) PE=1 SV=1	PREDICTED: serine proteinase stubble-like [Diaphorina citri]
Amino acid	c40224.graph_c0	0.521401074	0.433275943	172.8008867	340.1078298	21.69427886	28.10663516	99.02829353	109.0628447	5.17E-12	9.255012726	up	9.33E-10	2.083267998	up		[E]	Amino acid transport and metabolism	Molecular Function: histidine decarboxylase activity (GO:0004398);; Cellular Component: cytoplasm (GO:0005737);; Biological Process: cellular amino acid metabolic process (GO:0006520);; Biological Process: terminal branching, open tracheal system (GO:0007430);; Biological Process: imaginal disc-derived wing morphogenesis (GO:0007476);; Biological Process: RNA interference (GO:0016246);; Molecular…	K01590|0.0|tca:664593|similar to aromatic amino acid decarboxylase	[E]	Amino acid transport and metabolism	Pyridoxal-dependent decarboxylase conserved domain;; Beta-eliminating lyase	Histidine decarboxylase GN=Hdc OS=Drosophila melanogaster (Fruit fly) PE=2 SV=2	hypothetical protein TcasGA2_TC010062 [Tribolium castaneum]
Amino acid	c37618.graph_c0	22.74592428	17.30353062	444.1846835	239.6453097	50.55112726	19.56956225	158.9692337	119.5029661	0.001665862	4.3177817	up	0.000227907	2.023096041	up		[E]	Amino acid transport and metabolism	Molecular Function: L-tyrosine:2-oxoglutarate aminotransferase activity (GO:0004838);; Biological Process: biosynthetic process (GO:0009058);; Biological Process: aromatic amino acid family metabolic process (GO:0009072);; Molecular Function: pyridoxal phosphate binding (GO:0030170);;	K00815|0.0|tca:659321|similar to CG1461-PA	[E]	Amino acid transport and metabolism	Aminotransferase class I and II;; Beta-eliminating lyase;; Aminotransferase class-V	Tyrosine aminotransferase GN=tat OS=Dictyostelium discoideum (Slime mold) PE=3 SV=1	PREDICTED: tyrosine aminotransferase [Tribolium castaneum]
Amino acid	c47513.graph_c2	24.87824673	31.51149245	244.3871508	221.9437711	10.95481806	26.94286913	54.42669911	30.58472715	3.04E-12	3.26471841	up	0.656120261	1.183438078	up		--	--	Molecular Function: peptidase activity (GO:0008233);;	K01312|1e-69|tca:655678|P76, GLEAN_07017	[E]	Amino acid transport and metabolism	Trypsin	Trypsin-7 (Precursor) GN=TRYP7 OS=Anopheles gambiae (African malaria mosquito) PE=2 SV=2	serine protease P76 precursor [Tribolium castaneum]
Amino acid	c47847.graph_c0	3.611380101	2.624786833	18.80299414	31.69358308	61.95040867	15.83662959	56.41665627	116.3487468	7.44E-06	3.205306349	up	0.614206076	1.182707595	up		--	--	Molecular Function: hydrolase activity (GO:0016787);;	--	[E]	Amino acid transport and metabolism	Trypsin	Chymotrypsin (Precursor) OS=Phaedon cochleariae (Mustard beetle) PE=2 SV=1	serine protease P128 [Tribolium castaneum]
Amino acid	c49350.graph_c0	13.33862017	9.342645315	24.33159496	26.88958484	12.25813711	9.501792515	19.93327105	19.45892297	0.001895841	1.375675738	up	0.080259254	0.882169561	up		--	--	--	--	[E]	Amino acid transport and metabolism	Peptidase family M13;; Peptidase family M13	Neprilysin-11 GN=nep-11 OS=Caenorhabditis elegans PE=1 SV=2	hypothetical protein TcasGA2_TC013215 [Tribolium castaneum]
Amino acid	c25502.graph_c0	6.478026518	12.25077872	37.17763223	58.40953549	3.599848743	13.95849952	4.444572793	6.85272694	8.82E-06	2.557734094	up	0.938561832	-0.626588619	down		[KE]	--	Biological Process: biosynthetic process (GO:0009058);; Molecular Function: transferase activity (GO:0016740);; Molecular Function: pyridoxal phosphate binding (GO:0030170);;	K00825|0.0|tca:662228|similar to Kynurenine/alpha-aminoadipate aminotransferase mitochondrial precursor	[E]	Amino acid transport and metabolism	Aminotransferase class I and II;; Alanine-glyoxylate amino-transferase	Aromatic amino acid aminotransferase DDB_G0287711 GN=DDB_G0287711 OS=Dictyostelium discoideum (Slime mold) PE=3 SV=1	PREDICTED: aromatic amino acid aminotransferase DDB_G0287711 [Tribolium castaneum]
Amino acid	c42458.graph_c0	36.53748833	35.68716503	106.5635279	94.16804139	18.66109125	26.07938277	63.75538226	92.25298353	0.000573408	1.68795373	up	0.001474178	1.820172368	up		--	--	Molecular Function: iron ion binding (GO:0005506);; Molecular Function: cysteine dioxygenase activity (GO:0017172);; Biological Process: L-cysteine metabolic process (GO:0046439);; Biological Process: oxidation-reduction process (GO:0055114);;	K00456|1e-106|tca:663314|similar to CG5493-PA	[E]	Amino acid transport and metabolism	Cysteine dioxygenase type I	Cysteine dioxygenase GN=cdo-1 OS=Caenorhabditis briggsae PE=3 SV=1	PREDICTED: cysteine dioxygenase type 1 [Tribolium castaneum]
Inorganic ion	c46140.graph_c0	5.14052699	5.794455492	0.825692144	0.997091777	2.371062508	2.067867742	2.455700233	2.904344761	2.16E-05	-2.378962758	down	0.928939798	0.295843534	up		[ER]	--	Biological Process: transport (GO:0006810);; Cellular Component: membrane (GO:0016020);;	K14388|0.0|ame:726464|similar to CG5687-PA	[P]	Inorganic ion transport and metabolism	Sodium:solute symporter family;; Sodium:solute symporter family	Putative sodium-dependent multivitamin transporter GN=CG32669 OS=Drosophila melanogaster (Fruit fly) PE=2 SV=1	PREDICTED: LOW QUALITY PROTEIN: sodium-coupled monocarboxylate transporter 1-like [Nasonia vitripennis]
Inorganic ion	c28389.graph_c0	4.330068144	8.944518769	21.31571889	16.77383886	8.402869571	7.097645859	12.32582101	18.34516936	0.001766471	1.750132681	up	0.099824497	1.007536777	up		[P]	Inorganic ion transport and metabolism	Biological Process: cation transport (GO:0006812);; Molecular Function: cation transmembrane transporter activity (GO:0008324);;	--	[P]	Inorganic ion transport and metabolism	Divalent cation transporter	--	hypothetical protein TcasGA2_TC001866 [Tribolium castaneum]
Inorganic ion	c35181.graph_c0	27.14583388	29.32668246	62.62730581	55.69214397	12.65737435	10.67250537	17.52669368	17.29497378	0.00584268	1.281861819	up	0.527754454	0.602866016	up		[ER]	--	Molecular Function: transporter activity (GO:0005215);; Cellular Component: integral component of membrane (GO:0016021);; Biological Process: transmembrane transport (GO:0055085);;	--	[P]	Inorganic ion transport and metabolism	Sodium:solute symporter family	Putative sodium-dependent multivitamin transporter GN=CG32669 OS=Drosophila melanogaster (Fruit fly) PE=2 SV=1	hypothetical protein YQE_11381, partial [Dendroctonus ponderosae]
Inorganic ion	c35626.graph_c0	1.054074194	1.208514021	0.045829959	0	0	0	0	0	4.75E-07	-5.350957856	down	--	--	--		[P]	Inorganic ion transport and metabolism	Molecular Function: ATP binding (GO:0005524);; Biological Process: cation transport (GO:0006812);; Cellular Component: integral component of membrane (GO:0016021);; Molecular Function: cation-transporting ATPase activity (GO:0019829);; Molecular Function: metal ion binding (GO:0046872);;	K05853|0.0|nvi:100113791|NV11069	[P]	Inorganic ion transport and metabolism	Cation transporting ATPase, C-terminus;; haloacid dehalogenase-like hydrolase;; haloacid dehalogenase-like hydrolase;; Putative hydrolase of sodium-potassium ATPase alpha subunit;; haloacid dehalogenase-like hydrolase	Calcium-transporting ATPase sarcoplasmic/endoplasmic reticulum type GN=Ca-P60A OS=Drosophila pseudoobscura pseudoobscura (Fruit fly) PE=3 SV=2	PREDICTED: calcium-transporting ATPase sarcoplasmic/endoplasmic reticulum type [Solenopsis invicta]
Inorganic ion	c36149.graph_c0	25.60954973	33.62447605	2.577097946	4.454310545	47.69041329	62.71015436	19.70309458	12.39305212	1.91E-10	-2.877281595	down	0.000152232	-1.759318244	down		[P]	Inorganic ion transport and metabolism	--	--	[P]	Inorganic ion transport and metabolism	ChaC-like protein;; AIG2-like family	--	PREDICTED: cation transport regulator-like protein 1 [Tribolium castaneum]
Inorganic ion	c54330.graph_c0	0	0	1.156855985	1.393403714	0	0	0.099588392	0	3.07E-07	Inf	up	--	--	--		--	--	Cellular Component: mitochondrial outer membrane (GO:0005741);; Cellular Component: lipid particle (GO:0005811);; Cellular Component: microtubule associated complex (GO:0005875);; Biological Process: sperm individualization (GO:0007291);; Biological Process: phototransduction (GO:0007602);; Molecular Function: voltage-gated anion channel activity (GO:0008308);; Cellular Component: Nebenkern (GO:0…	K05862|0.0|api:100158822|similar to GA19750-PA	[P]	Inorganic ion transport and metabolism	Eukaryotic porin	Voltage-dependent anion-selective channel GN=porin OS=Drosophila melanogaster (Fruit fly) PE=1 SV=3	PREDICTED: voltage-dependent anion-selective channel-like [Acyrthosiphon pisum]
Inorganic ion	c48633.graph_c0	11.67287862	16.6525807	33.01606307	26.41594433	40.63494587	40.64932667	46.94982205	36.53330641	0.008926229	1.29203641	up	0.998863127	0.063090306	up		[P]	Inorganic ion transport and metabolism	Biological Process: single-organism transport (GO:0044765);;	--	[P]	Inorganic ion transport and metabolism	Sodium/hydrogen exchanger family	--	PREDICTED: mitochondrial sodium/hydrogen exchanger 9B2 isoform X2 [Tribolium castaneum]
Inorganic ion	c45299.graph_c0	8.866063416	17.23163584	1.976538823	0.057136582	0	0	0	0	0.003928232	-3.401842086	down	--	--	--		--	--	--	--	[P]	Inorganic ion transport and metabolism	Ferritin-like domain	Soma ferritin OS=Lymnaea stagnalis (Great pond snail) PE=2 SV=2	ferritin [Bemisia tabaci]
Inorganic ion	c36677.graph_c0	13.8647755	24.86446047	103.9607213	131.2774048	53.89464437	40.45077034	40.67060096	58.94112807	8.53E-09	2.814779541	up	0.958663508	0.102620511	up		[P]	Inorganic ion transport and metabolism	Molecular Function: sulfate transmembrane transporter activity (GO:0015116);; Cellular Component: membrane (GO:0016020);; Biological Process: single-organism transport (GO:0044765);;	K14708|0.0|tca:657432|similar to sulfate transporter	[P]	Inorganic ion transport and metabolism	Sulfate transporter family;; Sulfate transporter N-terminal domain with GLY motif;; STAS domain	Sulfate permease family protein 3 GN=sulp-3 OS=Caenorhabditis elegans PE=2 SV=3	PREDICTED: sodium-independent sulfate anion transporter-like [Tribolium castaneum]
Inorganic ion	c43638.graph_c0	3.291328282	3.793355365	14.84571103	10.75871035	8.596611692	6.206391487	14.06393029	16.26457869	0.000803715	2.075951522	up	0.01344346	1.060543938	up		[P]	Inorganic ion transport and metabolism	--	--	[P]	Inorganic ion transport and metabolism	Ion channel	Open rectifier potassium channel protein 1 GN=Ork1 OS=Drosophila melanogaster (Fruit fly) PE=1 SV=2	PREDICTED: open rectifier potassium channel protein 1 [Tribolium castaneum]
Inorganic ion	c14905.graph_c0	11.58929801	7.569122168	30.46118981	35.17721566	6.981919383	5.001777742	13.80701863	13.2051405	3.38E-06	1.974434543	up	0.005356855	1.199333778	up		[P]	Inorganic ion transport and metabolism	Molecular Function: sulfate transmembrane transporter activity (GO:0015116);; Cellular Component: membrane (GO:0016020);; Biological Process: single-organism transport (GO:0044765);;	K14453|0.0|tca:659697|similar to sulfate transporter	[P]	Inorganic ion transport and metabolism	Sulfate transporter family;; Sulfate transporter N-terminal domain with GLY motif;; STAS domain	Sulfate permease family protein 3 GN=sulp-3 OS=Caenorhabditis elegans PE=2 SV=3	PREDICTED: solute carrier family 26 member 10 isoform X1 [Tribolium castaneum]
Inorganic ion	c48725.graph_c0	9.204662512	9.659951786	1.77079489	2.180364273	3.459193733	3.763518306	3.276731451	4.459382588	3.43E-06	-2.05141609	down	0.976483357	0.12000232	up		--	--	Molecular Function: ATP binding (GO:0005524);; Biological Process: ATP biosynthetic process (GO:0006754);; Molecular Function: monovalent inorganic cation transmembrane transporter activity (GO:0015077);; Biological Process: monovalent inorganic cation transport (GO:0015672);; Cellular Component: integral component of membrane (GO:0016021);; Molecular Function: cation-transporting ATPase activity…	--	[P]	Inorganic ion transport and metabolism	E1-E2 ATPase;; haloacid dehalogenase-like hydrolase;; Putative hydrolase of sodium-potassium ATPase alpha subunit;; haloacid dehalogenase-like hydrolase;; Cation transporter/ATPase, N-terminus;; Cation transporting ATPase, C-terminus	Sodium/potassium-transporting ATPase subunit alpha GN=Atpalpha OS=Drosophila melanogaster (Fruit fly) PE=1 SV=3	Na+,K+ ATPase alpha-subunit 2, partial [Tetraopes tetrophthalmus]
Nucleotide	c47235.graph_c0	12.07604284	23.28228365	1.669070106	0.377473272	7.087012557	6.737660583	19.39967865	22.57941401	0.000607593	-3.850295419	down	4.65E-06	1.625469977	up		[C]	Energy production and conversion	Molecular Function: methyltransferase activity (GO:0008168);; Biological Process: biosynthetic process (GO:0009058);; Molecular Function: oxidoreductase activity, acting on the aldehyde or oxo group of donors, NAD or NADP as acceptor (GO:0016620);; Molecular Function: hydroxymethyl-, formyl- and related transferase activity (GO:0016742);; Biological Process: methylation (GO:0032259);; Biological …	K00289|0.0|tca:658435|similar to aldehyde dehydrogenase	[F]	Nucleotide transport and metabolism	Aldehyde dehydrogenase family;; Phosphopantetheine attachment site;; Formyl transferase, C-terminal domain;; Formyl transferase	Aldehyde dehydrogenase GN=ALDH OS=Enchytraeus buchholzi (Grindal worm) PE=2 SV=1	hypothetical protein YQE_11459, partial [Dendroctonus ponderosae]
Nucleotide	c45116.graph_c0	75.4584989	46.09073553	202.2832368	169.1520649	23.44987602	19.26476109	105.9361688	113.2301462	0.001568444	1.818630771	up	1.47E-12	2.384131289	up		[F]	Nucleotide transport and metabolism	Molecular Function: phosphoribosylamine-glycine ligase activity (GO:0004637);; Molecular Function: phosphoribosylformylglycinamidine cyclo-ligase activity (GO:0004641);; Molecular Function: phosphoribosylglycinamide formyltransferase activity (GO:0004644);; Molecular Function: ATP binding (GO:0005524);; Cellular Component: cytoplasm (GO:0005737);; Biological Process: 'de novo' IMP biosynthetic pr…	K11787|0.0|tca:661737|similar to glycinamide ribonucleotide synthetase-aminoimidazole ribonucleotide synthetase-glycinamide ribonucleotide transformylase	[F]	Nucleotide transport and metabolism	Phosphoribosylglycinamide synthetase, ATP-grasp (A) domain;; Formyl transferase;; Phosphoribosylglycinamide synthetase, N domain;; AIR synthase related protein, C-terminal domain;; Phosphoribosylglycinamide synthetase, C domain;; AIR synthase related protein, N-terminal domain;; ATP-grasp domain;; ATP-grasp domain	Phosphoribosylglycinamide formyltransferase GN=GART OS=Chironomus tentans (Midge) PE=3 SV=1	PREDICTED: trifunctional purine biosynthetic protein adenosine-3 [Tribolium castaneum]
Nucleotide	c33825.graph_c0	44.78301495	59.58319879	13.32202874	16.61209837	67.97230876	96.67377736	52.38821504	57.67592554	0.000225282	-1.594190579	down	0.479633474	-0.561619667	down		[F]	Nucleotide transport and metabolism	Biological Process: nucleoside metabolic process (GO:0009116);; Molecular Function: transferase activity, transferring glycosyl groups (GO:0016757);; Biological Process: purine-containing compound salvage (GO:0043101);;	K00759|7e-57|tca:656695|similar to adenine phosphoribosyltransferase	[F]	Nucleotide transport and metabolism	Phosphoribosyl transferase domain	Adenine phosphoribosyltransferase GN=Aprt OS=Drosophila pseudoobscura pseudoobscura (Fruit fly) PE=3 SV=1	PREDICTED: adenine phosphoribosyltransferase [Tribolium castaneum]
Nucleotide	c42742.graph_c0	65.9562775	64.63526636	154.2663145	165.4547691	52.03621384	52.11006165	85.04592891	105.3410448	0.003743165	1.498883724	up	0.033064182	0.892542919	up		[F]	Nucleotide transport and metabolism	Molecular Function: hydrolase activity (GO:0016787);;	K01489|2e-44|tca:660436|similar to CG8360-PA	[F]	Nucleotide transport and metabolism	Cytidine and deoxycytidylate deaminase zinc-binding region;; Cytidine and deoxycytidylate deaminase zinc-binding region	Probable cytidine deaminase GN=cda OS=Dictyostelium discoideum (Slime mold) PE=3 SV=1	hypothetical protein YQE_06576, partial [Dendroctonus ponderosae]
Coenzyme	c42495.graph_c0	43.5077146	57.85082777	16.2971873	19.80896847	390.5211403	217.427813	265.9573518	332.8415206	0.00584268	-1.280748834	down	0.992241192	0.005914186	up		--	--	--	--	[H]	Coenzyme transport and metabolism	Flavin containing amine oxidoreductase;; NAD(P)-binding Rossmann-like domain;; Pyridine nucleotide-disulphide oxidoreductase	Protein anon-37Cs GN=anon-37Cs OS=Drosophila melanogaster (Fruit fly) PE=2 SV=3	PREDICTED: spermine oxidase [Tribolium castaneum]
Coenzyme	c45863.graph_c0	2.756328792	2.614270788	9.363830556	8.366336963	2.685994349	2.520456777	6.855963228	6.062658868	1.39E-05	1.935442619	up	0.014295158	1.335647115	up		[E]	Amino acid transport and metabolism	Molecular Function: catalytic activity (GO:0003824);; Biological Process: molybdopterin cofactor metabolic process (GO:0043545);;	--	[H]	Coenzyme transport and metabolism	Aminotransferase class-V;; MOSC N-terminal beta barrel domain;; MOSC domain	Molybdenum cofactor sulfurase {ECO:0000255|HAMAP-Rule:MF_03050} OS=Bombyx mori (Silk moth) PE=2 SV=1	PREDICTED: molybdenum cofactor sulfurase-like [Megachile rotundata]
Coenzyme	c51911.graph_c0	397.0257979	305.7349467	93.98081149	97.27318424	107.6420061	42.97968085	87.41869099	75.91991132	0.004885916	-1.673417183	down	0.97371779	0.149438609	up		[H]	Coenzyme transport and metabolism	--	K10105|1e-128|tca:656237|similar to CG8446-PA	[H]	Coenzyme transport and metabolism	Biotin/lipoate A/B protein ligase family	--	lipoate protein ligase [Phyllotreta striolata]
Coenzyme	c51928.graph_c0	29.46573376	26.45657331	169.1041013	124.2540515	56.55804246	58.46725925	162.6619988	196.7475289	2.20E-05	2.608755273	up	1.86E-06	1.665703952	up		[H]	Coenzyme transport and metabolism	Molecular Function: prenyltransferase activity (GO:0004659);; Biological Process: isoprenoid biosynthetic process (GO:0008299);;	K00787|0.0|tca:661272|Fpps	[H]	Coenzyme transport and metabolism	Polyprenyl synthetase	Farnesyl diphosphate synthase GN=fps OS=Dictyostelium discoideum (Slime mold) PE=2 SV=1	farnesyl pyrophosphate synthase [Tribolium castaneum]
P450	c47439.graph_c0	33.69581387	39.16453075	98.78765704	131.7135172	16.54094319	26.54803683	19.9091048	36.4286888	1.23E-05	1.864736166	up	0.926543389	0.402556441	up		--	--	Molecular Function: binding (GO:0005488);; Molecular Function: oxidoreductase activity (GO:0016491);;	K07424|1e-39|tca:664295|CYP9Z4, GLEAN_06444	[Q]	Secondary metabolites biosynthesis, transport and catabolism	Cytochrome P450	Cytochrome P450 9e2 GN=CYP9E2 OS=Blattella germanica (German cockroach) PE=2 SV=1	cytochrome P450 9Z4 [Tribolium castaneum]
P450	c47439.graph_c1	40.92599601	39.66871385	120.4894245	131.4773746	22.93185748	27.40326708	23.76217596	35.39470243	1.43E-05	1.850866873	up	0.911328187	0.252551131	up		--	--	--	K07424|1e-42|tca:664295|CYP9Z4, GLEAN_06444	[Q]	Secondary metabolites biosynthesis, transport and catabolism	Cytochrome P450	Cytochrome P450 9e2 GN=CYP9E2 OS=Blattella germanica (German cockroach) PE=2 SV=1	PREDICTED: cytochrome P450 9Z4 isoform X1 [Tribolium castaneum]
P450	c40951.graph_c0	8.582800312	4.876233355	0	0.23597406	0.767299558	1.131706032	0.421634394	0.099085374	2.65E-05	-5.698918209	down	--	--	--		--	--	Molecular Function: binding (GO:0005488);; Molecular Function: oxidoreductase activity (GO:0016491);;	--	[QI]	--	Cytochrome P450	Cytochrome P450 4C1 GN=CYP4C1 OS=Blaberus discoidalis (Tropical cockroach) PE=2 SV=1	cytochrome P450 4ED1 [Propylea japonica]
P450	c14333.graph_c0	1.709181151	2.861645845	0	0	0	0	0	0	4.46E-07	#NAME?	down	--	--	--		[Q]	Secondary metabolites biosynthesis, transport and catabolism	Molecular Function: oxidoreductase activity (GO:0016491);;	--	[Q]	Secondary metabolites biosynthesis, transport and catabolism	Cytochrome P450	Probable cytochrome P450 305a1 GN=Cyp305a1 OS=Drosophila melanogaster (Fruit fly) PE=2 SV=1	cytochrome P450 CYP305A13v2, partial [Laodelphax striatella]
P450	c46695.graph_c0	25.23289364	24.63992266	112.5552614	121.4295763	22.05703314	20.03343867	39.89510273	45.42379521	8.54E-06	2.436971763	up	0.008573484	1.042976189	up		[Q]	Secondary metabolites biosynthesis, transport and catabolism	Molecular Function: binding (GO:0005488);; Molecular Function: oxidoreductase activity (GO:0016491);;	K07424|1e-175|tca:664295|CYP9Z4, GLEAN_06444	[Q]	Secondary metabolites biosynthesis, transport and catabolism	Cytochrome P450	Cytochrome P450 9e2 GN=CYP9E2 OS=Blattella germanica (German cockroach) PE=2 SV=1	cytochrome P450 9Z4 [Tribolium castaneum]
P450	c43981.graph_c0	64.17402834	67.84645625	200.529415	242.7527283	35.05423533	50.32067916	43.47443797	59.31604043	4.39E-05	1.952049014	up	0.901905254	0.286059225	up		[Q]	Secondary metabolites biosynthesis, transport and catabolism	Molecular Function: monooxygenase activity (GO:0004497);; Molecular Function: iron ion binding (GO:0005506);; Molecular Function: electron carrier activity (GO:0009055);; Molecular Function: oxidoreductase activity, acting on paired donors, with incorporation or reduction of molecular oxygen (GO:0016705);; Molecular Function: heme binding (GO:0020037);; Biological Process: oxidation-reduction pro…	--	[Q]	Secondary metabolites biosynthesis, transport and catabolism	Cytochrome P450	Cytochrome P450 9e2 GN=CYP9E2 OS=Blattella germanica (German cockroach) PE=2 SV=1	cytochrome P450 CYP9Z1 [Tribolium castaneum]
P450	c47221.graph_c0	0.145048043	0	9.138155556	14.67556902	5.017562152	30.5912245	110.5259593	139.6522874	5.44E-17	7.519684019	up	1.96E-08	2.820726303	up		[Q]	Secondary metabolites biosynthesis, transport and catabolism	Molecular Function: binding (GO:0005488);; Molecular Function: oxidoreductase activity (GO:0016491);;	--	[QI]	--	Cytochrome P450	Cytochrome P450 4C1 GN=CYP4C1 OS=Blaberus discoidalis (Tropical cockroach) PE=2 SV=1	PREDICTED: cytochrome P450 4C1 [Tribolium castaneum]
P450	c48234.graph_c0	20.79677608	14.74594551	31.82138009	41.51745241	19.53075485	15.13607376	24.47883696	35.1076509	0.008275198	1.24038851	up	0.172078782	0.805428025	up		[Q]	Secondary metabolites biosynthesis, transport and catabolism	Molecular Function: oxidoreductase activity (GO:0016491);; Molecular Function: metal ion binding (GO:0046872);;	--	[Q]	Secondary metabolites biosynthesis, transport and catabolism	Cytochrome P450	Probable cytochrome P450 6a14 GN=Cyp6a14 OS=Drosophila melanogaster (Fruit fly) PE=3 SV=2	cytochrome P450 CYP6BQ22 [Dastarcus helophoroides]
P450	c28936.graph_c0	2.132376897	4.284232235	0.284320929	0.071916044	0	0	0	0	0.002533183	-3.911933377	down	--	--	--		--	--	Molecular Function: monooxygenase activity (GO:0004497);; Molecular Function: iron ion binding (GO:0005506);; Molecular Function: electron carrier activity (GO:0009055);; Molecular Function: oxidoreductase activity, acting on paired donors, with incorporation or reduction of molecular oxygen (GO:0016705);; Molecular Function: heme binding (GO:0020037);; Biological Process: oxidation-reduction pro…	--	[QI]	--	Cytochrome P450	Cytochrome P450 4g15 GN=Cyp4g15 OS=Drosophila melanogaster (Fruit fly) PE=2 SV=1	PREDICTED: cytochrome P450 4g15 [Acyrthosiphon pisum]
P450	c43323.graph_c0	1.220975906	15.57582267	51.28171117	78.50090444	6.014607301	8.925381721	21.47103734	18.39108616	7.15E-07	3.176005584	up	0.046706362	1.43611487	up		[Q]	Secondary metabolites biosynthesis, transport and catabolism	Molecular Function: monooxygenase activity (GO:0004497);; Molecular Function: iron ion binding (GO:0005506);; Molecular Function: electron carrier activity (GO:0009055);; Molecular Function: oxidoreductase activity, acting on paired donors, with incorporation or reduction of molecular oxygen (GO:0016705);; Molecular Function: heme binding (GO:0020037);; Biological Process: oxidation-reduction pro…	--	[Q]	Secondary metabolites biosynthesis, transport and catabolism	Cytochrome P450	Cytochrome P450 9e2 GN=CYP9E2 OS=Blattella germanica (German cockroach) PE=2 SV=1	cytochrome P450 [Leptinotarsa decemlineata]
P450	c39939.graph_c1	6.65671248	5.75477748	38.47292692	25.42061645	27.5153493	24.13680381	29.40647265	20.49737056	0.00177557	2.584186628	up	0.995907278	-0.023259138	down		[Q]	Secondary metabolites biosynthesis, transport and catabolism	Molecular Function: monooxygenase activity (GO:0004497);; Molecular Function: oxidoreductase activity, acting on paired donors, with incorporation or reduction of molecular oxygen (GO:0016705);; Molecular Function: metal ion binding (GO:0046872);;	K10720|0.0|tca:656884|CYP306A1	[Q]	Secondary metabolites biosynthesis, transport and catabolism	Cytochrome P450	Cytochrome P450 306a1 GN=phm OS=Drosophila melanogaster (Fruit fly) PE=1 SV=1	PREDICTED: cytochrome P450 306a1 [Tribolium castaneum]
P450	c46781.graph_c0	31.68507944	25.97987229	70.33207123	55.37783685	29.43674366	25.96706905	44.99974328	57.92287397	0.008860128	1.33820569	up	0.021967613	0.916775682	up		[Q]	Secondary metabolites biosynthesis, transport and catabolism	Molecular Function: oxidoreductase activity (GO:0016491);; Molecular Function: metal ion binding (GO:0046872);;	K07424|0.0|tca:664295|CYP9Z4, GLEAN_06444	[Q]	Secondary metabolites biosynthesis, transport and catabolism	Cytochrome P450	Cytochrome P450 9e2 GN=CYP9E2 OS=Blattella germanica (German cockroach) PE=2 SV=1	cytochrome P450 9Z4 [Tribolium castaneum]
P450	c43937.graph_c0	1.295918123	12.51968224	56.39413542	66.10859439	4.934924825	8.693437278	17.30637828	18.44085397	6.54E-15	3.381502507	up	0.005524615	1.408799485	up		[Q]	Secondary metabolites biosynthesis, transport and catabolism	Molecular Function: binding (GO:0005488);; Molecular Function: oxidoreductase activity (GO:0016491);;	K07424|1e-128|tca:664295|CYP9Z4, GLEAN_06444	[Q]	Secondary metabolites biosynthesis, transport and catabolism	Cytochrome P450	Probable cytochrome P450 9f2 GN=Cyp9f2 OS=Drosophila melanogaster (Fruit fly) PE=2 SV=1	cytochrome P450 9Z4 [Tribolium castaneum]
P450	c43960.graph_c0	39.62659488	30.95385422	75.95471406	78.66289174	35.33676171	48.47582311	75.05452788	108.0602383	0.008203209	1.335713996	up	0.068777366	1.145912837	up		[Q]	Secondary metabolites biosynthesis, transport and catabolism	Molecular Function: binding (GO:0005488);; Molecular Function: oxidoreductase activity (GO:0016491);;	--	[Q]	Secondary metabolites biosynthesis, transport and catabolism	Cytochrome P450	Cytochrome P450 6k1 GN=CYP6K1 OS=Blattella germanica (German cockroach) PE=2 SV=1	cytochrome P450 [Tribolium castaneum]
P450	c45396.graph_c0	2.190005481	0.77344028	18.17045794	18.14176724	0.09933249	0.04744054	0.092792169	0.096917529	4.55E-17	3.808415726	up	--	--	--		[Q]	Secondary metabolites biosynthesis, transport and catabolism	Molecular Function: binding (GO:0005488);; Molecular Function: oxidoreductase activity (GO:0016491);;	--	[QI]	--	Cytochrome P450	Cytochrome P450 4C1 GN=CYP4C1 OS=Blaberus discoidalis (Tropical cockroach) PE=2 SV=1	PREDICTED: cytochrome P450 4c3-like [Tribolium castaneum]
P450	c50433.graph_c1	28.10996424	30.75283976	86.38033159	74.27988406	1.293174195	1.636670311	3.865689894	6.561020301	0.00026294	1.664661372	up	0.053107658	1.849770788	up		[Q]	Secondary metabolites biosynthesis, transport and catabolism	--	--	[Q]	Secondary metabolites biosynthesis, transport and catabolism	--	Cytochrome P450 6k1 GN=CYP6K1 OS=Blattella germanica (German cockroach) PE=2 SV=1	hypothetical protein HELRODRAFT_165255 [Helobdella robusta]
GST	c21721.graph_c0	1.442873335	1.902420687	0.216434052	0.072993012	0	0	0	0	0.001375047	-3.285065191	down	--	--	--		[O]	Posttranslational modification, protein turnover, chaperones	Molecular Function: transferase activity (GO:0016740);;	K00799|8e-86|tca:663119|similar to Glutathione S-transferase 1-1 (GST class-theta)	[O]	Posttranslational modification, protein turnover, chaperones	Glutathione S-transferase, N-terminal domain;; Glutathione S-transferase, N-terminal domain;; Glutathione S-transferase, C-terminal domain;; Glutathione S-transferase, N-terminal domain;; Glutathione S-transferase, C-terminal domain;; Glutathione S-transferase, C-terminal domain	Glutathione S-transferase 1-1 GN=GstD1 OS=Drosophila simulans (Fruit fly) PE=2 SV=2	glutathione S-transferase [Nephotettix cincticeps]
GST	c15004.graph_c0	0	0	7.623144222	6.271140967	0	0	0	0	8.15E-15	Inf	up	--	--	--		[O]	Posttranslational modification, protein turnover, chaperones	Molecular Function: transferase activity (GO:0016740);;	K00799|1e-150|api:100167906|similar to GST	[O]	Posttranslational modification, protein turnover, chaperones	Glutathione S-transferase, N-terminal domain;; Glutathione S-transferase, N-terminal domain;; Glutathione S-transferase, N-terminal domain;; Glutathione S-transferase, C-terminal domain;; Glutathione S-transferase, C-terminal domain	Glutathione S-transferase 1-1 GN=GST1 OS=Lucilia cuprina (Green bottle fly) PE=1 SV=2	glutathione S-transferase delta 1 [Aphis gossypii]
UGT	c45247.graph_c0	53.02313387	67.31416673	20.03204191	5.593565062	53.42518984	38.19862041	39.88059463	48.65236356	7.40E-05	-1.982042888	down	1	-0.023925433	down		[GC]	--	Molecular Function: transferase activity (GO:0016740);;	--	[GC]	--	UDP-glucoronosyl and UDP-glucosyl transferase;; Glycosyltransferase family 28 C-terminal domain	Putative UDP-glucuronosyltransferase ugt-58 (Precursor) GN=ugt-58 OS=Caenorhabditis elegans PE=3 SV=2	PREDICTED: UDP-glucuronosyltransferase 2C1-like [Tribolium castaneum]
UGT	c37432.graph_c0	15.42357012	15.65996158	64.77321647	55.07501391	10.68323466	10.57555651	26.85479228	40.29632244	6.74E-07	2.162127344	up	0.005158376	1.680732497	up		[GC]	--	--	--	[GC]	--	UDP-glucoronosyl and UDP-glucosyl transferase;; Glycosyltransferase family 28 C-terminal domain	Putative UDP-glucuronosyltransferase ugt-58 (Precursor) GN=ugt-58 OS=Caenorhabditis elegans PE=3 SV=2	PREDICTED: UDP-glucuronosyltransferase 2B10-like [Tribolium castaneum]
UGT	c41774.graph_c0	14.08353382	17.20771355	55.65945086	43.67063589	17.02621647	23.45836333	40.11398393	44.76705683	5.63E-05	1.887340509	up	0.007579358	1.087708054	up		[GC]	--	--	--	[GC]	--	UDP-glucoronosyl and UDP-glucosyl transferase;; Glycosyltransferase family 28 C-terminal domain;; Glycosyl transferase family 1	Putative UDP-glucuronosyltransferase ugt-50 (Precursor) GN=ugt-50 OS=Caenorhabditis elegans PE=1 SV=2	PREDICTED: UDP-glucuronosyltransferase 2B9 [Tribolium castaneum]
CE	c45083.graph_c0	14.84192932	39.23399234	0.159250414	0.096673796	2.126465662	6.733776266	15.54615692	10.14831803	0.000413189	-7.48216693	down	0.28678486	1.551299224	up		[I]	Lipid transport and metabolism	--	--	[R]	General function prediction only	Carboxylesterase family	Venom carboxylesterase-6 (Precursor) OS=Apis mellifera (Honeybee) PE=2 SV=1	juvenile hormone esterase [Psacothea hilaris]
CE	c48958.graph_c0	6.931006619	10.41716866	23.92655201	21.7102572	6.798451669	6.795445203	13.73150948	10.16824377	0.000228099	1.615207446	up	0.177115004	0.838873332	up		[I]	Lipid transport and metabolism	--	--	[R]	General function prediction only	Carboxylesterase family	Venom carboxylesterase-6 (Precursor) OS=Apis mellifera (Honeybee) PE=2 SV=1	juvenile hormone esterase isoform A [Harmonia axyridis]
CE	c37640.graph_c0	3.164032065	6.018662442	30.01173723	34.96053666	4.365026008	6.579858161	67.56391184	108.735141	7.68E-13	3.038487013	up	2.94E-06	4.026662454	up		[I]	Lipid transport and metabolism	--	--	[R]	General function prediction only	Carboxylesterase family;; alpha/beta hydrolase fold;; Prolyl oligopeptidase family	Esterase E4 (Precursor) OS=Myzus persicae (Green peach aphid) PE=1 SV=1	esterase [Leptinotarsa decemlineata]
