# Supplementary material for: Variation in life history traits and transcriptome associated with adaptation to diet shifts in the ladybird Cryptolaemus montrouzieri
Source: BMC Genomics. 2016 Apr 11;17:281. doi: 10.1186/s12864-016-2611-8 (PMC4827204; doi:10.1186/s12864-016-2611-8)
Supplement: Additional file 8: Table S8. — Candidate differentially expressed genes (DEGs) in comparison of female adults feeding on mealybugs and aphids (AM vs AA). (XLS 103 kb) [file 12864_2016_2611_MOESM8_ESM.xls]

## Sheet: candidate gene AMvsAA
	#ID	LM1	LM2	LA1	LA2	AM1	AM2	AA1	AA2	LMvsLA_FDR	LMvsLA_log2FC	LMvsLA_regulated	AMvsAA_FDR	AMvsAA_log2FC	AMvsAA_regulated		COG_class	COG_class_annotation	GO_annotation	KEGG_annotation	KOG_class	KOG_class_annotation	Pfam_annotation	Swissprot_annotation	nr_annotation
Carbohydrate	c48799.graph_c0	34.6591	32.7149	495.651	548.455	92.0941	56.4626	390.679	390.593	1.88e-12	4.15942	up	1.08e-12	2.42286	up		[G]	Carbohydrate transport and metabolism	--	K01187|0.0|tca:664120|similar to GA13362-PA	[G]	Carbohydrate transport and metabolism	Alpha amylase, catalytic domain	Maltase 1 (Precursor) GN=Mal-B1 OS=Drosophila virilis (Fruit fly) PE=3 SV=2	PREDICTED: maltase 2 [Tribolium castaneum]
Carbohydrate	c47700.graph_c0	364.281	635.804	2694.41	3115.11	786.386	423.518	1373.74	1456.94	9.82e-05	2.75281	up	0.00117042	1.25519	up		[G]	Carbohydrate transport and metabolism	Biological Process: metabolic process (GO:0008152);; Molecular Function: hydrolase activity (GO:0016787);;	K01187|0.0|tca:664120|similar to GA13362-PA	[G]	Carbohydrate transport and metabolism	Alpha amylase, catalytic domain	Maltase 1 (Precursor) GN=Mal-B1 OS=Drosophila virilis (Fruit fly) PE=3 SV=2	PREDICTED: maltase 2 [Tribolium castaneum]
Carbohydrate	c45767.graph_c0	216.629	325.799	1683.33	1140.12	161.493	95.8291	569.375	594.391	0.000918193	2.6089	up	1.05e-10	2.20528	up		[G]	Carbohydrate transport and metabolism	Biological Process: metabolic process (GO:0008152);; Molecular Function: hydrolase activity, acting on glycosyl bonds (GO:0016798);; Molecular Function: cation binding (GO:0043169);;	--	[G]	Carbohydrate transport and metabolism	Alpha amylase, catalytic domain;; Alpha amylase, C-terminal all-beta domain	Alpha-amylase OS=Tenebrio molitor (Yellow mealworm beetle) PE=1 SV=1	RecName: Full=Alpha-amylase; AltName: Full=1,4-alpha-D-glucan glucanohydrolase [Tenebrio molitor]
Carbohydrate	c43994.graph_c0	107.991	123.408	273.185	127.318	59.8975	76.5301	177.176	166.454	0.625874	1.02653	up	0.000463038	1.35396	up		[G]	Carbohydrate transport and metabolism	Molecular Function: 1,4-alpha-glucan branching enzyme activity (GO:0003844);; Molecular Function: hydrolase activity, hydrolyzing O-glycosyl compounds (GO:0004553);; Biological Process: glycogen biosynthetic process (GO:0005978);; Molecular Function: cation binding (GO:0043169);;	K00700|0.0|tca:657075|similar to CG33138-PA	[G]	Carbohydrate transport and metabolism	Alpha amylase, C-terminal all-beta domain;; Carbohydrate-binding module 48 (Isoamylase N-terminal domain);; Alpha amylase, catalytic domain	1,4-alpha-glucan-branching enzyme GN=glgB OS=Dictyostelium discoideum (Slime mold) PE=3 SV=1	PREDICTED: 1,4-alpha-glucan-branching enzyme [Tribolium castaneum]
Carbohydrate	c50491.graph_c5	32.2501	34.755	178.509	155.695	29.5799	15.7251	49.6564	62.969	2.25e-08	2.53375	up	0.0017771	1.34193	up		--	--	Molecular Function: hydrolase activity (GO:0016787);;	K12373|6e-19|tca:664569|similar to Beta-hexosaminidase alpha chain precursor (N-acetyl-beta-glucosaminidase) (Beta-N-acetylhexosaminidase) (Hexosaminidase A)	[G]	Carbohydrate transport and metabolism	beta-acetyl hexosaminidase like	--	Beta-hexosaminidase subunit beta [Camponotus floridanus]
Carbohydrate	c43137.graph_c0	87.5894	104.229	178.739	96.8988	54.3477	33.5639	106.219	105.484	0.659532	0.754594	up	0.000189214	1.29592	up		[Q]	Secondary metabolites biosynthesis, transport and catabolism	Molecular Function: fumarylacetoacetase activity (GO:0004334);; Biological Process: aromatic amino acid family metabolic process (GO:0009072);;	K01555|0.0|tca:663294|similar to Fumarylacetoacetase (Fumarylacetoacetate hydrolase) (Beta-diketonase) (FAA)	[G]	Carbohydrate transport and metabolism	Fumarylacetoacetate (FAA) hydrolase family;; Fumarylacetoacetase N-terminal	Fumarylacetoacetase GN=fah OS=Dictyostelium discoideum (Slime mold) PE=3 SV=1	PREDICTED: fumarylacetoacetase [Tribolium castaneum]
Carbohydrate	c50491.graph_c4	71.0541	74.3494	393.116	370.676	61.1788	32.2723	111.322	119.652	2.35e-06	2.6055	up	0.0001	1.3345	up		[G]	Carbohydrate transport and metabolism	Molecular Function: hydrolase activity, hydrolyzing O-glycosyl compounds (GO:0004553);; Biological Process: metabolic process (GO:0008152);;	K12373|1e-170|tca:664567|similar to hexosaminidase A	[G]	Carbohydrate transport and metabolism	Glycosyl hydrolase family 20, catalytic domain	Beta-hexosaminidase A (Precursor) OS=Caenorhabditis briggsae PE=3 SV=2	hypothetical protein TcasGA2_TC008778 [Tribolium castaneum]
Carbohydrate	c46145.graph_c0	36.1658	134.613	943.251	814.494	114.05	61.3313	345.431	379.203	7.04e-09	3.59802	up	8e-10	2.07553	up		[G]	Carbohydrate transport and metabolism	Molecular Function: catalytic activity (GO:0003824);;	--	[G]	Carbohydrate transport and metabolism	Glycosyl hydrolases family 31	Neutral alpha-glucosidase AB (Precursor) GN=modA OS=Dictyostelium discoideum (Slime mold) PE=3 SV=1	PREDICTED: uncharacterized family 31 glucosidase KIAA1161 [Tribolium castaneum]
Carbohydrate	c49106.graph_c0	44.8948	53.6492	389.447	298.878	85.7001	74.5047	217.099	198.057	2.47e-07	3.02543	up	0.000189214	1.39889	up		[G]	Carbohydrate transport and metabolism	Molecular Function: catalytic activity (GO:0003824);;	K12316|0.0|tca:658192|similar to glucosidase, alpha	[G]	Carbohydrate transport and metabolism	Glycosyl hydrolases family 31;; Trefoil (P-type) domain;; Galactose mutarotase-like	Lysosomal acid alpha-glucosidase (Precursor) OS=Tetrahymena pyriformis PE=1 SV=1	PREDICTED: lysosomal alpha-glucosidase-like [Tribolium castaneum]
Carbohydrate	c43199.graph_c0	45.6013	77.871	216.791	174.568	48.0195	32.2045	93.1427	87.4523	0.000687725	1.88998	up	0.00103035	1.19817	up		[G]	Carbohydrate transport and metabolism	Molecular Function: beta-galactosidase activity (GO:0004565);; Biological Process: carbohydrate metabolic process (GO:0005975);;	--	[G]	Carbohydrate transport and metabolism	Glycosyl hydrolases family 35;; Beta-galactosidase	Beta-galactosidase 1 (Precursor) GN=glb1 OS=Dictyostelium discoideum (Slime mold) PE=3 SV=1	PREDICTED: beta-galactosidase-1-like protein 2 [Tribolium castaneum]
Carbohydrate	c50441.graph_c0	186.112	250.064	637.986	531.563	85.8016	96.3935	218.782	228.701	0.0208197	1.64357	up	0.000676951	1.3183	up		[G]	Carbohydrate transport and metabolism	Molecular Function: alpha-mannosidase activity (GO:0004559);; Biological Process: mannose metabolic process (GO:0006013);; Molecular Function: zinc ion binding (GO:0008270);; Molecular Function: carbohydrate binding (GO:0030246);;	K12311|0.0|tca:657014|similar to CG6206-PB, isoform B	[G]	Carbohydrate transport and metabolism	Glycosyl hydrolases family 38 C-terminal domain;; Glycosyl hydrolases family 38 N-terminal domain;; Alpha mannosidase, middle domain	Alpha-mannosidase 58 kDa subunit (Precursor) GN=manA OS=Dictyostelium discoideum (Slime mold) PE=1 SV=2	PREDICTED: lysosomal alpha-mannosidase [Tribolium castaneum]
Carbohydrate	c49772.graph_c0	1.74605	1.05711	3.36742	4.19568	5.52107	2.29101	15.0217	17.5293	0.0132698	1.62615	up	1.52e-07	2.08961	up		[GEPR]	--	--	--	[G]	Carbohydrate transport and metabolism	Major Facilitator Superfamily;; Major Facilitator Superfamily	Putative inorganic phosphate cotransporter GN=Picot OS=Drosophila ananassae (Fruit fly) PE=3 SV=1	PREDICTED: putative inorganic phosphate cotransporter [Tribolium castaneum]
Carbohydrate	c44562.graph_c0	2.67663	2.86455	17.0739	31.5335	8.24079	5.32731	15.1581	14.8748	0.000229395	3.32468	up	0.00342302	1.17397	up		[GEPR]	--	Cellular Component: integral component of membrane (GO:0016021);; Biological Process: transmembrane transport (GO:0055085);;	--	[G]	Carbohydrate transport and metabolism	Major Facilitator Superfamily;; Sugar (and other) transporter;; PIG-X / PBN1	Putative inorganic phosphate cotransporter GN=Picot OS=Drosophila melanogaster (Fruit fly) PE=1 SV=1	PREDICTED: putative inorganic phosphate cotransporter [Tribolium castaneum]
Carbohydrate	c37654.graph_c0	177.142	169.293	370.334	162.793	42.9471	52.9436	161.057	215.83	0.726138	0.855482	up	1.19e-06	1.99446	up		[G]	Carbohydrate transport and metabolism	Cellular Component: membrane (GO:0016020);;	--	[G]	Carbohydrate transport and metabolism	Major intrinsic protein	Aquaporin AQPcic GN=AQP OS=Cicadella viridis (Green leafhopper) PE=1 SV=1	PREDICTED: aquaporin AQPcic [Tribolium castaneum]
Carbohydrate	c42859.graph_c0	16.7435	60.3617	215.534	375.643	47.7514	38.1088	159.373	121.868	0.000117242	3.15073	up	2.21e-05	1.73863	up		--	--	Molecular Function: alpha-galactosidase activity (GO:0004557);; Cellular Component: cytoplasm (GO:0005737);; Biological Process: oligosaccharide metabolic process (GO:0009311);; Biological Process: glycoside catabolic process (GO:0016139);; Biological Process: glycosylceramide catabolic process (GO:0046477);;	K01189|0.0|tca:662197|similar to CG7997-PA, isoform A	[G]	Carbohydrate transport and metabolism	Melibiase	Probable alpha-galactosidase (Precursor) GN=melA OS=Dictyostelium discoideum (Slime mold) PE=3 SV=1	PREDICTED: alpha-N-acetylgalactosaminidase-like [Tribolium castaneum]
Lipid	c28309.graph_c0	214.368	286.922	1205.16	645.253	13.0519	13.2487	200.521	116.447	0.117327	2.11807	up	0.000929994	3.61703	up		[R]	General function prediction only	--	--	[I]	Lipid transport and metabolism	--	Lipase 1 (Precursor) GN=Lip1 OS=Drosophila melanogaster (Fruit fly) PE=2 SV=2	hypothetical protein TcasGA2_TC007183 [Tribolium castaneum]
Lipid	c40928.graph_c0	48.7134	57.3202	267.421	364.017	35.3792	24.4355	121.081	115.48	1.27e-07	2.77685	up	1.2e-09	2.0108	up		--	--	Biological Process: lipid metabolic process (GO:0006629);; Molecular Function: hydrolase activity (GO:0016787);;	--	[I]	Lipid transport and metabolism	--	Lipase 1 (Precursor) GN=Lip1 OS=Drosophila melanogaster (Fruit fly) PE=2 SV=2	hypothetical protein SINV_01573 [Solenopsis invicta]
Lipid	c34342.graph_c0	355.57	322.499	307.101	126.841	76.3398	84.861	205.981	211.712	0.830745	-0.40961	down	0.000189214	1.39572	up		[I]	Lipid transport and metabolism	Molecular Function: acyl-CoA dehydrogenase activity (GO:0003995);; Cellular Component: mitochondrial matrix (GO:0005759);; Cellular Component: lipid particle (GO:0005811);; Cellular Component: microtubule associated complex (GO:0005875);; Biological Process: fatty acid beta-oxidation (GO:0006635);; Molecular Function: flavin adenine dinucleotide binding (GO:0050660);;	K00249|0.0|tca:659081|similar to CG12262 CG12262-PA	[I]	Lipid transport and metabolism	Acyl-CoA dehydrogenase, C-terminal domain;; Acyl-CoA dehydrogenase, middle domain;; Acyl-CoA dehydrogenase, N-terminal domain;; Acyl-CoA dehydrogenase, C-terminal domain	Probable medium-chain specific acyl-CoA dehydrogenase, mitochondrial (Precursor) GN=CG12262 OS=Drosophila melanogaster (Fruit fly) PE=1 SV=1	PREDICTED: probable medium-chain specific acyl-CoA dehydrogenase, mitochondrial [Tribolium castaneum]
Lipid	c44931.graph_c0	21.4844	19.1687	89.8233	20.8086	9.84729	9.78409	24.3621	24.0009	0.708851	1.69138	up	0.000240129	1.3242	up		[I]	Lipid transport and metabolism	Molecular Function: acyl-CoA dehydrogenase activity (GO:0003995);; Molecular Function: flavin adenine dinucleotide binding (GO:0050660);; Biological Process: oxidation-reduction process (GO:0055114);;	--	[I]	Lipid transport and metabolism	Acyl-CoA dehydrogenase, C-terminal domain;; Acyl-CoA dehydrogenase, N-terminal domain;; Acyl-CoA dehydrogenase, C-terminal domain;; Acyl-CoA dehydrogenase, middle domain	Probable short/branched chain specific acyl-CoA dehydrogenase GN=acadsb OS=Dictyostelium discoideum (Slime mold) PE=3 SV=1	PREDICTED: short-chain specific acyl-CoA dehydrogenase, mitochondrial [Tribolium castaneum]
Lipid	c17598.graph_c0	125.434	155.961	664.637	883.14	77.1395	54.4078	305.394	294.891	1.6e-07	2.66396	up	1.09e-11	2.21696	up		[R]	General function prediction only	--	--	[I]	Lipid transport and metabolism	alpha/beta hydrolase fold	Lipase 3 (Precursor) GN=Lip3 OS=Drosophila melanogaster (Fruit fly) PE=2 SV=1	PREDICTED: lipase 3 [Tribolium castaneum]
Lipid	c48200.graph_c0	1357.99	2274.87	7770.53	5836.48	601.656	553.159	1948.9	2050.29	0.00637333	2.13271	up	8.58e-07	1.81593	up		[R]	General function prediction only	--	--	[I]	Lipid transport and metabolism	alpha/beta hydrolase fold	Lipase 3 (Precursor) GN=Lip3 OS=Drosophila melanogaster (Fruit fly) PE=2 SV=1	PREDICTED: lipase 3 [Tribolium castaneum]
Lipid	c28351.graph_c0	6.6427	3.90999	1.69145	2.73815	3.18405	0.532949	6.83835	10.3434	0.377065	-1.06676	down	0.0056037	2.244	up		--	--	--	--	[I]	Lipid transport and metabolism	AMP-binding enzyme;; AMP-binding enzyme C-terminal domain	Luciferin 4-monooxygenase OS=Photinus pyralis (Common eastern firefly) PE=1 SV=1	PREDICTED: 4-coumarate--CoA ligase 1-like [Tribolium castaneum]
Lipid	c49873.graph_c0	22.1177	28.5427	25.6855	14.3119	3.3318	6.537	18.282	23.6342	0.957273	-0.108788	down	1.51e-06	2.1022	up		[IQ]	--	--	--	[I]	Lipid transport and metabolism	AMP-binding enzyme;; AMP-binding enzyme C-terminal domain	Luciferin 4-monooxygenase OS=Luciola cruciata (Japanese firefly) PE=1 SV=1	PREDICTED: 4-coumarate--CoA ligase 1-like [Tribolium castaneum]
Lipid	c50347.graph_c0	4.83019	6.10728	4.67147	3.93162	8.88666	9.14687	19.398	25.0473	0.928576	-0.1271	down	0.000198014	1.32309	up		--	--	--	--	[I]	Lipid transport and metabolism	C2H2-type zinc finger;; Zinc finger, C2H2 type;; C2H2-type zinc finger;; Zinc-finger of C2H2 type;; Calcineurin-like phosphoesterase;; Ubiquinol-cytochrome C chaperone	Sphingomyelin phosphodiesterase 2 (Precursor) GN=asm-2 OS=Caenorhabditis elegans PE=1 SV=3	PREDICTED: sphingomyelin phosphodiesterase-like [Tribolium castaneum]
Lipid	c49388.graph_c1	0.642645	1.23797	0.116846	0.029555	18.0898	14.1945	0.554488	1.71674	0.00714444	-3.4249	down	1.69e-17	-3.80881	down		--	--	--	--	[I]	Lipid transport and metabolism	CRAL/TRIO, N-terminal domain;; CRAL/TRIO domain	--	PREDICTED: alpha-tocopherol transfer protein-like [Tribolium castaneum]
Lipid	c45841.graph_c0	17.8496	32.0747	84.8829	253.897	44.4128	45.3281	111.773	106.849	0.179371	2.94993	up	0.000394454	1.30794	up		--	--	--	--	[I]	Lipid transport and metabolism	Fatty acid desaturase;; Cytochrome b5-like Heme/Steroid binding domain	Cytochrome b5-related protein GN=Cyt-b5-r OS=Drosophila melanogaster (Fruit fly) PE=2 SV=2	hypothetical protein YQE_12090, partial [Dendroctonus ponderosae]
Lipid	c51180.graph_c0	39.5078	37.1716	16.4875	9.21556	366.593	396.706	115.854	141.505	0.00238923	-1.35028	down	2.27e-05	-1.54694	down		[I]	Lipid transport and metabolism	Biological Process: lipid metabolic process (GO:0006629);; Molecular Function: oxidoreductase activity (GO:0016491);;	K00507|1e-118|nvi:100118611|NV14292	[I]	Lipid transport and metabolism	Fatty acid desaturase;; Transposase IS4	Acyl-CoA Delta(11) desaturase GN=D11DS OS=Trichoplusia ni (Cabbage looper) PE=1 SV=2	PREDICTED: stearoyl-CoA desaturase 5 [Musca domestica]
Lipid	c36087.graph_c0	3.49701	3.23187	1.69951	1.62029	13.9779	10.2402	1.2703	2.52242	0.446149	-0.809393	down	7.73e-08	-2.65178	down		--	--	--	--	[I]	Lipid transport and metabolism	GNS1/SUR4 family	Elongation of very long chain fatty acids protein AAEL008004 GN=AAEL008004 OS=Aedes aegypti (Yellowfever mosquito) PE=2 SV=2	Elongation of very long chain fatty acids protein [Zootermopsis nevadensis]
Lipid	c37330.graph_c0	21.4584	23.6141	7.63272	8.36601	44.5072	40.2849	9.10814	16.1422	0.00599233	-1.28584	down	1.74e-06	-1.72616	down		--	--	Cellular Component: integral component of membrane (GO:0016021);;	--	[I]	Lipid transport and metabolism	GNS1/SUR4 family	Elongation of very long chain fatty acids protein AAEL008004 GN=AAEL008004 OS=Aedes aegypti (Yellowfever mosquito) PE=2 SV=2	PREDICTED: elongation of very long chain fatty acids protein AAEL008004 isoform X2 [Tribolium castaneum]
Lipid	c36970.graph_c0	210.76	101.168	7.53845	6.88557	33.8372	46.0137	6.62471	7.04278	0.00714444	-4.23417	down	1.29e-06	-2.52655	down		--	--	Cellular Component: integral component of membrane (GO:0016021);;	--	[I]	Lipid transport and metabolism	GNS1/SUR4 family	Putative fatty acid elongation protein 3 GN=elo-3 OS=Caenorhabditis elegans PE=1 SV=2	PREDICTED: elongation of very long chain fatty acids protein 6 [Tribolium castaneum]
Lipid	c49381.graph_c0	6.80243	8.27904	1.07271	0.476482	122.099	142.024	43.7982	71.0449	2.86e-09	-3.04571	down	0.00297661	-1.18213	down		--	--	--	--	[I]	Lipid transport and metabolism	GNS1/SUR4 family	Elongation of very long chain fatty acids protein AAEL008004 GN=AAEL008004 OS=Aedes aegypti (Yellowfever mosquito) PE=2 SV=2	PREDICTED: elongation of very long chain fatty acids protein 7 [Tribolium castaneum]
Lipid	c51752.graph_c0	9.4265	33.9824	0.0690596	0.0698716	13.5316	10.1486	0	0	0.00848285	-8.05841	down	6.02e-34	#NAME?	down		--	--	--	K14410|4e-95|tca:655779|similar to acid phosphatase-1	[I]	Lipid transport and metabolism	Histidine phosphatase superfamily (branch 2)	Venom acid phosphatase Acph-1 (Precursor) OS=Apis mellifera (Honeybee) PE=1 SV=1	PREDICTED: prostatic acid phosphatase [Tribolium castaneum]
Lipid	c49154.graph_c0	5.09202	6.34907	30.0505	8.68336	4.09438	2.46917	12.5116	14.9976	0.579388	2.00771	up	1.07e-07	2.09464	up		--	--	--	K14410|7e-73|tca:655779|similar to acid phosphatase-1	[I]	Lipid transport and metabolism	Histidine phosphatase superfamily (branch 2);; Histidine phosphatase superfamily (branch 1)	Venom acid phosphatase Acph-1 (Precursor) OS=Apis mellifera (Honeybee) PE=1 SV=1	PREDICTED: prostatic acid phosphatase [Tribolium castaneum]
Lipid	c40575.graph_c0	5.06695	0.482116	0.365661	3.87931	18730	26687.6	6917.84	4593.63	0.996618	-0.258968	down	0.00103035	-1.95825	down		--	--	--	--	[I]	Lipid transport and metabolism	Lipoprotein amino terminal region;; Domain of unknown function (DUF1943);; von Willebrand factor type D domain	YP160 (Precursor) GN=VTG OS=Anthonomus grandis (Boll weevil) PE=3 SV=1	PREDICTED: vitellogenin [Tribolium castaneum]
Lipid	c36569.graph_c0	63.136	40.7059	19.5806	72.0673	94.4677	92.8256	25.288	37.6653	1	-0.0150071	down	1.58e-05	-1.55145	down		[Q]	Secondary metabolites biosynthesis, transport and catabolism	--	--	[I]	Lipid transport and metabolism	Male sterility protein;; Male sterility protein;; 3-beta hydroxysteroid dehydrogenase/isomerase family;; NAD dependent epimerase/dehydratase family;; Polysaccharide biosynthesis protein	Putative fatty acyl-CoA reductase CG5065 {ECO:0000250|UniProtKB:Q922J9, ECO:0000312|EMBL:AAF57974.1} GN=CG5065 OS=Drosophila melanogaster (Fruit fly) PE=3 SV=1	PREDICTED: putative fatty acyl-CoA reductase CG5065 isoform X1 [Tribolium castaneum]
Lipid	c36669.graph_c0	25.9663	21.2247	12.2834	13.9503	14.0865	21.9537	3.8275	3.51861	0.3468	-0.644908	down	0.00388755	-2.2751	down		[Q]	Secondary metabolites biosynthesis, transport and catabolism	--	--	[I]	Lipid transport and metabolism	Male sterility protein;; Male sterility protein;; NAD dependent epimerase/dehydratase family;; 3-beta hydroxysteroid dehydrogenase/isomerase family	Putative fatty acyl-CoA reductase CG5065 {ECO:0000250|UniProtKB:Q922J9, ECO:0000312|EMBL:AAF57974.1} GN=CG5065 OS=Drosophila melanogaster (Fruit fly) PE=3 SV=1	PREDICTED: putative fatty acyl-CoA reductase CG5065 [Tribolium castaneum]
Lipid	c42919.graph_c0	0	0	0.0907384	0	8.16532	10.1895	1.31229	2.50569	--	--	--	0.000122704	-2.24731	down		[R]	General function prediction only	--	--	[I]	Lipid transport and metabolism	Partial alpha/beta-hydrolase lipase region;; Alpha/beta hydrolase family;; Alpha/beta hydrolase family;; alpha/beta hydrolase fold	Lipase 3 (Precursor) GN=Lip3 OS=Drosophila melanogaster (Fruit fly) PE=2 SV=1	lysosomal acid lipase [Culex quinquefasciatus]
Lipid	c47185.graph_c0	0.363793	0.190341	48.2235	90.9967	142.839	125.669	469.176	517.531	2.02e-11	8.15208	up	5.25e-08	1.90173	up		[R]	General function prediction only	--	--	[I]	Lipid transport and metabolism	Partial alpha/beta-hydrolase lipase region;; alpha/beta hydrolase fold;; Alpha/beta hydrolase family;; Alpha/beta hydrolase family	Lipase 3 (Precursor) GN=Lip3 OS=Drosophila melanogaster (Fruit fly) PE=2 SV=1	Lipase 3 [Zootermopsis nevadensis]
Lipid	c44912.graph_c0	60.6549	92.6836	64.8673	58.2345	55.0374	63.2194	138.313	135.494	0.950198	-0.0964604	down	0.00116578	1.2333	up		[Q]	Secondary metabolites biosynthesis, transport and catabolism	Molecular Function: oxidoreductase activity (GO:0016491);;	K00477|1e-127|tca:658138|similar to Phytanoyl-CoA dioxygenase, peroxisomal precursor (Phytanoyl-CoA alpha-hydroxylase) (PhyH) (Phytanic acid oxidase)	[I]	Lipid transport and metabolism	Phytanoyl-CoA dioxygenase (PhyH)	Probable phytanoyl-CoA dioxygenase GN=ZK550.6 OS=Caenorhabditis elegans PE=3 SV=2	PREDICTED: phytanoyl-CoA dioxygenase, peroxisomal-like [Tribolium castaneum]
Lipid	c42108.graph_c0	45.9281	42.4696	13.1225	1.63326	10.4804	11.3343	27.959	25.478	3.1e-06	-2.32547	down	0.00500587	1.31556	up		[I]	Lipid transport and metabolism	Molecular Function: acetyl-CoA C-acyltransferase activity (GO:0003988);; Cellular Component: lipid particle (GO:0005811);; Cellular Component: microtubule associated complex (GO:0005875);; Biological Process: metabolic process (GO:0008152);;	K07508|2e-99|dan:Dana_GF15724|GF15724 gene product from transcript GF15724-RA	[I]	Lipid transport and metabolism	Thiolase, N-terminal domain	Probable acetyl-CoA acetyltransferase GN=DDB_G0271544 OS=Dictyostelium discoideum (Slime mold) PE=2 SV=1	yippee interacting protein [Riptortus pedestris]
Amino acid	c50478.graph_c0	31.5385	25.4945	115.555	95.1089	2.88219	4.12954	12.5118	16.6866	5.84e-07	2.09731	up	0.000900348	2.07642	up		[E]	Amino acid transport and metabolism	Molecular Function: catalytic activity (GO:0003824);;	K00814|4e-50|api:100164899|similar to alanine aminotransferase	[E]	Amino acid transport and metabolism	--	Probable alanine aminotransferase, mitochondrial (Precursor) GN=gpt OS=Dictyostelium discoideum (Slime mold) PE=3 SV=1	PREDICTED: alanine aminotransferase 2 isoform X2 [Acyrthosiphon pisum]
Amino acid	c36823.graph_c0	19.4011	24.7908	87.0237	27.872	10.8445	10.1192	28.774	31.4426	0.627956	1.62493	up	0.000134922	1.54581	up		[I]	Lipid transport and metabolism	Molecular Function: glutaryl-CoA dehydrogenase activity (GO:0004361);; Cellular Component: mitochondrial matrix (GO:0005759);; Cellular Component: microtubule associated complex (GO:0005875);; Biological Process: lysine catabolic process (GO:0006554);; Biological Process: tryptophan metabolic process (GO:0006568);; Biological Process: hydroxylysine catabolic process (GO:0046948);; Molecular Funct…	K00252|1e-97|aag:AaeL_AAEL013642|acyl-coa dehydrogenase	[E]	Amino acid transport and metabolism	Acyl-CoA dehydrogenase, N-terminal domain;; Acyl-CoA dehydrogenase, middle domain	Probable glutaryl-CoA dehydrogenase, mitochondrial (Precursor) GN=F54D5.7 OS=Caenorhabditis elegans PE=1 SV=1	PREDICTED: glutaryl-CoA dehydrogenase, mitochondrial-like [Bombus terrestris]
Amino acid	c46768.graph_c0	15.46	15.2425	21.6805	10.8761	8.4731	8.16317	25.0557	19.7555	0.913641	0.315113	up	0.00449404	1.45442	up		[I]	Lipid transport and metabolism	--	--	[E]	Amino acid transport and metabolism	alpha/beta hydrolase fold;; Alpha/beta hydrolase family;; Prolyl oligopeptidase family;; Uncharacterised conserved protein (DUF2305)	Kynurenine formamidase {ECO:0000255|HAMAP-Rule:MF_03014} GN=KFase OS=Drosophila melanogaster (Fruit fly) PE=1 SV=1	PREDICTED: kynurenine formamidase [Tribolium castaneum]
Amino acid	c36958.graph_c0	53.0393	70.0165	155.905	62.8535	15.8414	14.0692	84.2291	84.1891	0.689316	1.07145	up	1.69e-14	2.5178	up		[E]	Amino acid transport and metabolism	Molecular Function: aminomethyltransferase activity (GO:0004047);; Cellular Component: lipid particle (GO:0005811);; Cellular Component: glycine cleavage complex (GO:0005960);; Biological Process: glycine catabolic process (GO:0006546);;	K00605|1e-170|tca:663354|similar to CG31116-PD, isoform D	[E]	Amino acid transport and metabolism	Aminomethyltransferase folate-binding domain;; Glycine cleavage T-protein C-terminal barrel domain	Aminomethyltransferase, mitochondrial (Precursor) GN=gcvT OS=Dictyostelium discoideum (Slime mold) PE=3 SV=1	PREDICTED: aminomethyltransferase, mitochondrial [Tribolium castaneum]
Amino acid	c37618.graph_c0	22.7459	17.3035	444.185	239.645	50.5511	19.5696	158.969	119.503	0.00166586	4.31778	up	0.000227907	2.0231	up		[E]	Amino acid transport and metabolism	Molecular Function: L-tyrosine:2-oxoglutarate aminotransferase activity (GO:0004838);; Biological Process: biosynthetic process (GO:0009058);; Biological Process: aromatic amino acid family metabolic process (GO:0009072);; Molecular Function: pyridoxal phosphate binding (GO:0030170);;	K00815|0.0|tca:659321|similar to CG1461-PA	[E]	Amino acid transport and metabolism	Aminotransferase class I and II;; Beta-eliminating lyase;; Aminotransferase class-V	Tyrosine aminotransferase GN=tat OS=Dictyostelium discoideum (Slime mold) PE=3 SV=1	PREDICTED: tyrosine aminotransferase [Tribolium castaneum]
Amino acid	c45467.graph_c0	24.4019	27.3185	65.6269	64.716	30.2032	27.5122	70.2762	98.348	0.00108114	1.54563	up	0.000523018	1.56933	up		[EH]	--	Biological Process: branched-chain amino acid biosynthetic process (GO:0009082);; Molecular Function: L-leucine transaminase activity (GO:0052654);; Molecular Function: L-valine transaminase activity (GO:0052655);; Molecular Function: L-isoleucine transaminase activity (GO:0052656);;	K00826|0.0|tca:662431|similar to CG1673-PA	[E]	Amino acid transport and metabolism	Aminotransferase class IV	Branched-chain-amino-acid aminotransferase GN=v1g246094 OS=Nematostella vectensis (Starlet sea anemone) PE=3 SV=1	PREDICTED: branched-chain-amino-acid aminotransferase, cytosolic [Tribolium castaneum]
Amino acid	c44689.graph_c0	26.16	33.0503	53.2113	26.468	18.7424	12.578	46.9152	47.2144	0.768368	0.663391	up	1.31e-06	1.61471	up		[E]	Amino acid transport and metabolism	Molecular Function: 4-aminobutyrate transaminase activity (GO:0003867);; Biological Process: gamma-aminobutyric acid metabolic process (GO:0009448);; Molecular Function: pyridoxal phosphate binding (GO:0030170);;	K13524|0.0|aag:AaeL_AAEL012609|4-aminobutyrate aminotransferase	[E]	Amino acid transport and metabolism	Aminotransferase class-III	4-aminobutyrate aminotransferase GN=gabT OS=Dictyostelium discoideum (Slime mold) PE=3 SV=1	4-aminobutyrate aminotransferase [Aedes aegypti]
Amino acid	c37088.graph_c0	55.4037	38.2978	182.619	71.24	59.9075	38.6292	150.288	133.648	0.502399	1.66905	up	4.45e-06	1.555	up		[E]	Amino acid transport and metabolism	Biological Process: cellular amino acid metabolic process (GO:0006520);; Molecular Function: lyase activity (GO:0016829);; Molecular Function: pyridoxal phosphate binding (GO:0030170);;	K01620|1e-146|tca:659017|similar to CG10184-PA	[E]	Amino acid transport and metabolism	Beta-eliminating lyase;; Aminotransferase class I and II;; Aminotransferase class-V	Uncharacterized protein R102.4 GN=R102.4 OS=Caenorhabditis elegans PE=3 SV=3	PREDICTED: probable low-specificity L-threonine aldolase 2 isoform X2 [Tribolium castaneum]
Amino acid	c37088.graph_c1	17.21	12.6536	58.1222	23.4459	20.6698	14.9646	51.6495	51.0418	0.476128	1.68096	up	7.4e-05	1.5535	up		[E]	Amino acid transport and metabolism	Molecular Function: threonine aldolase activity (GO:0004793);; Biological Process: cellular amino acid metabolic process (GO:0006520);; Molecular Function: pyridoxal phosphate binding (GO:0030170);;	K01620|3e-27|tca:659017|similar to CG10184-PA	[E]	Amino acid transport and metabolism	Beta-eliminating lyase;; DegT/DnrJ/EryC1/StrS aminotransferase family	Uncharacterized protein R102.4 GN=R102.4 OS=Caenorhabditis elegans PE=3 SV=3	PREDICTED: probable low-specificity L-threonine aldolase 2 isoform X2 [Tribolium castaneum]
Amino acid	c41641.graph_c0	36.9575	27.8722	260.237	132.755	71.9095	65.9416	319.402	517.125	0.0556242	2.82522	up	0.000969289	2.62307	up		[E]	Amino acid transport and metabolism	Molecular Function: phenylalanine 4-monooxygenase activity (GO:0004505);; Molecular Function: iron ion binding (GO:0005506);; Biological Process: L-phenylalanine catabolic process (GO:0006559);; Molecular Function: amino acid binding (GO:0016597);; Biological Process: oxidation-reduction process (GO:0055114);;	K00500|0.0|tca:655392|similar to Protein henna	[E]	Amino acid transport and metabolism	Biopterin-dependent aromatic amino acid hydroxylase	Protein henna GN=Hn OS=Drosophila melanogaster (Fruit fly) PE=2 SV=3	PREDICTED: protein henna [Tribolium castaneum]
Amino acid	c42458.graph_c0	36.5375	35.6872	106.564	94.168	18.6611	26.0794	63.7554	92.253	0.000573408	1.68795	up	0.00147418	1.82017	up		--	--	Molecular Function: iron ion binding (GO:0005506);; Molecular Function: cysteine dioxygenase activity (GO:0017172);; Biological Process: L-cysteine metabolic process (GO:0046439);; Biological Process: oxidation-reduction process (GO:0055114);;	K00456|1e-106|tca:663314|similar to CG5493-PA	[E]	Amino acid transport and metabolism	Cysteine dioxygenase type I	Cysteine dioxygenase GN=cdo-1 OS=Caenorhabditis briggsae PE=3 SV=1	PREDICTED: cysteine dioxygenase type 1 [Tribolium castaneum]
Amino acid	c41228.graph_c0	100.28	93.6387	998.354	285.249	48.6662	70.6681	354.449	331.238	0.388291	2.97027	up	3.64e-13	2.54258	up		[HE]	--	Molecular Function: phosphoglycerate dehydrogenase activity (GO:0004617);; Biological Process: L-serine biosynthetic process (GO:0006564);; Molecular Function: NAD binding (GO:0051287);; Biological Process: oxidation-reduction process (GO:0055114);;	K00058|1e-180|tca:663218|similar to CG6287-PA	[E]	Amino acid transport and metabolism	D-isomer specific 2-hydroxyacid dehydrogenase, NAD binding domain;; D-isomer specific 2-hydroxyacid dehydrogenase, catalytic domain;; Acetohydroxy acid isomeroreductase, catalytic domain	D-3-phosphoglycerate dehydrogenase GN=serA OS=Dictyostelium discoideum (Slime mold) PE=1 SV=1	PREDICTED: D-3-phosphoglycerate dehydrogenase [Tribolium castaneum]
Amino acid	c45718.graph_c0	120.442	111.535	62.6529	47.3867	25.814	25.7377	59.1408	70.1509	0.254057	-0.858733	down	0.000178417	1.34902	up		[E]	Amino acid transport and metabolism	Molecular Function: aminomethyltransferase activity (GO:0004047);; Cellular Component: cytoplasm (GO:0005737);; Biological Process: glycine catabolic process (GO:0006546);; Molecular Function: oxidoreductase activity (GO:0016491);; Biological Process: oxidation-reduction process (GO:0055114);;	K00314|0.0|tca:656849|similar to AGAP007123-PA	[E]	Amino acid transport and metabolism	FAD dependent oxidoreductase;; Aminomethyltransferase folate-binding domain;; Glycine cleavage T-protein C-terminal barrel domain;; FAD binding domain;; Thi4 family	Aminomethyltransferase, mitochondrial (Precursor) GN=gcvT OS=Dictyostelium discoideum (Slime mold) PE=3 SV=1	PREDICTED: sarcosine dehydrogenase, mitochondrial [Tribolium castaneum]
Amino acid	c28430.graph_c0	75.5363	103.046	113.278	41.3995	28.9573	12.6902	59.9624	59.2666	1	0.0371215	up	3.28e-06	1.54851	up		[E]	Amino acid transport and metabolism	Molecular Function: glycine dehydrogenase (decarboxylating) activity (GO:0004375);; Biological Process: glycine catabolic process (GO:0006546);; Molecular Function: lyase activity (GO:0016829);; Molecular Function: pyridoxal phosphate binding (GO:0030170);; Molecular Function: 2-alkenal reductase [NAD(P)] activity (GO:0032440);; Biological Process: oxidation-reduction process (GO:0055114);;	K00281|0.0|tca:658613|similar to CG3999-PA	[E]	Amino acid transport and metabolism	Glycine cleavage system P-protein;; Beta-eliminating lyase;; Aminotransferase class-V	Glycine dehydrogenase (decarboxylating), mitochondrial (Precursor) GN=gcvP OS=Dictyostelium discoideum (Slime mold) PE=3 SV=1	PREDICTED: glycine dehydrogenase (decarboxylating), mitochondrial [Tribolium castaneum]
Amino acid	c45479.graph_c0	43.4352	60.9365	148.281	81.6799	16.0869	21.2839	55.5076	62.3058	0.318364	1.37358	up	1.61e-05	1.67652	up		[E]	Amino acid transport and metabolism	Molecular Function: phosphoserine phosphatase activity (GO:0004647);; Biological Process: L-serine biosynthetic process (GO:0006564);; Biological Process: dephosphorylation (GO:0016311);;	K01079|1e-109|tca:659777|similar to pxPhosphoserine phosphatase	[E]	Amino acid transport and metabolism	haloacid dehalogenase-like hydrolase;; haloacid dehalogenase-like hydrolase;; Pyrimidine 5'-nucleotidase (UMPH-1)	Phosphoserine phosphatase GN=aay OS=Drosophila melanogaster (Fruit fly) PE=2 SV=1	PREDICTED: phosphoserine phosphatase [Tribolium castaneum]
Amino acid	c43991.graph_c0	52.7968	77.3018	72.0323	35.5063	59.7854	40.6528	118.759	147.673	0.987616	-0.0369608	down	2.65e-05	1.43343	up		[E]	Amino acid transport and metabolism	Molecular Function: homocysteine S-methyltransferase activity (GO:0008898);;	K00547|1e-178|tca:662176|similar to CG10621-PA	[E]	Amino acid transport and metabolism	Homocysteine S-methyltransferase	Methionine synthase GN=mtr OS=Dictyostelium discoideum (Slime mold) PE=3 SV=1	PREDICTED: homocysteine S-methyltransferase 2 [Tribolium castaneum]
Amino acid	c45613.graph_c1	23.9267	22.3112	53.7029	36.1631	24.9241	25.5135	58.5279	74.7531	0.129795	1.17962	up	7.6e-05	1.42375	up		--	--	Molecular Function: acid phosphatase activity (GO:0003993);; Molecular Function: pyrroline-5-carboxylate reductase activity (GO:0004735);; Biological Process: oxidation-reduction process (GO:0055114);; Biological Process: L-proline biosynthetic process (GO:0055129);;	K00286|1e-107|tca:664343|similar to CG5840-PA, isoform A	[E]	Amino acid transport and metabolism	NADP oxidoreductase coenzyme F420-dependent;; Pyrroline-5-carboxylate reductase dimerisation	Putative pyrroline-5-carboxylate reductase GN=F55G1.9 OS=Caenorhabditis elegans PE=3 SV=1	PREDICTED: pyrroline-5-carboxylate reductase [Tribolium castaneum]
Amino acid	c40224.graph_c0	0.521401	0.433276	172.801	340.108	21.6943	28.1066	99.0283	109.063	5.17e-12	9.25501	up	9.33e-10	2.08327	up		[E]	Amino acid transport and metabolism	Molecular Function: histidine decarboxylase activity (GO:0004398);; Cellular Component: cytoplasm (GO:0005737);; Biological Process: cellular amino acid metabolic process (GO:0006520);; Biological Process: terminal branching, open tracheal system (GO:0007430);; Biological Process: imaginal disc-derived wing morphogenesis (GO:0007476);; Biological Process: RNA interference (GO:0016246);; Molecular…	K01590|0.0|tca:664593|similar to aromatic amino acid decarboxylase	[E]	Amino acid transport and metabolism	Pyridoxal-dependent decarboxylase conserved domain;; Beta-eliminating lyase	Histidine decarboxylase GN=Hdc OS=Drosophila melanogaster (Fruit fly) PE=2 SV=2	hypothetical protein TcasGA2_TC010062 [Tribolium castaneum]
Amino acid	c40388.graph_c0	31.0715	22.3422	45.9061	64.8794	55.9498	51.8909	105.602	113.765	0.0119603	1.24558	up	0.00874255	1.04812	up		--	--	Cellular Component: integral component of membrane (GO:0016021);;	K14209|0.0|tca:657092|similar to CG7888-PB, isoform B	[E]	Amino acid transport and metabolism	Transmembrane amino acid transporter protein	Putative amino acid permease F59B2.2 GN=F59B2.2 OS=Caenorhabditis elegans PE=3 SV=2	PREDICTED: proton-coupled amino acid transporter 1-like [Tribolium castaneum]
Amino acid	c50862.graph_c0	0	0.00814919	0.00865307	0.0350193	34.9898	33.8776	11.2707	9.5641	--	--	--	6.7e-07	-1.70036	down		--	--	--	--	[E]	Amino acid transport and metabolism	Trypsin;; Low-density lipoprotein receptor domain class A;; Domain of unknown function (DUF1986)	Serine protease nudel (Precursor) GN=ndl OS=Drosophila melanogaster (Fruit fly) PE=1 SV=2	PREDICTED: serine protease nudel [Tribolium castaneum]
Amino acid	c43051.graph_c0	30.5153	24.2107	26.9872	7.13999	14.6323	10.8856	30.0365	34.6481	0.887129	-0.438894	down	0.000261511	1.3674	up		[E]	Amino acid transport and metabolism	Molecular Function: tryptophan 2,3-dioxygenase activity (GO:0004833);; Biological Process: ommochrome biosynthetic process (GO:0006727);; Biological Process: tryptophan catabolic process to kynurenine (GO:0019441);; Biological Process: tryptophan catabolic process to acetyl-CoA (GO:0019442);; Molecular Function: heme binding (GO:0020037);; Molecular Function: metal ion binding (GO:0046872);; Biol…	K00453|0.0|tca:654844|V, TDO, TO, TRPO, Tcv	[E]	Amino acid transport and metabolism	Tryptophan 2,3-dioxygenase	Tryptophan 2,3-dioxygenase {ECO:0000255|HAMAP-Rule:MF_03020} OS=Tribolium castaneum (Red flour beetle) PE=2 SV=1	hypothetical protein TcasGA2_TC008028 [Tribolium castaneum]
Inorganic ion	c36149.graph_c0	25.6095	33.6245	2.5771	4.45431	47.6904	62.7102	19.7031	12.3931	1.91e-10	-2.87728	down	0.000152232	-1.75932	down		[P]	Inorganic ion transport and metabolism	--	--	[P]	Inorganic ion transport and metabolism	ChaC-like protein;; AIG2-like family	--	PREDICTED: cation transport regulator-like protein 1 [Tribolium castaneum]
Inorganic ion	c46182.graph_c0	8.09292	7.57679	6.5174	13.6953	6.02907	3.97165	23.1974	20.183	0.716447	0.552999	up	2.08e-09	2.14502	up		[ER]	--	--	--	[P]	Inorganic ion transport and metabolism	Sodium:solute symporter family	Putative sodium-dependent multivitamin transporter GN=CG32669 OS=Drosophila melanogaster (Fruit fly) PE=2 SV=1	PREDICTED: sodium-coupled monocarboxylate transporter 1-like [Tribolium castaneum]
Inorganic ion	c48200.graph_c1	10.6789	3.33072	32.0372	81.6568	1.20308	0.526702	12.375	9.17545	0.0602342	3.18418	up	1.15e-11	3.6716	up		[P]	Inorganic ion transport and metabolism	Cellular Component: membrane (GO:0016020);;	--	[P]	Inorganic ion transport and metabolism	Sulfate transporter family;; Sulfate transporter N-terminal domain with GLY motif;; STAS domain	Sulfate permease family protein 3 GN=sulp-3 OS=Caenorhabditis elegans PE=2 SV=3	PREDICTED: sodium-independent sulfate anion transporter-like [Tribolium castaneum]
Inorganic ion	c14905.graph_c0	11.5893	7.56912	30.4612	35.1772	6.98192	5.00178	13.807	13.2051	3.38e-06	1.97443	up	0.00535685	1.19933	up		[P]	Inorganic ion transport and metabolism	Molecular Function: sulfate transmembrane transporter activity (GO:0015116);; Cellular Component: membrane (GO:0016020);; Biological Process: single-organism transport (GO:0044765);;	K14453|0.0|tca:659697|similar to sulfate transporter	[P]	Inorganic ion transport and metabolism	Sulfate transporter family;; Sulfate transporter N-terminal domain with GLY motif;; STAS domain	Sulfate permease family protein 3 GN=sulp-3 OS=Caenorhabditis elegans PE=2 SV=3	PREDICTED: solute carrier family 26 member 10 isoform X1 [Tribolium castaneum]
Nucleotide	c48898.graph_c1	19.7927	12.4269	105.298	38.7163	13.2786	24.5133	96.133	75.8658	0.354318	2.39126	up	1.85e-05	2.20493	up		--	--	Molecular Function: amidophosphoribosyltransferase activity (GO:0004044);; Molecular Function: binding (GO:0005488);; Biological Process: 'de novo' IMP biosynthetic process (GO:0006189);;	K00764|7e-17|tca:656545|similar to amidophosphoribosyltransferase	[F]	Nucleotide transport and metabolism	--	Amidophosphoribosyltransferase (Precursor) GN=Prat OS=Drosophila melanogaster (Fruit fly) PE=1 SV=2	PREDICTED: amidophosphoribosyltransferase-like [Tribolium castaneum]
Nucleotide	c47907.graph_c0	110.944	27.8297	238.381	177.238	76.7234	42.1487	171.385	145.303	0.0338919	1.78102	up	5.5e-05	1.44354	up		[F]	Nucleotide transport and metabolism	Molecular Function: IMP cyclohydrolase activity (GO:0003937);; Molecular Function: phosphoribosylaminoimidazolecarboxamide formyltransferase activity (GO:0004643);; Biological Process: purine nucleotide biosynthetic process (GO:0006164);;	K00602|0.0|tca:656241|similar to CG11089-PA	[F]	Nucleotide transport and metabolism	AICARFT/IMPCHase bienzyme;; MGS-like domain;; MGS-like domain	IMP cyclohydrolase GN=purH OS=Dictyostelium discoideum (Slime mold) PE=1 SV=1	PREDICTED: bifunctional purine biosynthesis protein PURH [Tribolium castaneum]
Nucleotide	c48898.graph_c0	235.343	133.333	1183.38	543.173	60.567	69.3551	627.494	745.865	0.172444	2.45113	up	4.39e-24	3.4231	up		--	--	Molecular Function: phosphoribosylaminoimidazolesuccinocarboxamide synthase activity (GO:0004639);; Molecular Function: ATP binding (GO:0005524);; Biological Process: 'de novo' IMP biosynthetic process (GO:0006189);; Molecular Function: 5-(carboxyamino)imidazole ribonucleotide mutase activity (GO:0034023);;	K01587|3e-77|tca:656066|similar to CG3989-PA	[F]	Nucleotide transport and metabolism	AIR carboxylase	Phosphoribosylaminoimidazole carboxylase OS=Drosophila melanogaster (Fruit fly) PE=2 SV=2	hypothetical protein TcasGA2_TC016225 [Tribolium castaneum]
Nucleotide	c47235.graph_c0	12.076	23.2823	1.66907	0.377473	7.08701	6.73766	19.3997	22.5794	0.000607593	-3.8503	down	4.65e-06	1.62547	up		[C]	Energy production and conversion	Molecular Function: methyltransferase activity (GO:0008168);; Biological Process: biosynthetic process (GO:0009058);; Molecular Function: oxidoreductase activity, acting on the aldehyde or oxo group of donors, NAD or NADP as acceptor (GO:0016620);; Molecular Function: hydroxymethyl-, formyl- and related transferase activity (GO:0016742);; Biological Process: methylation (GO:0032259);; Biological …	K00289|0.0|tca:658435|similar to aldehyde dehydrogenase	[F]	Nucleotide transport and metabolism	Aldehyde dehydrogenase family;; Phosphopantetheine attachment site;; Formyl transferase, C-terminal domain;; Formyl transferase	Aldehyde dehydrogenase GN=ALDH OS=Enchytraeus buchholzi (Grindal worm) PE=2 SV=1	hypothetical protein YQE_11459, partial [Dendroctonus ponderosae]
Nucleotide	c17101.graph_c0	23.4085	17.5482	94.6841	22.8226	24.8236	23.4204	62.8528	68.1168	0.682997	1.76388	up	4.79e-05	1.46429	up		[F]	Nucleotide transport and metabolism	Molecular Function: phosphoribosylformylglycinamidine synthase activity (GO:0004642);; Biological Process: 'de novo' IMP biosynthetic process (GO:0006189);;	K01952|0.0|tca:100142601|similar to phosphoribosylformylglycinamidine synthase, putative	[F]	Nucleotide transport and metabolism	CobB/CobQ-like glutamine amidotransferase domain;; AIR synthase related protein, C-terminal domain;; AIR synthase related protein, N-terminal domain	Phosphoribosylformylglycinamidine synthase GN=ade2 OS=Drosophila melanogaster (Fruit fly) PE=1 SV=2	PREDICTED: phosphoribosylformylglycinamidine synthase-like [Tribolium castaneum]
Nucleotide	c48898.graph_c2	47.0076	29.3781	158.455	100.407	37.388	44.1073	222.209	187.163	0.0330952	1.9768	up	1.15e-11	2.35119	up		[F]	Nucleotide transport and metabolism	Molecular Function: amidophosphoribosyltransferase activity (GO:0004044);; Biological Process: 'de novo' IMP biosynthetic process (GO:0006189);; Biological Process: purine nucleobase biosynthetic process (GO:0009113);; Biological Process: nucleoside metabolic process (GO:0009116);; Molecular Function: metal ion binding (GO:0046872);; Molecular Function: iron-sulfur cluster binding (GO:0051536);;	K00764|0.0|tca:656545|similar to amidophosphoribosyltransferase	[F]	Nucleotide transport and metabolism	Glutamine amidotransferases class-II;; Glutamine amidotransferase domain;; Glutamine amidotransferase domain;; Glutamine amidotransferases class-II	Amidophosphoribosyltransferase (Precursor) GN=Prat OS=Drosophila melanogaster (Fruit fly) PE=1 SV=2	hypothetical protein TcasGA2_TC016203 [Tribolium castaneum]
Nucleotide	c50318.graph_c0	5.1355	5.26253	62.9174	31.5526	4.13242	15.0327	36.9919	33.226	0.0268536	3.41474	up	0.00068415	1.88607	up		[F]	Nucleotide transport and metabolism	Molecular Function: xanthine dehydrogenase activity (GO:0004854);; Molecular Function: xanthine oxidase activity (GO:0004855);; Molecular Function: iron ion binding (GO:0005506);; Molecular Function: UDP-N-acetylmuramate dehydrogenase activity (GO:0008762);; Molecular Function: electron carrier activity (GO:0009055);; Molecular Function: molybdopterin cofactor binding (GO:0043546);; Molecular Fun…	K00106|0.0|tca:656621|similar to xanthine dehydrogenase	[F]	Nucleotide transport and metabolism	Molybdopterin-binding domain of aldehyde dehydrogenase;; FAD binding domain in molybdopterin dehydrogenase;; Aldehyde oxidase and xanthine dehydrogenase, a/b hammerhead domain;; CO dehydrogenase flavoprotein C-terminal domain;; [2Fe-2S] binding domain;; 2Fe-2S iron-sulfur cluster binding domain	Xanthine dehydrogenase GN=XDH OS=Calliphora vicina (Blue blowfly) PE=2 SV=1	PREDICTED: xanthine dehydrogenase isoform X2 [Tribolium castaneum]
Nucleotide	c45116.graph_c0	75.4585	46.0907	202.283	169.152	23.4499	19.2648	105.936	113.23	0.00156844	1.81863	up	1.47e-12	2.38413	up		[F]	Nucleotide transport and metabolism	Molecular Function: phosphoribosylamine-glycine ligase activity (GO:0004637);; Molecular Function: phosphoribosylformylglycinamidine cyclo-ligase activity (GO:0004641);; Molecular Function: phosphoribosylglycinamide formyltransferase activity (GO:0004644);; Molecular Function: ATP binding (GO:0005524);; Cellular Component: cytoplasm (GO:0005737);; Biological Process: 'de novo' IMP biosynthetic pr…	K11787|0.0|tca:661737|similar to glycinamide ribonucleotide synthetase-aminoimidazole ribonucleotide synthetase-glycinamide ribonucleotide transformylase	[F]	Nucleotide transport and metabolism	Phosphoribosylglycinamide synthetase, ATP-grasp (A) domain;; Formyl transferase;; Phosphoribosylglycinamide synthetase, N domain;; AIR synthase related protein, C-terminal domain;; Phosphoribosylglycinamide synthetase, C domain;; AIR synthase related protein, N-terminal domain;; ATP-grasp domain;; ATP-grasp domain	Phosphoribosylglycinamide formyltransferase GN=GART OS=Chironomus tentans (Midge) PE=3 SV=1	PREDICTED: trifunctional purine biosynthetic protein adenosine-3 [Tribolium castaneum]
Nucleotide	c49266.graph_c0	70.0867	62.4047	232.388	108.695	21.267	16.7169	88.8107	108.635	0.382254	1.59492	up	1.08e-12	2.40265	up		[F]	Nucleotide transport and metabolism	Molecular Function: purine-nucleoside phosphorylase activity (GO:0004731);; Biological Process: nucleoside metabolic process (GO:0009116);;	K03783|1e-141|tca:655432|similar to CG16758-PD, isoform D	[F]	Nucleotide transport and metabolism	Phosphorylase superfamily;; DDE superfamily endonuclease	S-methyl-5&apos;-thioadenosine phosphorylase {ECO:0000255|HAMAP-Rule:MF_03155} OS=Aedes aegypti (Yellowfever mosquito) PE=3 SV=1	PREDICTED: purine nucleoside phosphorylase isoform X2 [Tribolium castaneum]
Nucleotide	c48898.graph_c4	189.344	117.399	927.234	490.463	57.9724	56.307	555.632	681.251	0.0777716	2.42961	up	4.39e-24	3.45864	up		[F]	Nucleotide transport and metabolism	Molecular Function: phosphoribosylaminoimidazolesuccinocarboxamide synthase activity (GO:0004639);; Molecular Function: ATP binding (GO:0005524);; Biological Process: 'de novo' IMP biosynthetic process (GO:0006189);; Molecular Function: 5-(carboxyamino)imidazole ribonucleotide mutase activity (GO:0034023);;	K01587|1e-143|tca:656066|similar to CG3989-PA	[F]	Nucleotide transport and metabolism	SAICAR synthetase	Phosphoribosylaminoimidazole carboxylase OS=Drosophila melanogaster (Fruit fly) PE=2 SV=2	hypothetical protein TcasGA2_TC016225 [Tribolium castaneum]
Coenzyme	c48394.graph_c0	12.2432	23.978	18.3998	6.26404	11.6785	7.3537	23.7997	21.8204	0.927786	-0.302363	down	0.00151243	1.28947	up		--	--	--	--	[H]	Coenzyme transport and metabolism	Flavin containing amine oxidoreductase;; NAD(P)-binding Rossmann-like domain;; Pyridine nucleotide-disulphide oxidoreductase	Protein anon-37Cs GN=anon-37Cs OS=Drosophila melanogaster (Fruit fly) PE=2 SV=3	hypothetical protein TcasGA2_TC009452 [Tribolium castaneum]
Coenzyme	c48228.graph_c0	107.213	108.536	177.2	90.8315	67.9029	27.4761	114.613	111.674	0.80175	0.543423	up	0.00635256	1.27822	up		[F]	Nucleotide transport and metabolism	Molecular Function: formate-tetrahydrofolate ligase activity (GO:0004329);; Molecular Function: methylenetetrahydrofolate dehydrogenase (NADP+) activity (GO:0004488);; Molecular Function: ATP binding (GO:0005524);; Biological Process: folic acid-containing compound biosynthetic process (GO:0009396);; Biological Process: oxidation-reduction process (GO:0055114);;	K00288|0.0|tca:656820|similar to AGAP002830-PA	[H]	Coenzyme transport and metabolism	Formate--tetrahydrofolate ligase;; Tetrahydrofolate dehydrogenase/cyclohydrolase, NAD(P)-binding domain;; Tetrahydrofolate dehydrogenase/cyclohydrolase, catalytic domain	Formyltetrahydrofolate synthetase OS=Spodoptera frugiperda (Fall armyworm) PE=2 SV=3	PREDICTED: c-1-tetrahydrofolate synthase, cytoplasmic-like [Megachile rotundata]
Coenzyme	c51928.graph_c0	29.4657	26.4566	169.104	124.254	56.558	58.4673	162.662	196.748	2.2e-05	2.60876	up	1.86e-06	1.6657	up		[H]	Coenzyme transport and metabolism	Molecular Function: prenyltransferase activity (GO:0004659);; Biological Process: isoprenoid biosynthetic process (GO:0008299);;	K00787|0.0|tca:661272|Fpps	[H]	Coenzyme transport and metabolism	Polyprenyl synthetase	Farnesyl diphosphate synthase GN=fps OS=Dictyostelium discoideum (Slime mold) PE=2 SV=1	farnesyl pyrophosphate synthase [Tribolium castaneum]
P450	c35584.graph_c0	0.384025	0	0	0	0	0.532408	6.24823	5.57431	--	--	--	6.89e-05	4.47722	up		[Q]	Secondary metabolites biosynthesis, transport and catabolism	Molecular Function: binding (GO:0005488);; Molecular Function: oxidoreductase activity (GO:0016491);;	--	[Q]	Secondary metabolites biosynthesis, transport and catabolism	Cytochrome P450	Cytochrome P450 6B4 GN=CYP6B4 OS=Papilio glaucus (Eastern tiger swallowtail butterfly) PE=2 SV=1	cytochrome P450-like protein [Coptotermes formosanus]
P450	c46695.graph_c0	25.2329	24.6399	112.555	121.43	22.057	20.0334	39.8951	45.4238	8.54e-06	2.43697	up	0.00857348	1.04298	up		[Q]	Secondary metabolites biosynthesis, transport and catabolism	Molecular Function: binding (GO:0005488);; Molecular Function: oxidoreductase activity (GO:0016491);;	K07424|1e-175|tca:664295|CYP9Z4, GLEAN_06444	[Q]	Secondary metabolites biosynthesis, transport and catabolism	Cytochrome P450	Cytochrome P450 9e2 GN=CYP9E2 OS=Blattella germanica (German cockroach) PE=2 SV=1	cytochrome P450 9Z4 [Tribolium castaneum]
P450	c47632.graph_c2	0.67416	0.115439	0.0306441	0.527075	24.7293	30.992	84.039	70.0191	--	--	--	4.34e-05	1.48921	up		[Q]	Secondary metabolites biosynthesis, transport and catabolism	Molecular Function: binding (GO:0005488);; Molecular Function: oxidoreductase activity (GO:0016491);;	K07424|1e-174|tca:664295|CYP9Z4, GLEAN_06444	[Q]	Secondary metabolites biosynthesis, transport and catabolism	Cytochrome P450	Cytochrome P450 9e2 GN=CYP9E2 OS=Blattella germanica (German cockroach) PE=2 SV=1	cytochrome P450 9Z4 [Tribolium castaneum]
P450	c45434.graph_c0	593.068	559.614	186.864	149.489	195.7	126.579	326.805	390.627	0.0157904	-1.56115	down	0.00150224	1.18117	up		[Q]	Secondary metabolites biosynthesis, transport and catabolism	Molecular Function: binding (GO:0005488);; Molecular Function: oxidoreductase activity (GO:0016491);;	K07424|1e-168|tca:664295|CYP9Z4, GLEAN_06444	[Q]	Secondary metabolites biosynthesis, transport and catabolism	Cytochrome P450	Cytochrome P450 9e2 GN=CYP9E2 OS=Blattella germanica (German cockroach) PE=2 SV=1	cytochrome P450 9Z4 [Tribolium castaneum]
P450	c43937.graph_c0	1.29592	12.5197	56.3941	66.1086	4.93492	8.69344	17.3064	18.4409	6.54e-15	3.3815	up	0.00552462	1.4088	up		[Q]	Secondary metabolites biosynthesis, transport and catabolism	Molecular Function: binding (GO:0005488);; Molecular Function: oxidoreductase activity (GO:0016491);;	K07424|1e-128|tca:664295|CYP9Z4, GLEAN_06444	[Q]	Secondary metabolites biosynthesis, transport and catabolism	Cytochrome P450	Probable cytochrome P450 9f2 GN=Cyp9f2 OS=Drosophila melanogaster (Fruit fly) PE=2 SV=1	cytochrome P450 9Z4 [Tribolium castaneum]
P450	c40768.graph_c1	6.29259	6.47551	3.86769	27.2369	20.3159	24.0228	48.2503	45.4471	0.784493	1.446	up	0.00591281	1.10142	up		[Q]	Secondary metabolites biosynthesis, transport and catabolism	Molecular Function: binding (GO:0005488);; Molecular Function: oxidoreductase activity (GO:0016491);;	--	[QI]	--	Cytochrome P450	Cytochrome P450 4C1 GN=CYP4C1 OS=Blaberus discoidalis (Tropical cockroach) PE=2 SV=1	PREDICTED: cytochrome P450 4C1 [Tribolium castaneum]
P450	c47221.graph_c0	0.145048	0	9.13816	14.6756	5.01756	30.5912	110.526	139.652	5.44e-17	7.51968	up	1.96e-08	2.82073	up		[Q]	Secondary metabolites biosynthesis, transport and catabolism	Molecular Function: binding (GO:0005488);; Molecular Function: oxidoreductase activity (GO:0016491);;	--	[QI]	--	Cytochrome P450	Cytochrome P450 4C1 GN=CYP4C1 OS=Blaberus discoidalis (Tropical cockroach) PE=2 SV=1	PREDICTED: cytochrome P450 4C1 [Tribolium castaneum]
P450	c41530.graph_c0	346.826	314.081	188.704	320.548	33.8041	30.5448	57.4463	72.13	0.939597	-0.184695	down	0.00663062	1.03298	up		[Q]	Secondary metabolites biosynthesis, transport and catabolism	--	--	[QI]	--	Cytochrome P450	Cytochrome P450 4C1 GN=CYP4C1 OS=Blaberus discoidalis (Tropical cockroach) PE=2 SV=1	PREDICTED: cytochrome P450 4C1 [Tribolium castaneum]
GST	c34688.graph_c0	176.947	139.298	197.782	303.577	70.5639	78.2527	169.421	226.562	0.287959	0.85686	up	0.000165656	1.43274	up		[O]	Posttranslational modification, protein turnover, chaperones	Molecular Function: transferase activity (GO:0016740);;	K00799|1e-108|tca:663119|similar to Glutathione S-transferase 1-1 (GST class-theta)	[O]	Posttranslational modification, protein turnover, chaperones	Glutathione S-transferase, N-terminal domain;; Glutathione S-transferase, N-terminal domain;; Glutathione S-transferase, N-terminal domain;; Glutathione S-transferase, C-terminal domain	Glutathione S-transferase 1, isoform D GN=GstD1 OS=Anopheles gambiae (African malaria mosquito) PE=1 SV=1	PREDICTED: glutathione S-transferase 1, isoform D-like [Tribolium castaneum]
UGT	c39241.graph_c0	58.0996	76.8586	100.769	48.775	18.7607	11.9543	47.5989	37.6832	0.899495	0.384635	up	0.000137842	1.50216	up		[GC]	--	--	--	[GC]	--	UDP-glucoronosyl and UDP-glucosyl transferase	Putative UDP-glucuronosyltransferase ugt-58 (Precursor) GN=ugt-58 OS=Caenorhabditis elegans PE=3 SV=2	PREDICTED: UDP-glucuronosyltransferase 2C1-like [Tribolium castaneum]
UGT	c37432.graph_c0	15.4236	15.66	64.7732	55.075	10.6832	10.5756	26.8548	40.2963	6.74e-07	2.16213	up	0.00515838	1.68073	up		[GC]	--	--	--	[GC]	--	UDP-glucoronosyl and UDP-glucosyl transferase;; Glycosyltransferase family 28 C-terminal domain	Putative UDP-glucuronosyltransferase ugt-58 (Precursor) GN=ugt-58 OS=Caenorhabditis elegans PE=3 SV=2	PREDICTED: UDP-glucuronosyltransferase 2B10-like [Tribolium castaneum]
UGT	c41774.graph_c0	14.0835	17.2077	55.6595	43.6706	17.0262	23.4584	40.114	44.7671	5.63e-05	1.88734	up	0.00757936	1.08771	up		[GC]	--	--	--	[GC]	--	UDP-glucoronosyl and UDP-glucosyl transferase;; Glycosyltransferase family 28 C-terminal domain;; Glycosyl transferase family 1	Putative UDP-glucuronosyltransferase ugt-50 (Precursor) GN=ugt-50 OS=Caenorhabditis elegans PE=1 SV=2	PREDICTED: UDP-glucuronosyltransferase 2B9 [Tribolium castaneum]
CE	c43234.graph_c0	121.265	161.689	168.693	88.7778	55.8534	73.8966	137.407	158.89	0.987359	0.0982058	up	0.00214315	1.21116	up		[I]	Lipid transport and metabolism	Molecular Function: carboxylic ester hydrolase activity (GO:0052689);;	--	[R]	General function prediction only	Carboxylesterase family;; alpha/beta hydrolase fold	Esterase FE4 (Precursor) OS=Myzus persicae (Green peach aphid) PE=1 SV=1	putative pheromone esterase, partial [Leptinotarsa decemlineata]
CE	c46082.graph_c0	0.517626	17.8747	17.8411	12.7788	21.9379	22.0073	54.3997	48.9422	0.784493	0.988666	up	0.000728731	1.25747	up		[I]	Lipid transport and metabolism	--	--	[R]	General function prediction only	Carboxylesterase family;; alpha/beta hydrolase fold	Esterase FE4 (Precursor) OS=Myzus persicae (Green peach aphid) PE=1 SV=1	PREDICTED: venom carboxylesterase-6 [Tribolium castaneum]
CE	c37640.graph_c0	3.16403	6.01866	30.0117	34.9605	4.36503	6.57986	67.5639	108.735	7.68e-13	3.03849	up	2.94e-06	4.02666	up		[I]	Lipid transport and metabolism	--	--	[R]	General function prediction only	Carboxylesterase family;; alpha/beta hydrolase fold;; Prolyl oligopeptidase family	Esterase E4 (Precursor) OS=Myzus persicae (Green peach aphid) PE=1 SV=1	esterase [Leptinotarsa decemlineata]
